# Supplementary material for: Extracellular Competing Endogenous RNA Networks Reveal Key Regulators of Early Amyloid Pathology Propagation in Alzheimer’s Disease
Source: Int J Mol Sci. 2025 Apr 9;26(8):3544. doi: 10.3390/ijms26083544 (PMC12027385; doi:10.3390/ijms26083544)
Supplement: Supplementary file 1 [file ijms-26-03544-s001.zip]

Archive with 3 entries (3 files):
- Supplementary Figures S1-S13.pdf
- Tables S1-S4.xlsx
- Tables S5-S9.xlsx
