# Supplementary material for: Extracellular Competing Endogenous RNA Networks Reveal Key Regulators of Early Amyloid Pathology Propagation in Alzheimer’s Disease
Source: Int J Mol Sci. 2025 Apr 9;26(8):3544. doi: 10.3390/ijms26083544 (PMC12027385; doi:10.3390/ijms26083544)
Supplement: Supplementary file 1 [file ijms-26-03544-s001.zip › Tables S1-S4.xlsx]

## Sheet: Table S1
Table S1. Raw whole genome interactions obtained for 6-month-old miRNAs downregulated in both cortex, and neuronal vesicles under APP hyperregulation.
mRNA
#please cite:
#1.Zhou KR, Huang JH, Liu S, Li B, Liu SR, Zheng WJ, Cai L, et al. An encyclopedia of RNA interactomes in ENCORI.
#2.Li JH, et al.starBase v2.0: decoding miRNA-ceRNA, miRNA-ncRNA and protein-RNA interaction networks from large-scale CLIP-Seq data , Nucleic Acids Res. 2014 Jan;42:D92-7.
miRNAid	miRNAname	geneID	geneName	geneType	chromosome	narrowStart	narrowEnd	broadStart	broadEnd	strand	clipExpNum	degraExpNum	RBP	PITA	RNA22	miRmap	microT	miRanda	PicTar	TargetScan	TDMDScore	phyloP	cellline/tissue
The "miRNA" parameter haven't been set correctly! Or the input of "miRNA" parameter is not available!
# End of interactions for sRNA
#please cite:
#1.Zhou KR, Huang JH, Liu S, Li B, Liu SR, Zheng WJ, Cai L, et al. An encyclopedia of RNA interactomes in ENCORI.
#2.Li JH, et al.starBase v2.0: decoding miRNA-ceRNA, miRNA-ncRNA and protein-RNA interaction networks from large-scale CLIP-Seq data , Nucleic Acids Res. 2014 Jan;42:D92-7.
miRNAid	miRNAname	geneID	geneName	geneType	chromosome	narrowStart	narrowEnd	broadStart	broadEnd	strand	clipExpNum	degraExpNum	RBP	PITA	RNA22	miRmap	microT	miRanda	PicTar	TargetScan	TDMDScore	phyloP	cellline/tissue
MIMAT0000246	mmu-miR-122-5p	ENSMUSG00000026116	Tmem131	protein_coding	chr1	36793107	36793128	36793107	36793128	-	3	0	Ago2	0	1	0	0	0	0	0	1.1685	2.462	liver
MIMAT0000246	mmu-miR-122-5p	ENSMUSG00000026116	Tmem131	protein_coding	chr1	36804475	36804493	36804475	36804493	-	0	0	NA	0	1	0	0	0	0	0	0.3237	3.061
MIMAT0000246	mmu-miR-122-5p	ENSMUSG00000026116	Tmem131	protein_coding	chr1	36804497	36804517	36804497	36804517	-	0	0	NA	0	1	0	0	0	0	0	1.0692	4.358
MIMAT0000246	mmu-miR-122-5p	ENSMUSG00000070939	Tgfbrap1	protein_coding	chr1	43047455	43047461	43047454	43047476	-	1	0	Ago2	1	1	0	0	0	0	0	1.286	-0.757	liver
MIMAT0000246	mmu-miR-122-5p	ENSMUSG00000070939	Tgfbrap1	protein_coding	chr1	43047919	43047924	43047919	43047924	-	0	0	NA	1	0	0	0	0	0	0	0.4479	0.169
MIMAT0000246	mmu-miR-122-5p	ENSMUSG00000026103	Gls	protein_coding	chr1	52186981	52186987	52186980	52187001	-	1	0	Ago1-4	1	0	1	0	1	0	0	1.3425	1.306	retina
MIMAT0000246	mmu-miR-122-5p	ENSMUSG00000038174	Fam126b	protein_coding	chr1	58525530	58525535	58525530	58525535	-	2	0	Ago2	1	0	1	0	0	0	0	0.214	0.392	cardiac_myocytes
MIMAT0000246	mmu-miR-122-5p	ENSMUSG00000038174	Fam126b	protein_coding	chr1	58527353	58527358	58527353	58527358	-	3	0	Ago2	1	0	1	0	0	0	0	1.5857	-0.219	liver
MIMAT0000246	mmu-miR-122-5p	ENSMUSG00000040865	Ino80d	protein_coding	chr1	63053505	63053510	63053505	63053510	-	0	0	NA	1	0	0	0	0	0	0	0.6297	0.295
MIMAT0000246	mmu-miR-122-5p	ENSMUSG00000040865	Ino80d	protein_coding	chr1	63055484	63055491	63055484	63055491	-	2	0	Ago2	1	0	0	0	0	0	0	1.1662	-0.148	myotubes
MIMAT0000246	mmu-miR-122-5p	ENSMUSG00000040865	Ino80d	protein_coding	chr1	63057345	63057350	63057345	63057350	-	0	0	NA	1	0	0	0	0	0	0	0.8248	-0.455
MIMAT0000246	mmu-miR-122-5p	ENSMUSG00000025959	Klf7	protein_coding	chr1	64031864	64031883	64031864	64031883	-	3	0	Ago1-4	0	1	0	0	0	0	0	-2.4091	-0.026	retina
MIMAT0000246	mmu-miR-122-5p	ENSMUSG00000033124	Atg9a	protein_coding	chr1	75181001	75181006	75181001	75181006	-	1	0	Ago2	1	0	0	0	0	0	0	1.0898	0.322	cortex
MIMAT0000246	mmu-miR-122-5p	ENSMUSG00000045658	Pid1	protein_coding	chr1	84037703	84037709	84037703	84037709	-	4	0	Ago2	1	0	0	0	0	0	0	1.1653	0.352	liver
MIMAT0000246	mmu-miR-122-5p	ENSMUSG00000014602	Kif1a	protein_coding	chr1	93018417	93018422	93018417	93018422	-	2	0	Ago1-4,Ago2	1	0	0	0	0	0	0	-0.4279	-0.076	retina
MIMAT0000246	mmu-miR-122-5p	ENSMUSG00000026335	Pam	protein_coding	chr1	97821614	97821619	97821614	97821619	-	2	0	Ago2	1	0	0	0	0	0	0	0.4291	0.67	cardiac_myocytes
MIMAT0000246	mmu-miR-122-5p	ENSMUSG00000045382	Cxcr4	protein_coding	chr1	128588254	128588259	128588253	128588275	-	2	0	Ago2	1	0	0	0	1	0	0	1.0521	0.176	C2C12
MIMAT0000246	mmu-miR-122-5p	ENSMUSG00000045382	Cxcr4	protein_coding	chr1	128588848	128588871	128588848	128588871	-	0	0	NA	0	1	0	0	0	0	0	0.9945	4.004
MIMAT0000246	mmu-miR-122-5p	ENSMUSG00000016528	Mapkapk2	protein_coding	chr1	131054189	131054194	131054189	131054194	-	0	0	NA	1	0	1	0	0	0	0	0.214	-0.293
MIMAT0000246	mmu-miR-122-5p	ENSMUSG00000016528	Mapkapk2	protein_coding	chr1	131054798	131054803	131054798	131054803	-	1	0	Ago1-4	1	0	1	0	0	0	0	0.5846	0.889	retina
MIMAT0000246	mmu-miR-122-5p	ENSMUSG00000016528	Mapkapk2	protein_coding	chr1	131054805	131054810	131054805	131054810	-	1	0	Ago1-4	1	0	1	0	0	0	0	0.5846	0.318	retina
MIMAT0000246	mmu-miR-122-5p	ENSMUSG00000062580	Timm17a	protein_coding	chr1	135301624	135301630	135301623	135301642	-	4	0	Ago2	1	0	1	0	1	0	0	1.5055	-0.314	myotubes
MIMAT0000246	mmu-miR-122-5p	ENSMUSG00000026478	Lamc1	protein_coding	chr1	153219241	153219247	153219240	153219268	-	7	0	Ago2	1	0	1	1	1	1	0	1.3503	1.865	CD4+T
MIMAT0000246	mmu-miR-122-5p	ENSMUSG00000026478	Lamc1	protein_coding	chr1	153219369	153219374	153219368	153219396	-	0	0	NA	1	0	1	1	0	0	0	-0.055	1.156
MIMAT0000246	mmu-miR-122-5p	ENSMUSG00000026478	Lamc1	protein_coding	chr1	153220304	153220309	153220303	153220331	-	1	0	Ago2	1	0	1	1	0	1	0	-0.1115	0.294	mESCs
MIMAT0000246	mmu-miR-122-5p	ENSMUSG00000026478	Lamc1	protein_coding	chr1	153240459	153240487	153240459	153240487	-	0	0	NA	0	0	0	1	0	0	0	0.2161	2.941
MIMAT0000246	mmu-miR-122-5p	ENSMUSG00000026469	Xpr1	protein_coding	chr1	155276316	155276321	155276316	155276321	-	0	0	NA	1	0	1	0	0	0	0	1.2887	0.753
MIMAT0000246	mmu-miR-122-5p	ENSMUSG00000026469	Xpr1	protein_coding	chr1	155277920	155277926	155277919	155277941	-	1	0	Ago2	1	0	1	0	1	0	0	1.2649	0.379	liver
MIMAT0000246	mmu-miR-122-5p	ENSMUSG00000026469	Xpr1	protein_coding	chr1	155278717	155278723	155278717	155278724	-	0	0	NA	1	0	1	0	0	0	0	0.1818	0.231
MIMAT0000246	mmu-miR-122-5p	ENSMUSG00000026721	Rabgap1l	protein_coding	chr1	160221638	160221644	160221637	160221659	-	3	0	Ago2	1	0	1	0	1	0	0	1.1274	0.712	liver
MIMAT0000246	mmu-miR-122-5p	ENSMUSG00000026721	Rabgap1l	protein_coding	chr1	160222548	160222553	160222548	160222553	-	1	0	Ago2	1	0	1	0	0	0	0	1.0299	0.31	myotubes
MIMAT0000246	mmu-miR-122-5p	ENSMUSG00000026576	Atp1b1	protein_coding	chr1	164437741	164437747	164437740	164437768	-	1	0	Ago2	1	0	1	1	1	0	1	1.4311	5.809	liver
MIMAT0000246	mmu-miR-122-5p	ENSMUSG00000013698	Pea15a	protein_coding	chr1	172198578	172198583	172198578	172198583	-	1	0	Ago2	1	0	0	0	0	0	0	0.8769	1.772	cortex
MIMAT0000246	mmu-miR-122-5p	ENSMUSG00000050069	Grem2	protein_coding	chr1	174835834	174835839	174835834	174835839	-	0	0	NA	1	0	1	0	0	0	0	0.4977	0.831
MIMAT0000246	mmu-miR-122-5p	ENSMUSG00000050069	Grem2	protein_coding	chr1	174836413	174836419	174836412	174836432	-	6	0	Ago2	1	0	1	0	1	0	1	1.0854	1.698	liver
MIMAT0000246	mmu-miR-122-5p	ENSMUSG00000050069	Grem2	protein_coding	chr1	174836737	174836742	174836737	174836742	-	0	0	NA	1	0	1	0	0	0	0	0.9867	0.304
MIMAT0000246	mmu-miR-122-5p	ENSMUSG00000057335	Cep170	protein_coding	chr1	176734642	176734647	176734642	176734647	-	1	0	Ago1-4	1	0	0	0	0	0	0	0.9734	2.627	retina
MIMAT0000246	mmu-miR-122-5p	ENSMUSG00000039630	Hnrnpu	protein_coding	chr1	178328873	178328879	178328872	178328900	-	7	1	Ago1-4,Ago2	1	0	1	1	0	1	1	0.9734	3.125	liver,retina
MIMAT0000246	mmu-miR-122-5p	ENSMUSG00000038633	Degs1	protein_coding	chr1	182276540	182276545	182276540	182276545	-	1	0	Ago2	1	0	0	0	0	0	0	0.52	0.237	CD4+T
MIMAT0000246	mmu-miR-122-5p	ENSMUSG00000047539	Fbxo28	protein_coding	chr1	182315365	182315371	182315365	182315371	-	0	0	NA	1	0	0	0	0	0	0	1.1807	0.94
MIMAT0000246	mmu-miR-122-5p	ENSMUSG00000047539	Fbxo28	protein_coding	chr1	182315748	182315753	182315748	182315753	-	2	0	Ago1-4,Ago2	1	0	1	0	0	0	0	0.8703	3.725	liver,retina
MIMAT0000246	mmu-miR-122-5p	ENSMUSG00000047539	Fbxo28	protein_coding	chr1	182316186	182316191	182316186	182316191	-	0	0	NA	1	0	1	0	0	0	0	0.6031	2.589
MIMAT0000246	mmu-miR-122-5p	ENSMUSG00000016918	Sulf1	protein_coding	chr1	12859522	12859527	12859522	12859527	+	1	0	Ago2	1	0	0	0	0	0	0	0.4024	0.22	retina
MIMAT0000246	mmu-miR-122-5p	ENSMUSG00000079588	Tmem182	protein_coding	chr1	40855056	40855063	40855056	40855063	+	2	0	Ago2	1	0	0	0	0	0	0	0.4745	-0.16	myotubes
MIMAT0000246	mmu-miR-122-5p	ENSMUSG00000041763	Tpp2	protein_coding	chr1	44002431	44002436	44002431	44002436	+	1	0	Ago2	1	0	0	0	0	0	0	0.3292	-1.024	BMDMs
MIMAT0000246	mmu-miR-122-5p	ENSMUSG00000041763	Tpp2	protein_coding	chr1	44002936	44002956	44002936	44002956	+	0	0	NA	0	1	0	0	0	0	0	1.5889	2.103
MIMAT0000246	mmu-miR-122-5p	ENSMUSG00000062939	Stat4	protein_coding	chr1	52107081	52107086	52107081	52107086	+	1	0	Ago2	1	0	0	0	0	0	0	0.9534	0.047	CD4+T
MIMAT0000246	mmu-miR-122-5p	ENSMUSG00000046994	Mars2	protein_coding	chr1	55237858	55237886	55237858	55237886	+	0	0	NA	0	0	0	1	0	0	0	0.4291	1.735
MIMAT0000246	mmu-miR-122-5p	ENSMUSG00000046994	Mars2	protein_coding	chr1	55239464	55239470	55239443	55239471	+	1	0	Ago2	1	0	1	1	1	0	1	0.7539	0.184	liver
MIMAT0000246	mmu-miR-122-5p	ENSMUSG00000026027	Stradb	protein_coding	chr1	58988534	58988555	58988534	58988555	+	2	0	Ago2	0	0	0	0	1	0	0	0.6752	2.472	liver
MIMAT0000246	mmu-miR-122-5p	ENSMUSG00000041040	Fam117b	protein_coding	chr1	59982461	59982468	59982461	59982468	+	0	0	NA	1	0	0	0	0	0	0	1.1928	1.07
MIMAT0000246	mmu-miR-122-5p	ENSMUSG00000041040	Fam117b	protein_coding	chr1	59984247	59984253	59984233	59984254	+	0	0	NA	1	0	1	0	1	0	1	0.5531	0.6
MIMAT0000246	mmu-miR-122-5p	ENSMUSG00000041040	Fam117b	protein_coding	chr1	59984958	59984963	59984958	59984963	+	1	0	Ago2	1	0	1	0	0	0	0	0.6485	1.27	cardiac_myocytes
MIMAT0000246	mmu-miR-122-5p	ENSMUSG00000006304	Arpc2	protein_coding	chr1	74268046	74268051	74268046	74268051	+	3	0	Ago2	1	0	0	0	0	0	0	0.663	0.611	CD4+T
MIMAT0000246	mmu-miR-122-5p	ENSMUSG00000049339	Retreg2	protein_coding	chr1	75147487	75147493	75147471	75147494	+	4	0	Ago1-4,Ago2	1	0	1	0	1	0	0	1.0521	-0.71	liver,retina
MIMAT0000246	mmu-miR-122-5p	ENSMUSG00000026311	Asb1	protein_coding	chr1	91555668	91555674	91555668	91555674	+	0	0	NA	1	0	1	0	0	0	0	0.9013	-0.738
MIMAT0000246	mmu-miR-122-5p	ENSMUSG00000026311	Asb1	protein_coding	chr1	91558439	91558445	91558427	91558446	+	1	1	Ago2	1	0	1	0	1	0	0	1.0565	-0.425	liver
MIMAT0000246	mmu-miR-122-5p	ENSMUSG00000034220	Gpc1	protein_coding	chr1	92858819	92858826	92858819	92858826	+	1	0	Ago2	1	0	0	0	0	0	0	1.3648	-0.583	cardiac_myocytes
MIMAT0000246	mmu-miR-122-5p	ENSMUSG00000073609	D2hgdh	protein_coding	chr1	93851497	93851502	93851497	93851502	+	2	0	Ago2	1	0	0	0	0	0	0	1.0466	-0.162	liver
MIMAT0000246	mmu-miR-122-5p	ENSMUSG00000052688	Rab7b	protein_coding	chr1	131712229	131712234	131712229	131712234	+	0	0	NA	1	0	1	0	0	0	0	1.266	-0.157
MIMAT0000246	mmu-miR-122-5p	ENSMUSG00000052688	Rab7b	protein_coding	chr1	131712311	131712316	131712311	131712316	+	2	0	Ago2	1	0	1	0	0	0	0	1.2594	0.621	BMDMs
MIMAT0000246	mmu-miR-122-5p	ENSMUSG00000013275	Slc41a1	protein_coding	chr1	131846822	131846828	131846801	131846829	+	6	0	Ago2	1	0	1	1	1	1	1	0.8182	0.499	CD4+T
MIMAT0000246	mmu-miR-122-5p	ENSMUSG00000013275	Slc41a1	protein_coding	chr1	131847158	131847164	131847137	131847165	+	1	0	Ago2	1	0	1	1	1	0	0	0.3901	-0.124	cardiac_myocytes
MIMAT0000246	mmu-miR-122-5p	ENSMUSG00000013275	Slc41a1	protein_coding	chr1	131847466	131847472	131847445	131847473	+	0	0	NA	1	0	1	1	0	0	0	1.0377	0.125
MIMAT0000246	mmu-miR-122-5p	ENSMUSG00000026447	Pik3c2b	protein_coding	chr1	133108627	133108633	133108627	133108633	+	2	0	Ago2	0	0	1	0	0	0	0	1.3802	0.209	cardiac_myocytes
MIMAT0000246	mmu-miR-122-5p	ENSMUSG00000041757	Plekha6	protein_coding	chr1	133301154	133301159	133301136	133301160	+	1	0	Ago2	1	0	0	0	1	0	0	1.0443	0.339	liver
MIMAT0000246	mmu-miR-122-5p	ENSMUSG00000026456	Cyb5r1	protein_coding	chr1	134411215	134411221	134411201	134411222	+	2	0	Ago2	1	0	1	0	1	0	0	0.6552	0.144	liver
MIMAT0000246	mmu-miR-122-5p	ENSMUSG00000026456	Cyb5r1	protein_coding	chr1	134411255	134411260	134411255	134411260	+	1	0	Ago2	1	0	1	0	0	0	0	0.6286	-0.542	liver
MIMAT0000246	mmu-miR-122-5p	ENSMUSG00000026426	Arl8a	protein_coding	chr1	135155358	135155363	135155358	135155363	+	0	0	NA	1	0	0	0	0	0	0	0.4789	0.348
MIMAT0000246	mmu-miR-122-5p	ENSMUSG00000026426	Arl8a	protein_coding	chr1	135155516	135155521	135155516	135155521	+	1	0	Ago2	1	0	0	0	0	0	0	0.52	0.093	C2C12
MIMAT0000246	mmu-miR-122-5p	ENSMUSG00000033964	Zbtb41	protein_coding	chr1	139449037	139449043	139449020	139449044	+	9	0	Ago1-4,Ago2	1	0	1	0	1	0	1	1.1763	1.327	liver,retina
MIMAT0000246	mmu-miR-122-5p	ENSMUSG00000033964	Zbtb41	protein_coding	chr1	139451604	139451609	139451604	139451609	+	1	0	Ago2	1	0	1	0	0	0	0	0.9279	1.069	liver
MIMAT0000246	mmu-miR-122-5p	ENSMUSG00000023150	Ivns1abp	protein_coding	chr1	151349523	151349546	151349523	151349546	+	2	0	Ago2	0	0	0	0	1	0	0	1.3092	1.301	liver
MIMAT0000246	mmu-miR-122-5p	ENSMUSG00000026470	Stx6	protein_coding	chr1	155202076	155202081	155202076	155202081	+	2	0	Ago2	1	0	0	0	0	0	0	0.5721	-0.367	myotubes
MIMAT0000246	mmu-miR-122-5p	ENSMUSG00000026470	Stx6	protein_coding	chr1	155203859	155203866	155203859	155203866	+	0	0	NA	0	0	0	0	0	0	1	1.1662	-0.081
MIMAT0000246	mmu-miR-122-5p	ENSMUSG00000026596	Abl2	protein_coding	chr1	156643965	156643970	156643965	156643970	+	1	0	Ago2	1	0	0	0	0	0	0	0.0255	0.081	myotubes
MIMAT0000246	mmu-miR-122-5p	ENSMUSG00000026596	Abl2	protein_coding	chr1	156644286	156644291	156644286	156644291	+	0	0	NA	1	0	0	0	0	0	0	0.7084	0.202
MIMAT0000246	mmu-miR-122-5p	ENSMUSG00000026596	Abl2	protein_coding	chr1	156645994	156646000	156645994	156646000	+	0	0	NA	1	0	0	0	0	0	0	0.9079	-0.444
MIMAT0000246	mmu-miR-122-5p	ENSMUSG00000026587	Astn1	protein_coding	chr1	158667593	158667621	158667593	158667621	+	0	0	NA	0	0	0	1	0	0	0	0.4667	3.872
MIMAT0000246	mmu-miR-122-5p	ENSMUSG00000026587	Astn1	protein_coding	chr1	158689956	158689980	158689956	158689980	+	1	0	Ago2	0	1	0	0	0	0	0	1.3636	-0.257	cortex
MIMAT0000246	mmu-miR-122-5p	ENSMUSG00000026587	Astn1	protein_coding	chr1	158691648	158691654	158691627	158691655	+	3	0	Ago2	1	0	1	1	1	0	0	1.5026	0.65	cortex
MIMAT0000246	mmu-miR-122-5p	ENSMUSG00000040423	Rc3h1	protein_coding	chr1	160969329	160969334	160969329	160969334	+	3	0	Ago2	1	0	0	0	0	0	0	0.837	0.303	liver
MIMAT0000246	mmu-miR-122-5p	ENSMUSG00000040713	Creg1	protein_coding	chr1	165774963	165774968	165774947	165774969	+	3	0	Ago2	1	0	0	0	1	0	0	1.4068	-0.056	liver
MIMAT0000246	mmu-miR-122-5p	ENSMUSG00000050229	Pigm	protein_coding	chr1	172379495	172379500	172379495	172379500	+	0	0	NA	1	0	1	0	0	0	0	0.5388	0
MIMAT0000246	mmu-miR-122-5p	ENSMUSG00000050229	Pigm	protein_coding	chr1	172382320	172382326	172382320	172382326	+	1	0	Ago2	1	0	1	0	0	0	0	0.4732	0	liver
MIMAT0000246	mmu-miR-122-5p	ENSMUSG00000026547	Tagln2	protein_coding	chr1	172507176	172507181	172507176	172507181	+	1	0	Ago2	1	0	0	0	0	0	0	0.4438	0.221	BMDMs
MIMAT0000246	mmu-miR-122-5p	ENSMUSG00000026634	Angel2	protein_coding	chr1	190945492	190945497	190945492	190945497	+	0	0	NA	1	0	1	0	0	0	0	0.3836	0.147
MIMAT0000246	mmu-miR-122-5p	ENSMUSG00000026634	Angel2	protein_coding	chr1	190945819	190945824	190945819	190945824	+	1	0	Ago2	0	0	1	0	0	0	0	0.4601	-0.261	liver
MIMAT0000246	mmu-miR-122-5p	ENSMUSG00000026627	Pacc1	protein_coding	chr1	191349867	191349872	191349867	191349872	+	1	0	Ago2	1	0	0	0	0	0	0	1.0941	0.351	CD4+T
MIMAT0000246	mmu-miR-122-5p	ENSMUSG00000026627	Pacc1	protein_coding	chr1	191350304	191350309	191350304	191350309	+	1	0	Ago1-4	1	0	0	0	0	0	0	0.1231	-1.182	retina
MIMAT0000246	mmu-miR-122-5p	ENSMUSG00000026638	Irf6	protein_coding	chr1	193171683	193171688	193171683	193171688	+	4	0	Ago2	1	0	0	0	0	0	0	0.98	0.321	CD4+T
MIMAT0000246	mmu-miR-122-5p	ENSMUSG00000048756	Foxo3	protein_coding	chr10	42182489	42182495	42182488	42182516	-	2	0	Ago2	0	0	1	1	0	0	1	1.1474	3.262	liver
MIMAT0000246	mmu-miR-122-5p	ENSMUSG00000048756	Foxo3	protein_coding	chr10	42183732	42183737	42183731	42183759	-	2	0	Ago2	0	0	1	1	0	0	0	0.9091	0.167	liver
MIMAT0000246	mmu-miR-122-5p	ENSMUSG00000048756	Foxo3	protein_coding	chr10	42185553	42185558	42185552	42185580	-	0	0	NA	0	0	1	1	0	0	0	1.4423	0.079
MIMAT0000246	mmu-miR-122-5p	ENSMUSG00000048756	Foxo3	protein_coding	chr10	42186041	42186046	42186040	42186068	-	5	0	Ago1-4,Ago2	1	0	1	1	0	0	0	0.0127	0.174	liver,retina
MIMAT0000246	mmu-miR-122-5p	ENSMUSG00000048756	Foxo3	protein_coding	chr10	42197111	42197139	42197111	42197139	-	4	0	Ago2	0	0	0	1	0	0	0	0.705	3.194	liver
MIMAT0000246	mmu-miR-122-5p	ENSMUSG00000020100	Slc29a3	protein_coding	chr10	60715466	60715472	60715465	60715488	-	3	0	Ago2	1	1	0	0	1	0	0	1.5113	0.729	liver
MIMAT0000246	mmu-miR-122-5p	ENSMUSG00000020097	Sgpl1	protein_coding	chr10	61099917	61099923	61099916	61099937	-	6	0	Ago2	1	0	1	0	1	0	0	0.2099	0.974	liver
MIMAT0000246	mmu-miR-122-5p	ENSMUSG00000020097	Sgpl1	protein_coding	chr10	61100088	61100093	61100088	61100093	-	0	0	NA	1	0	1	0	0	0	0	0.6818	0.389
MIMAT0000246	mmu-miR-122-5p	ENSMUSG00000037710	Cisd1	protein_coding	chr10	71330586	71330591	71330586	71330591	-	1	0	Ago2	1	0	0	0	0	0	0	-0.0552	0.583	liver
MIMAT0000246	mmu-miR-122-5p	ENSMUSG00000001663	Gstt1	protein_coding	chr10	75783945	75783950	75783945	75783950	-	3	0	Ago2	1	0	0	0	0	0	0	-0.1193	-0.908	liver
MIMAT0000246	mmu-miR-122-5p	ENSMUSG00000001435	Col18a1	protein_coding	chr10	77052634	77052641	77052634	77052641	-	3	1	Ago2	1	0	0	0	0	0	0	0.6297	-0.155	liver
MIMAT0000246	mmu-miR-122-5p	ENSMUSG00000020262	Adarb1	protein_coding	chr10	77294785	77294813	77294785	77294813	-	0	0	NA	0	0	0	1	0	0	0	1.2061	3.476
MIMAT0000246	mmu-miR-122-5p	ENSMUSG00000020262	Adarb1	protein_coding	chr10	77322422	77322450	77322422	77322450	-	1	0	Ago2	0	0	0	1	0	0	0	1.1196	3.039	liver
MIMAT0000246	mmu-miR-122-5p	ENSMUSG00000035640	Cbarp	protein_coding	chr10	80130611	80130616	80130611	80130616	-	7	0	Ago2	1	0	0	0	0	0	0	0.4934	-0.194	cortex
MIMAT0000246	mmu-miR-122-5p	ENSMUSG00000020133	2310011J03Rik	protein_coding	chr10	80318541	80318547	80318540	80318562	-	2	0	Ago2	1	0	0	0	1	0	0	1.3836	-0.428	liver
MIMAT0000246	mmu-miR-122-5p	ENSMUSG00000020190	Mknk2	protein_coding	chr10	80666788	80666793	80666788	80666793	-	3	0	Ago2	1	0	0	0	0	0	0	0.3318	-0.146	liver
MIMAT0000246	mmu-miR-122-5p	ENSMUSG00000003348	Mob3a	protein_coding	chr10	80685294	80685299	80685294	80685299	-	1	0	Ago2	1	0	0	0	0	0	0	0.5388	0.179	BMDMs
MIMAT0000246	mmu-miR-122-5p	ENSMUSG00000020198	Ap3d1	protein_coding	chr10	80707597	80707602	80707597	80707602	-	0	0	NA	1	0	0	0	0	0	0	1.2594	-0.865
MIMAT0000246	mmu-miR-122-5p	ENSMUSG00000020198	Ap3d1	protein_coding	chr10	80707712	80707717	80707712	80707717	-	2	0	Ago2	1	0	0	0	0	0	0	0.3008	-0.42	myotubes
MIMAT0000246	mmu-miR-122-5p	ENSMUSG00000051067	Lingo3	protein_coding	chr10	80832924	80832929	80832924	80832929	-	18	0	Ago2	1	0	0	0	0	0	0	1.0666	0.043	cortex
MIMAT0000246	mmu-miR-122-5p	ENSMUSG00000046822	Slc39a3	protein_coding	chr10	81028631	81028636	81028631	81028636	-	1	0	Ago2	1	0	0	0	0	0	0	1.0863	0.081	liver
MIMAT0000246	mmu-miR-122-5p	ENSMUSG00000046822	Slc39a3	protein_coding	chr10	81028648	81028653	81028648	81028653	-	5	0	Ago2	1	0	0	0	0	0	0	1.0066	0.002	liver
MIMAT0000246	mmu-miR-122-5p	ENSMUSG00000035041	Creb3l3	protein_coding	chr10	81084854	81084873	81084854	81084873	-	1	0	Ago2	0	1	0	0	0	0	0	1.0964	-0.198	liver
MIMAT0000246	mmu-miR-122-5p	ENSMUSG00000055053	Nfic	protein_coding	chr10	81397034	81397039	81397034	81397039	-	0	0	NA	1	0	0	0	0	0	0	0.4745	-0.159
MIMAT0000246	mmu-miR-122-5p	ENSMUSG00000055053	Nfic	protein_coding	chr10	81397260	81397265	81397260	81397265	-	0	0	NA	1	0	0	0	0	0	0	0.2473	0.326
MIMAT0000246	mmu-miR-122-5p	ENSMUSG00000055053	Nfic	protein_coding	chr10	81398168	81398173	81398168	81398173	-	1	0	Ago2	1	0	0	0	0	0	0	1.4701	-0.174	liver
MIMAT0000246	mmu-miR-122-5p	ENSMUSG00000034591	Slc41a2	protein_coding	chr10	83316301	83316323	83316301	83316323	-	5	0	Ago2	0	1	0	0	0	0	0	1.1928	1.46	liver
MIMAT0000246	mmu-miR-122-5p	ENSMUSG00000046841	Ckap4	protein_coding	chr10	84526459	84526464	84526459	84526464	-	3	0	Ago1-4	1	0	0	0	0	0	0	0.5843	0.296	retina
MIMAT0000246	mmu-miR-122-5p	ENSMUSG00000019979	Apaf1	protein_coding	chr10	90989983	90989988	90989983	90989988	-	0	0	NA	1	0	0	0	0	0	0	1.1951	-0.012
MIMAT0000246	mmu-miR-122-5p	ENSMUSG00000019979	Apaf1	protein_coding	chr10	90990056	90990061	90990056	90990061	-	1	0	Ago2	1	0	0	0	0	0	0	0.5344	-0.849	C2C12
MIMAT0000246	mmu-miR-122-5p	ENSMUSG00000036676	Tmtc3	protein_coding	chr10	100446226	100446233	100446226	100446233	-	1	0	Ago2	1	0	0	0	0	0	0	0.7649	0.196	liver
MIMAT0000246	mmu-miR-122-5p	ENSMUSG00000020170	Frs2	protein_coding	chr10	117073782	117073787	117073782	117073787	-	1	0	Ago1-4	1	0	0	0	0	0	0	0.7461	2.985	retina
MIMAT0000246	mmu-miR-122-5p	ENSMUSG00000020228	Helb	protein_coding	chr10	120084235	120084240	120084234	120084256	-	2	0	Ago2	1	0	1	0	1	0	0	1.1474	0.079	liver
MIMAT0000246	mmu-miR-122-5p	ENSMUSG00000020228	Helb	protein_coding	chr10	120084405	120084411	120084404	120084425	-	0	0	NA	1	0	1	0	1	0	0	0.7128	-0.264
MIMAT0000246	mmu-miR-122-5p	ENSMUSG00000056758	Hmga2	protein_coding	chr10	120363001	120363006	120363001	120363006	-	2	0	Ago2	1	0	0	0	0	0	0	1.0831	3.076	BMDMs
MIMAT0000246	mmu-miR-122-5p	ENSMUSG00000040502	Marchf9	protein_coding	chr10	127056186	127056191	127056186	127056191	-	5	0	Ago1-4,Ago2	1	0	0	0	0	0	0	0.0359	1.73	CD4+T,retina
MIMAT0000246	mmu-miR-122-5p	ENSMUSG00000040134	Rdh7	protein_coding	chr10	127884169	127884176	127884169	127884176	-	1	0	Ago2	1	0	0	0	0	0	0	0.7649	-0.022	liver
MIMAT0000246	mmu-miR-122-5p	ENSMUSG00000040043	Rbms2	protein_coding	chr10	128132133	128132138	128132133	128132138	-	1	0	Ago1-4	1	0	0	0	0	0	0	0.9945	-0.628	retina
MIMAT0000246	mmu-miR-122-5p	ENSMUSG00000025366	Esyt1	protein_coding	chr10	128510362	128510367	128510362	128510367	-	3	0	Ago1-4,Ago2	1	0	0	0	0	0	0	0.8226	1.103	mesencymal_stem_cell,retina
MIMAT0000246	mmu-miR-122-5p	ENSMUSG00000002578	Ikzf4	protein_coding	chr10	128632305	128632310	128632304	128632332	-	0	0	NA	0	0	1	1	0	0	0	0.8304	1.517
MIMAT0000246	mmu-miR-122-5p	ENSMUSG00000002578	Ikzf4	protein_coding	chr10	128633025	128633031	128633024	128633052	-	1	0	Ago2	1	0	1	1	1	0	0	0.5322	0.998	CD4+T
MIMAT0000246	mmu-miR-122-5p	ENSMUSG00000002578	Ikzf4	protein_coding	chr10	128633456	128633461	128633455	128633483	-	2	0	Ago1-4	1	0	1	1	0	0	0	1.0321	1.793	retina
MIMAT0000246	mmu-miR-122-5p	ENSMUSG00000002578	Ikzf4	protein_coding	chr10	128633740	128633745	128633739	128633767	-	2	0	Ago1-4	1	0	1	1	0	0	0	0.4856	0.404	retina
MIMAT0000246	mmu-miR-122-5p	ENSMUSG00000019810	Fuca2	protein_coding	chr10	13515154	13515160	13515143	13515161	+	1	0	Ago2	1	0	1	0	1	0	0	1.0211	-0.017	liver
MIMAT0000246	mmu-miR-122-5p	ENSMUSG00000019810	Fuca2	protein_coding	chr10	13516324	13516329	13516324	13516329	+	0	0	NA	1	0	1	0	0	0	0	0.9545	-0.554
MIMAT0000246	mmu-miR-122-5p	ENSMUSG00000019810	Fuca2	protein_coding	chr10	13518231	13518236	13518231	13518236	+	0	0	NA	0	0	1	0	0	0	0	0.8393	-0.008
MIMAT0000246	mmu-miR-122-5p	ENSMUSG00000019996	Map7	protein_coding	chr10	20281172	20281177	20281172	20281177	+	6	0	Ago1-4,Ago2	1	0	0	0	0	0	0	0.9612	0.297	CD4+T,retina
MIMAT0000246	mmu-miR-122-5p	ENSMUSG00000037455	Slc18b1	protein_coding	chr10	23826969	23826974	23826947	23826975	+	0	0	NA	1	0	1	1	0	0	0	0.6256	0.295
MIMAT0000246	mmu-miR-122-5p	ENSMUSG00000037455	Slc18b1	protein_coding	chr10	23827113	23827141	23827113	23827141	+	0	0	NA	0	0	0	1	0	0	0	1.1645	0.105
MIMAT0000246	mmu-miR-122-5p	ENSMUSG00000037455	Slc18b1	protein_coding	chr10	23827258	23827263	23827236	23827264	+	0	0	NA	1	0	1	1	0	0	0	0.4291	0
MIMAT0000246	mmu-miR-122-5p	ENSMUSG00000037455	Slc18b1	protein_coding	chr10	23827836	23827842	23827815	23827843	+	1	0	Ago2	1	0	1	1	1	0	0	1.0066	-0.051	myotubes
MIMAT0000246	mmu-miR-122-5p	ENSMUSG00000004360	9330159F19Rik	protein_coding	chr10	29227455	29227461	29227439	29227462	+	1	0	Ago2	0	0	1	0	1	0	0	0.9467	0.647	myotubes
MIMAT0000246	mmu-miR-122-5p	ENSMUSG00000019883	Echdc1	protein_coding	chr10	29344937	29344943	29344937	29344943	+	4	0	Ago2	1	0	0	0	0	0	0	1.6341	-0.469	myotubes
MIMAT0000246	mmu-miR-122-5p	ENSMUSG00000019883	Echdc1	protein_coding	chr10	29345045	29345051	29345045	29345051	+	2	0	Ago2	1	0	1	0	0	0	0	1.2516	-0.257	liver
MIMAT0000246	mmu-miR-122-5p	ENSMUSG00000047514	Tspyl1	protein_coding	chr10	34283140	34283168	34283140	34283168	+	0	0	NA	0	0	0	1	0	0	0	0.4745	1.252
MIMAT0000246	mmu-miR-122-5p	ENSMUSG00000047514	Tspyl1	protein_coding	chr10	34283898	34283904	34283877	34283905	+	1	0	Ago2	1	0	1	1	1	0	0	1.0787	-2.082	myotubes
MIMAT0000246	mmu-miR-122-5p	ENSMUSG00000047514	Tspyl1	protein_coding	chr10	34284073	34284078	34284051	34284079	+	0	0	NA	1	0	1	1	0	0	0	0.4102	-0.355
MIMAT0000246	mmu-miR-122-5p	ENSMUSG00000038481	Cdk19	protein_coding	chr10	40480230	40480235	40480230	40480235	+	3	0	Ago2	1	0	0	0	0	0	0	1.1873	2.418	liver
MIMAT0000246	mmu-miR-122-5p	ENSMUSG00000019831	Wasf1	protein_coding	chr10	40936175	40936197	40936175	40936197	+	3	0	Ago2	0	1	0	0	0	0	0	-0.989	2.973	cortex
MIMAT0000246	mmu-miR-122-5p	ENSMUSG00000019891	Dcbld1	protein_coding	chr10	52320499	52320504	52320499	52320504	+	1	0	Ago2	1	0	0	0	0	0	0	0.9036	1.52	liver
MIMAT0000246	mmu-miR-122-5p	ENSMUSG00000019916	P4ha1	protein_coding	chr10	59371159	59371165	59371138	59371166	+	6	0	Ago2	1	0	1	1	1	1	1	0.806	3.435	liver
MIMAT0000246	mmu-miR-122-5p	ENSMUSG00000019916	P4ha1	protein_coding	chr10	59372854	59372860	59372833	59372861	+	0	0	NA	0	0	1	1	0	0	0	1.6211	0.088
MIMAT0000246	mmu-miR-122-5p	ENSMUSG00000020070	Rufy2	protein_coding	chr10	63012959	63012965	63012959	63012965	+	2	0	Ago2	1	0	1	0	0	0	0	1.4146	-0.39	CD4+T
MIMAT0000246	mmu-miR-122-5p	ENSMUSG00000020070	Rufy2	protein_coding	chr10	63013107	63013112	63013107	63013112	+	0	0	NA	1	0	1	0	0	0	0	0.8558	-0.095
MIMAT0000246	mmu-miR-122-5p	ENSMUSG00000023175	Bsg	protein_coding	chr10	79711622	79711627	79711622	79711627	+	1	0	Ago1-4	1	0	0	0	0	0	0	0.2073	-1.327	retina
MIMAT0000246	mmu-miR-122-5p	ENSMUSG00000061589	Dot1l	protein_coding	chr10	80794760	80794765	80794760	80794765	+	1	0	Ago2	0	0	1	0	0	0	0	1.0898	-0.413	CD4+T
MIMAT0000246	mmu-miR-122-5p	ENSMUSG00000061589	Dot1l	protein_coding	chr10	80795159	80795164	80795159	80795164	+	0	0	NA	0	0	1	0	0	0	0	1.2704	0.019
MIMAT0000246	mmu-miR-122-5p	ENSMUSG00000061589	Dot1l	protein_coding	chr10	80795230	80795235	80795230	80795235	+	1	0	Ago2	0	0	1	0	0	0	0	0.1896	-0.189	cardiac_myocytes
MIMAT0000246	mmu-miR-122-5p	ENSMUSG00000035242	Oaz1	protein_coding	chr10	80829080	80829085	80829080	80829086	+	3	0	Ago2	1	0	0	0	0	1	0	0.6485	1.324	liver
MIMAT0000246	mmu-miR-122-5p	ENSMUSG00000035011	Zbtb7a	protein_coding	chr10	81149126	81149131	81149126	81149131	+	3	1	Ago2	1	0	0	0	0	0	0	0.7994	0.195	C2C12
MIMAT0000246	mmu-miR-122-5p	ENSMUSG00000034974	Dapk3	protein_coding	chr10	81190254	81190273	81190254	81190273	+	7	0	Ago1-4,Ago2	0	1	0	0	0	0	0	0.3836	3.54	liver,retina
MIMAT0000246	mmu-miR-122-5p	ENSMUSG00000004931	Apba3	protein_coding	chr10	81273158	81273163	81273158	81273163	+	1	0	Ago2	1	0	0	0	0	0	0	0.1552	-0.651	cortex
MIMAT0000246	mmu-miR-122-5p	ENSMUSG00000001785	Pwp1	protein_coding	chr10	85888995	85889000	85888995	85889000	+	1	0	Ago1-4	1	0	0	0	0	0	0	0.5576	-0.025	retina
MIMAT0000246	mmu-miR-122-5p	ENSMUSG00000020053	Igf1	protein_coding	chr10	87932032	87932037	87932032	87932037	+	4	0	Ago2	1	0	0	0	0	0	0	0.6364	1.338	liver
MIMAT0000246	mmu-miR-122-5p	ENSMUSG00000019907	Ppp1r12a	protein_coding	chr10	108277329	108277335	108277315	108277336	+	2	0	Ago2	1	0	1	0	1	0	0	1.1951	2.005	cardiac_myocytes
MIMAT0000246	mmu-miR-122-5p	ENSMUSG00000020189	Osbpl8	protein_coding	chr10	111293576	111293581	111293576	111293581	+	1	0	Ago2	1	0	0	0	0	0	0	1.0588	0.395	BMDMs
MIMAT0000246	mmu-miR-122-5p	ENSMUSG00000020205	Phlda1	protein_coding	chr10	111507427	111507449	111507427	111507449	+	4	0	Ago2	0	1	0	0	0	0	0	1.123	0.308	liver
MIMAT0000246	mmu-miR-122-5p	ENSMUSG00000078429	Ctdsp2	protein_coding	chr10	126997106	126997111	126997084	126997112	+	0	0	NA	1	0	1	1	0	0	0	0.8558	0.456
MIMAT0000246	mmu-miR-122-5p	ENSMUSG00000078429	Ctdsp2	protein_coding	chr10	126997774	126997779	126997752	126997780	+	0	0	NA	1	0	1	1	0	0	0	0.4771	-0.558
MIMAT0000246	mmu-miR-122-5p	ENSMUSG00000078429	Ctdsp2	protein_coding	chr10	126998680	126998685	126998658	126998686	+	0	0	NA	1	0	1	1	0	0	0	0.2487	-0.493
MIMAT0000246	mmu-miR-122-5p	ENSMUSG00000078429	Ctdsp2	protein_coding	chr10	126998951	126998956	126998929	126998957	+	4	0	Ago1-4,Ago2	1	0	1	1	0	0	0	1.2516	0.026	liver,retina
MIMAT0000246	mmu-miR-122-5p	ENSMUSG00000078429	Ctdsp2	protein_coding	chr10	126999590	126999596	126999569	126999597	+	0	0	NA	1	0	1	1	0	0	0	1.0443	0.163
MIMAT0000246	mmu-miR-122-5p	ENSMUSG00000025422	Agap2	protein_coding	chr10	127092098	127092103	127092098	127092103	+	1	0	Ago2	1	0	0	0	0	0	0	0.3714	0.073	cortex
MIMAT0000246	mmu-miR-122-5p	ENSMUSG00000025404	R3hdm2	protein_coding	chr10	127452723	127452751	127452723	127452751	+	0	0	NA	0	0	0	1	0	0	0	0.5799	4.052
MIMAT0000246	mmu-miR-122-5p	ENSMUSG00000025404	R3hdm2	protein_coding	chr10	127476631	127476659	127476631	127476659	+	3	0	Ago1-4	0	0	0	1	0	0	0	0.0562	2.013	retina
MIMAT0000246	mmu-miR-122-5p	ENSMUSG00000025404	R3hdm2	protein_coding	chr10	127484979	127485007	127484979	127485007	+	0	0	NA	0	0	0	1	0	0	0	-0.0188	3.645
MIMAT0000246	mmu-miR-122-5p	ENSMUSG00000044617	Zbtb39	protein_coding	chr10	127744181	127744186	127744181	127744186	+	0	0	NA	1	0	0	0	0	0	0	-0.0976	0.578
MIMAT0000246	mmu-miR-122-5p	ENSMUSG00000044617	Zbtb39	protein_coding	chr10	127744900	127744905	127744900	127744905	+	2	0	Ago2	1	0	0	0	0	0	0	1.1396	1.248	mesencymal_stem_cell
MIMAT0000246	mmu-miR-122-5p	ENSMUSG00000044617	Zbtb39	protein_coding	chr10	127746079	127746084	127746079	127746084	+	0	0	NA	1	0	0	0	0	0	0	0.5721	-0.365
MIMAT0000246	mmu-miR-122-5p	ENSMUSG00000044617	Zbtb39	protein_coding	chr10	127746243	127746248	127746243	127746248	+	1	0	Ago1-4	1	0	0	0	0	0	0	0.5846	-0.794	retina
MIMAT0000246	mmu-miR-122-5p	ENSMUSG00000040127	Sdr9c7	protein_coding	chr10	127910074	127910079	127910074	127910079	+	1	0	Ago2	1	0	0	0	0	0	0	0.8304	-0.057	liver
MIMAT0000246	mmu-miR-122-5p	ENSMUSG00000040127	Sdr9c7	protein_coding	chr10	127911522	127911528	127911522	127911528	+	0	0	NA	1	0	0	0	0	0	0	1.5458	-0.379
MIMAT0000246	mmu-miR-122-5p	ENSMUSG00000040054	Baz2a	protein_coding	chr10	128128467	128128474	128128467	128128474	+	1	0	Ago2	1	0	0	0	0	0	0	1.1308	0.298	retina
MIMAT0000246	mmu-miR-122-5p	ENSMUSG00000040033	Stat2	protein_coding	chr10	128292097	128292102	128292097	128292102	+	1	0	Ago2	1	0	0	0	0	0	0	0.5721	0.13	liver
MIMAT0000246	mmu-miR-122-5p	ENSMUSG00000005683	Cs	protein_coding	chr10	128362295	128362301	128362281	128362302	+	8	0	Ago2	1	0	1	0	1	1	1	0.9157	2.071	liver
MIMAT0000246	mmu-miR-122-5p	ENSMUSG00000014498	Ankrd52	protein_coding	chr10	128389828	128389849	128389828	128389849	+	0	0	NA	0	1	0	0	0	0	0	0.8581	3.677
MIMAT0000246	mmu-miR-122-5p	ENSMUSG00000014498	Ankrd52	protein_coding	chr10	128391072	128391077	128391072	128391077	+	4	0	Ago1-4,Ago2	1	0	0	0	0	0	0	0.6419	-0.238	cortex,retina
MIMAT0000246	mmu-miR-122-5p	ENSMUSG00000014498	Ankrd52	protein_coding	chr10	128391775	128391780	128391775	128391780	+	0	0	NA	1	0	0	0	0	0	0	-0.4924	1.965
MIMAT0000246	mmu-miR-122-5p	ENSMUSG00000025369	Smarcc2	protein_coding	chr10	128488999	128489004	128488999	128489004	+	1	0	Ago2	1	0	0	0	0	0	0	0.2942	0.354	cardiac_myocytes
MIMAT0000246	mmu-miR-122-5p	ENSMUSG00000025369	Smarcc2	protein_coding	chr10	128489949	128489954	128489949	128489954	+	0	0	NA	1	0	0	0	0	0	0	0.9656	0.518
MIMAT0000246	mmu-miR-122-5p	ENSMUSG00000009073	Nf2	protein_coding	chr11	4765937	4765942	4765937	4765942	-	0	0	NA	1	0	1	0	0	0	0	0.3005	0.724
MIMAT0000246	mmu-miR-122-5p	ENSMUSG00000009073	Nf2	protein_coding	chr11	4767202	4767208	4767201	4767227	-	4	0	Ago2	1	0	1	0	1	0	0	1.3984	0.069	liver
MIMAT0000246	mmu-miR-122-5p	ENSMUSG00000009073	Nf2	protein_coding	chr11	4767803	4767808	4767803	4767808	-	0	0	NA	1	0	1	0	0	0	0	0.4627	-0.384
MIMAT0000246	mmu-miR-122-5p	ENSMUSG00000057897	Camk2b	protein_coding	chr11	5969859	5969865	5969859	5969865	-	1	0	Ago2	1	0	0	0	0	0	0	0.3382	0.553	cortex
MIMAT0000246	mmu-miR-122-5p	ENSMUSG00000094483	Purb	protein_coding	chr11	6467694	6467699	6467693	6467721	-	5	0	Ago1-4,Ago2	0	0	1	1	0	0	0	1.0443	3.793	mesencymal_stem_cell,retina
MIMAT0000246	mmu-miR-122-5p	ENSMUSG00000094483	Purb	protein_coding	chr11	6468440	6468445	6468439	6468467	-	0	0	NA	0	0	1	1	0	0	0	0.5987	1.488
MIMAT0000246	mmu-miR-122-5p	ENSMUSG00000020182	Ddc	protein_coding	chr11	11814457	11814462	11814457	11814462	-	5	0	Ago2	1	0	0	0	0	0	0	0.3258	-0.262	liver
MIMAT0000246	mmu-miR-122-5p	ENSMUSG00000020176	Grb10	protein_coding	chr11	11933064	11933069	11933064	11933069	-	1	0	Ago2	1	0	0	0	0	0	0	1.4334	3.228	mesencymal_stem_cell
MIMAT0000246	mmu-miR-122-5p	ENSMUSG00000020326	Ccng1	protein_coding	chr11	40749052	40749058	40749051	40749079	-	12	0	Ago2	1	0	1	1	1	1	1	0.806	1.605	liver
MIMAT0000246	mmu-miR-122-5p	ENSMUSG00000020340	Cyfip2	protein_coding	chr11	46194346	46194351	46194346	46194351	-	0	1	NA	1	0	1	0	0	0	0	0.357	-0.069
MIMAT0000246	mmu-miR-122-5p	ENSMUSG00000020340	Cyfip2	protein_coding	chr11	46195465	46195470	46195465	46195470	-	0	0	NA	1	0	1	0	0	0	0	0.7916	-0.182
MIMAT0000246	mmu-miR-122-5p	ENSMUSG00000020340	Cyfip2	protein_coding	chr11	46195985	46195990	46195985	46195990	-	3	0	Ago1-4	1	0	1	0	0	0	0	0.6674	-0.158	retina
MIMAT0000246	mmu-miR-122-5p	ENSMUSG00000020340	Cyfip2	protein_coding	chr11	46196156	46196161	46196156	46196161	-	0	0	NA	1	0	1	0	0	0	0	1.4357	1.466
MIMAT0000246	mmu-miR-122-5p	ENSMUSG00000015837	Sqstm1	protein_coding	chr11	50200513	50200518	50200512	50200531	-	1	0	Ago2	1	1	0	0	0	0	0	0.9412	-1.118	liver
MIMAT0000246	mmu-miR-122-5p	ENSMUSG00000052298	Cdc42se2	protein_coding	chr11	54719242	54719249	54719242	54719249	-	2	0	Ago2	1	0	0	0	0	0	0	1.0765	1.832	cortex
MIMAT0000246	mmu-miR-122-5p	ENSMUSG00000020472	Zkscan17	protein_coding	chr11	59486572	59486579	59486572	59486579	-	2	0	Ago2	1	0	0	0	0	0	0	1.3984	0.428	myotubes
MIMAT0000246	mmu-miR-122-5p	ENSMUSG00000000538	Tom1l2	protein_coding	chr11	60229012	60229019	60229012	60229019	-	4	0	Ago2	1	0	0	0	0	0	0	1.1445	0.018	myotubes
MIMAT0000246	mmu-miR-122-5p	ENSMUSG00000000538	Tom1l2	protein_coding	chr11	60229264	60229269	60229264	60229269	-	0	0	NA	1	0	0	0	0	0	0	0.7084	-0.202
MIMAT0000246	mmu-miR-122-5p	ENSMUSG00000000538	Tom1l2	protein_coding	chr11	60229789	60229794	60229788	60229811	-	0	0	NA	1	1	0	0	0	0	0	1.4146	-0.044
MIMAT0000246	mmu-miR-122-5p	ENSMUSG00000000538	Tom1l2	protein_coding	chr11	60230019	60230024	60230019	60230024	-	3	1	Ago2	1	0	0	0	0	0	0	-0.1364	0.308	liver
MIMAT0000246	mmu-miR-122-5p	ENSMUSG00000000538	Tom1l2	protein_coding	chr11	60230141	60230164	60230141	60230164	-	0	0	NA	0	1	0	0	0	0	0	1.2742	1.521
MIMAT0000246	mmu-miR-122-5p	ENSMUSG00000000538	Tom1l2	protein_coding	chr11	60241606	60241611	60241606	60241611	-	0	0	NA	1	0	0	0	0	0	0	0.4601	-0.608
MIMAT0000246	mmu-miR-122-5p	ENSMUSG00000018931	Natd1	protein_coding	chr11	60902566	60902571	60902566	60902571	-	0	0	NA	1	0	1	0	0	0	0	0.8758	-0.103
MIMAT0000246	mmu-miR-122-5p	ENSMUSG00000018931	Natd1	protein_coding	chr11	60902598	60902619	60902598	60902619	-	0	0	NA	0	1	0	0	0	0	0	1.0536	0.185
MIMAT0000246	mmu-miR-122-5p	ENSMUSG00000018931	Natd1	protein_coding	chr11	60903299	60903304	60903299	60903304	-	0	0	NA	1	0	1	0	0	0	0	-0.1236	-0.485
MIMAT0000246	mmu-miR-122-5p	ENSMUSG00000018931	Natd1	protein_coding	chr11	60903900	60903906	60903900	60903907	-	0	0	NA	1	0	1	0	0	0	0	0.9545	-0.487
MIMAT0000246	mmu-miR-122-5p	ENSMUSG00000018931	Natd1	protein_coding	chr11	60904438	60904443	60904438	60904443	-	1	0	Ago2	1	0	1	0	0	0	0	0.1628	-0.877	liver
MIMAT0000246	mmu-miR-122-5p	ENSMUSG00000018931	Natd1	protein_coding	chr11	60905366	60905372	60905366	60905373	-	0	0	NA	1	0	1	0	0	0	0	0.9545	0.133
MIMAT0000246	mmu-miR-122-5p	ENSMUSG00000042506	Usp22	protein_coding	chr11	61152695	61152701	61152695	61152701	-	1	0	Ago2	1	0	0	0	0	0	0	0.9945	-0.305	liver
MIMAT0000246	mmu-miR-122-5p	ENSMUSG00000010025	Aldh3a2	protein_coding	chr11	61245993	61245998	61245993	61245998	-	1	0	Ago2	1	0	0	0	0	0	0	0.9091	-0.578	liver
MIMAT0000246	mmu-miR-122-5p	ENSMUSG00000047804	Akap10	protein_coding	chr11	61872057	61872063	61872056	61872084	-	1	0	Ago2	1	0	1	1	0	1	1	0.7881	1.521	BMDMs
MIMAT0000246	mmu-miR-122-5p	ENSMUSG00000047804	Akap10	protein_coding	chr11	61872223	61872228	61872222	61872250	-	0	0	NA	1	0	1	1	0	0	0	0.5078	0.008
MIMAT0000246	mmu-miR-122-5p	ENSMUSG00000047804	Akap10	protein_coding	chr11	61872300	61872305	61872299	61872327	-	0	0	NA	1	0	1	1	0	0	0	0.6552	2.137
MIMAT0000246	mmu-miR-122-5p	ENSMUSG00000047804	Akap10	protein_coding	chr11	61872454	61872459	61872453	61872481	-	0	0	NA	1	0	1	1	0	0	0	1.2139	1.156
MIMAT0000246	mmu-miR-122-5p	ENSMUSG00000047804	Akap10	protein_coding	chr11	61892296	61892301	61892296	61892301	-	0	0	NA	0	0	1	0	0	0	0	1.0133	0
MIMAT0000246	mmu-miR-122-5p	ENSMUSG00000047804	Akap10	protein_coding	chr11	61892551	61892557	61892550	61892572	-	0	0	NA	0	0	1	0	1	0	0	0.9678	0.261
MIMAT0000246	mmu-miR-122-5p	ENSMUSG00000047804	Akap10	protein_coding	chr11	61930043	61930071	61930043	61930071	-	0	0	NA	0	0	0	1	0	0	0	0.694	1.638
MIMAT0000246	mmu-miR-122-5p	ENSMUSG00000070407	Hs3st3b1	protein_coding	chr11	63887279	63887284	63887279	63887284	-	0	0	NA	1	0	0	0	0	0	0	0.3773	-0.128
MIMAT0000246	mmu-miR-122-5p	ENSMUSG00000070407	Hs3st3b1	protein_coding	chr11	63888461	63888468	63888461	63888468	-	1	0	Ago2	1	0	0	0	0	0	0	1.1019	-0.484	liver
MIMAT0000246	mmu-miR-122-5p	ENSMUSG00000018474	Chd3	protein_coding	chr11	69343340	69343345	69343340	69343345	-	2	0	Ago2	1	0	0	0	0	0	0	1.011	1.365	cortex
MIMAT0000246	mmu-miR-122-5p	ENSMUSG00000018474	Chd3	protein_coding	chr11	69349830	69349850	69349830	69349850	-	1	0	Ago2	0	1	0	0	0	0	0	1.3341	2.885	myotubes
MIMAT0000246	mmu-miR-122-5p	ENSMUSG00000018476	Kdm6b	protein_coding	chr11	69398982	69398987	69398982	69398987	-	3	0	Ago1-4,Ago2	1	0	0	0	0	0	0	0.6297	0.704	liver,retina
MIMAT0000246	mmu-miR-122-5p	ENSMUSG00000018476	Kdm6b	protein_coding	chr11	69399123	69399128	69399123	69399128	-	0	0	NA	1	0	0	0	0	0	0	0.52	-0.48
MIMAT0000246	mmu-miR-122-5p	ENSMUSG00000003934	Efnb3	protein_coding	chr11	69555633	69555638	69555633	69555638	-	1	0	Ago1-4	1	0	0	0	0	0	0	0.9945	-0.211	retina
MIMAT0000246	mmu-miR-122-5p	ENSMUSG00000051790	Nlgn2	protein_coding	chr11	69824319	69824324	69824319	69824324	-	1	0	Ago2	1	0	0	0	0	0	0	-0.0833	0.521	retina
MIMAT0000246	mmu-miR-122-5p	ENSMUSG00000040712	Camta2	protein_coding	chr11	70681635	70681655	70681635	70681655	-	2	0	Ago1-4,Ago2	0	1	0	0	0	0	0	1.2021	1.516	cortex,retina
MIMAT0000246	mmu-miR-122-5p	ENSMUSG00000040712	Camta2	protein_coding	chr11	70681667	70681688	70681667	70681688	-	0	0	NA	0	1	0	0	0	0	0	1.0377	1.097
MIMAT0000246	mmu-miR-122-5p	ENSMUSG00000040447	Spns2	protein_coding	chr11	72452059	72452065	72452058	72452079	-	1	0	Ago2	0	0	1	0	1	0	0	1.1497	-0.249	liver
MIMAT0000246	mmu-miR-122-5p	ENSMUSG00000040447	Spns2	protein_coding	chr11	72452110	72452115	72452110	72452115	-	1	0	Ago2	0	0	1	0	0	0	0	1.2183	-0.518	liver
MIMAT0000246	mmu-miR-122-5p	ENSMUSG00000040447	Spns2	protein_coding	chr11	72452715	72452721	72452714	72452738	-	0	0	NA	0	0	1	0	1	0	0	1.2073	-0.998
MIMAT0000246	mmu-miR-122-5p	ENSMUSG00000038268	Ovca2	protein_coding	chr11	75177969	75177974	75177969	75177974	-	4	0	Ago2	1	0	0	0	0	0	0	0.4102	2.7	myotubes
MIMAT0000246	mmu-miR-122-5p	ENSMUSG00000078789	Dph1	protein_coding	chr11	75177969	75177974	75177969	75177974	-	4	0	Ago2	1	0	0	0	0	0	0	0.4102	2.7	myotubes
MIMAT0000246	mmu-miR-122-5p	ENSMUSG00000045374	Wdr81	protein_coding	chr11	75444742	75444761	75444742	75444761	-	1	0	Ago2	0	1	0	0	0	0	0	1.212	2.806	liver
MIMAT0000246	mmu-miR-122-5p	ENSMUSG00000020841	Cpd	protein_coding	chr11	76779245	76779252	76779245	76779252	-	0	0	NA	1	0	0	0	0	0	0	1.2406	0.398
MIMAT0000246	mmu-miR-122-5p	ENSMUSG00000020841	Cpd	protein_coding	chr11	76779302	76779308	76779302	76779308	-	2	0	Ago2	1	0	0	0	0	0	0	1.4977	0.302	myotubes
MIMAT0000246	mmu-miR-122-5p	ENSMUSG00000017291	Taok1	protein_coding	chr11	77531254	77531259	77531254	77531259	-	1	0	Ago2	1	0	0	0	0	0	0	0.3425	2.766	liver
MIMAT0000246	mmu-miR-122-5p	ENSMUSG00000017291	Taok1	protein_coding	chr11	77534217	77534222	77534217	77534222	-	0	0	NA	1	0	0	0	0	0	0	1.2472	1.072
MIMAT0000246	mmu-miR-122-5p	ENSMUSG00000018481	Appbp2	protein_coding	chr11	85190702	85190707	85190702	85190707	-	1	0	Ago1-4	0	0	1	0	0	0	0	0.3115	0.412	retina
MIMAT0000246	mmu-miR-122-5p	ENSMUSG00000018068	Ints2	protein_coding	chr11	86211274	86211279	86211274	86211279	-	2	0	Ago2	1	0	0	0	0	0	0	0.7084	0.868	myotubes
MIMAT0000246	mmu-miR-122-5p	ENSMUSG00000018068	Ints2	protein_coding	chr11	86233216	86233235	86233216	86233235	-	0	0	NA	0	1	0	0	0	0	0	-0.6864	4.04
MIMAT0000246	mmu-miR-122-5p	ENSMUSG00000018427	Ypel2	protein_coding	chr11	86938169	86938174	86938169	86938174	-	5	0	Ago1-4,Ago2	1	0	0	0	0	0	0	0.8414	1.074	cortex,retina
MIMAT0000246	mmu-miR-122-5p	ENSMUSG00000018427	Ypel2	protein_coding	chr11	86940058	86940064	86940058	86940064	-	0	0	NA	1	0	0	0	0	0	0	0.9589	0.869
MIMAT0000246	mmu-miR-122-5p	ENSMUSG00000069769	Msi2	protein_coding	chr11	88342186	88342192	88342185	88342206	-	5	0	Ago1-4,Ago2	1	1	1	0	0	0	0	0.9013	2.686	cardiac_myocytes,retina
MIMAT0000246	mmu-miR-122-5p	ENSMUSG00000069769	Msi2	protein_coding	chr11	88342688	88342693	88342688	88342693	-	0	0	NA	1	0	1	0	0	0	0	0.7583	4.174
MIMAT0000246	mmu-miR-122-5p	ENSMUSG00000069769	Msi2	protein_coding	chr11	88344564	88344569	88344564	88344569	-	0	0	NA	1	0	1	0	0	0	0	1.1268	2.404
MIMAT0000246	mmu-miR-122-5p	ENSMUSG00000001507	Itga3	protein_coding	chr11	95044582	95044587	95044582	95044587	-	1	0	Ago2	1	0	0	0	0	0	0	-0.1236	0.17	myotubes
MIMAT0000246	mmu-miR-122-5p	ENSMUSG00000013415	Igf2bp1	protein_coding	chr11	95957256	95957262	95957256	95957262	-	0	0	NA	1	0	0	0	0	0	0	0.6286	0.884
MIMAT0000246	mmu-miR-122-5p	ENSMUSG00000013415	Igf2bp1	protein_coding	chr11	95958530	95958535	95958530	95958535	-	2	0	Ago1-4	1	0	0	0	0	0	0	0.128	0.459	retina
MIMAT0000246	mmu-miR-122-5p	ENSMUSG00000001441	Npepps	protein_coding	chr11	97206974	97206980	97206973	97207001	-	1	0	Ago1-4	1	0	1	1	1	1	1	0.9545	3.365	retina
MIMAT0000246	mmu-miR-122-5p	ENSMUSG00000018547	Pip4k2b	protein_coding	chr11	97717187	97717192	97717187	97717192	-	0	0	NA	1	0	0	0	0	0	0	0.6364	-0.638
MIMAT0000246	mmu-miR-122-5p	ENSMUSG00000018547	Pip4k2b	protein_coding	chr11	97717867	97717872	97717867	97717872	-	1	0	Ago2	1	0	0	0	0	0	0	0.6752	0.517	liver
MIMAT0000246	mmu-miR-122-5p	ENSMUSG00000020883	Fbxl20	protein_coding	chr11	98082841	98082846	98082841	98082846	-	0	0	NA	1	0	1	0	0	0	0	1.374	0.096
MIMAT0000246	mmu-miR-122-5p	ENSMUSG00000020883	Fbxl20	protein_coding	chr11	98082979	98082984	98082979	98082984	-	0	0	NA	1	0	1	0	0	0	0	0.7583	-0.249
MIMAT0000246	mmu-miR-122-5p	ENSMUSG00000020883	Fbxl20	protein_coding	chr11	98083383	98083389	98083383	98083390	-	3	0	Ago1-4	1	0	1	0	0	0	0	1.1286	0.194	retina
MIMAT0000246	mmu-miR-122-5p	ENSMUSG00000020883	Fbxl20	protein_coding	chr11	98085999	98086004	98085999	98086004	-	0	0	NA	1	0	1	0	0	0	0	0.5432	0.419
MIMAT0000246	mmu-miR-122-5p	ENSMUSG00000020883	Fbxl20	protein_coding	chr11	98086356	98086361	98086356	98086361	-	0	0	NA	1	0	1	0	0	0	0	0.9678	0.239
MIMAT0000246	mmu-miR-122-5p	ENSMUSG00000018160	Med1	protein_coding	chr11	98154169	98154174	98154168	98154174	-	8	0	Ago2	1	0	0	0	0	1	0	0.5498	1.773	liver
MIMAT0000246	mmu-miR-122-5p	ENSMUSG00000019173	Rab5c	protein_coding	chr11	100716018	100716023	100716017	100716039	-	1	0	Ago1-4	1	1	0	0	0	0	0	1.1873	0.294	retina
MIMAT0000246	mmu-miR-122-5p	ENSMUSG00000017802	Retreg3	protein_coding	chr11	101097038	101097043	101097038	101097043	-	2	0	Ago2	1	0	0	0	0	0	0	0.6752	1.848	cortex
MIMAT0000246	mmu-miR-122-5p	ENSMUSG00000017802	Retreg3	protein_coding	chr11	101097629	101097634	101097629	101097634	-	0	0	NA	1	0	0	0	0	0	0	0.7716	0.634
MIMAT0000246	mmu-miR-122-5p	ENSMUSG00000003518	Dusp3	protein_coding	chr11	101973088	101973093	101973088	101973093	-	1	0	Ago2	0	0	1	0	0	0	0	0.6485	0.055	liver
MIMAT0000246	mmu-miR-122-5p	ENSMUSG00000003518	Dusp3	protein_coding	chr11	101974597	101974602	101974597	101974602	-	0	0	NA	1	0	1	0	0	0	0	0.6818	0.256
MIMAT0000246	mmu-miR-122-5p	ENSMUSG00000003518	Dusp3	protein_coding	chr11	101974654	101974659	101974654	101974659	-	2	0	Ago2	1	0	1	0	0	0	0	1.4781	0.751	liver
MIMAT0000246	mmu-miR-122-5p	ENSMUSG00000017314	Mpp2	protein_coding	chr11	102057081	102057086	102057081	102057086	-	3	0	Ago1-4	1	0	1	0	0	0	0	0.3315	-1.132	retina
MIMAT0000246	mmu-miR-122-5p	ENSMUSG00000017314	Mpp2	protein_coding	chr11	102058705	102058710	102058705	102058710	-	0	0	NA	1	0	1	0	0	0	0	0.1518	0.17
MIMAT0000246	mmu-miR-122-5p	ENSMUSG00000017314	Mpp2	protein_coding	chr11	102059036	102059041	102059036	102059041	-	0	0	NA	1	0	1	0	0	0	0	0.4213	0.59
MIMAT0000246	mmu-miR-122-5p	ENSMUSG00000017314	Mpp2	protein_coding	chr11	102059107	102059112	102059107	102059112	-	0	0	NA	1	0	1	0	0	0	0	0.2698	1.133
MIMAT0000246	mmu-miR-122-5p	ENSMUSG00000017314	Mpp2	protein_coding	chr11	102059266	102059271	102059266	102059271	-	0	0	NA	1	0	1	0	0	0	0	0.8636	0.039
MIMAT0000246	mmu-miR-122-5p	ENSMUSG00000034621	Gpatch8	protein_coding	chr11	102477932	102477961	102477932	102477961	-	1	0	Ago2	0	0	0	0	1	0	0	1.3161	0.915	liver
MIMAT0000246	mmu-miR-122-5p	ENSMUSG00000034247	Plekhm1	protein_coding	chr11	103366282	103366287	103366282	103366287	-	1	0	Ago1-4	1	0	0	0	0	0	0	1.3115	-0.45	retina
MIMAT0000246	mmu-miR-122-5p	ENSMUSG00000018412	Kansl1	protein_coding	chr11	104334238	104334243	104334237	104334255	-	1	0	Ago1-4	1	1	0	0	0	0	0	1.1685	0.422	retina
MIMAT0000246	mmu-miR-122-5p	ENSMUSG00000044749	Abca6	protein_coding	chr11	110187856	110187875	110187856	110187875	-	2	0	Ago2	0	1	0	0	0	0	0	1.1584	0.569	liver
MIMAT0000246	mmu-miR-122-5p	ENSMUSG00000020806	Rhbdf2	protein_coding	chr11	116598354	116598359	116598354	116598359	-	1	0	Ago2	1	0	0	0	0	0	0	0.5921	0.418	BMDMs
MIMAT0000246	mmu-miR-122-5p	ENSMUSG00000053113	Socs3	protein_coding	chr11	117967046	117967051	117967046	117967051	-	1	0	Ago2	1	0	0	0	0	0	0	0.1109	0.174	liver
MIMAT0000246	mmu-miR-122-5p	ENSMUSG00000053113	Socs3	protein_coding	chr11	117967407	117967412	117967407	117967412	-	0	0	NA	1	0	0	0	0	0	0	0.3503	0.501
MIMAT0000246	mmu-miR-122-5p	ENSMUSG00000017466	Timp2	protein_coding	chr11	118302780	118302785	118302780	118302785	-	3	0	Ago2	1	0	0	0	0	0	0	0.6696	-0.141	mesencymal_stem_cell
MIMAT0000246	mmu-miR-122-5p	ENSMUSG00000033880	Lgals3bp	protein_coding	chr11	118392889	118392894	118392889	118392894	-	5	0	Ago2	1	0	0	0	0	0	0	0.2409	-0.09	liver
MIMAT0000246	mmu-miR-122-5p	ENSMUSG00000025132	Arhgdia	protein_coding	chr11	120578825	120578830	120578825	120578830	-	10	0	Ago1-4,Ago2	1	0	0	0	0	0	0	0.2206	-0.403	BMDMs,retina
MIMAT0000246	mmu-miR-122-5p	ENSMUSG00000025153	Fasn	protein_coding	chr11	120807825	120807832	120807825	120807832	-	3	0	Ago1-4,Ago2	1	0	0	0	0	0	0	1.6743	0.762	liver,retina
MIMAT0000246	mmu-miR-122-5p	ENSMUSG00000039294	Cybc1	protein_coding	chr11	121222711	121222716	121222711	121222716	-	0	0	NA	1	0	1	0	0	0	0	1.092	-1.002
MIMAT0000246	mmu-miR-122-5p	ENSMUSG00000039294	Cybc1	protein_coding	chr11	121223631	121223637	121223631	121223638	-	0	0	NA	1	0	1	0	0	0	0	0.3541	-0.577
MIMAT0000246	mmu-miR-122-5p	ENSMUSG00000039294	Cybc1	protein_coding	chr11	121223700	121223705	121223700	121223705	-	1	0	Ago2	1	0	1	0	0	0	0	1.5026	0.312	liver
MIMAT0000246	mmu-miR-122-5p	ENSMUSG00000025173	Wdr45b	protein_coding	chr11	121328153	121328159	121328153	121328159	-	4	0	Ago2	1	0	0	0	0	0	0	0.8613	-0.416	liver
MIMAT0000246	mmu-miR-122-5p	ENSMUSG00000034543	Morc2a	protein_coding	chr11	3689519	3689525	3689505	3689526	+	1	0	Ago2	1	0	1	0	1	0	0	1.0565	-0.687	liver
MIMAT0000246	mmu-miR-122-5p	ENSMUSG00000034543	Morc2a	protein_coding	chr11	3690031	3690037	3690015	3690038	+	0	0	NA	1	0	1	0	1	0	0	1.2217	-1.072
MIMAT0000246	mmu-miR-122-5p	ENSMUSG00000034412	Tbc1d10a	protein_coding	chr11	4215215	4215221	4215194	4215222	+	1	0	Ago2	1	1	1	1	1	0	1	0.5014	0.554	liver
MIMAT0000246	mmu-miR-122-5p	ENSMUSG00000020122	Egfr	protein_coding	chr11	16912842	16912847	16912842	16912847	+	1	0	Ago2	1	0	0	0	0	0	0	1.1441	-0.767	liver
MIMAT0000246	mmu-miR-122-5p	ENSMUSG00000033953	Ppp3r1	protein_coding	chr11	17199964	17199969	17199949	17199970	+	2	0	Ago2	1	0	0	0	1	0	0	0.6818	3.479	liver
MIMAT0000246	mmu-miR-122-5p	ENSMUSG00000020297	Nsg2	protein_coding	chr11	32032227	32032233	32032214	32032234	+	0	0	NA	0	0	1	0	1	0	0	0.694	0.211
MIMAT0000246	mmu-miR-122-5p	ENSMUSG00000020297	Nsg2	protein_coding	chr11	32057776	32057781	32057776	32057781	+	1	0	Ago2	1	0	0	0	0	0	0	0.6031	0.262	cortex
MIMAT0000246	mmu-miR-122-5p	ENSMUSG00000040711	Sh3pxd2b	protein_coding	chr11	32426026	32426031	32426026	32426031	+	1	0	Ago1-4	1	0	0	0	0	0	0	-0.0695	-0.248	retina
MIMAT0000246	mmu-miR-122-5p	ENSMUSG00000020271	Fbxw11	protein_coding	chr11	32745711	32745716	32745711	32745716	+	1	0	Ago2	1	0	0	0	0	0	0	0.949	-0.367	liver
MIMAT0000246	mmu-miR-122-5p	ENSMUSG00000018398	Septin8	protein_coding	chr11	53543990	53543995	53543990	53543995	+	3	0	Ago1-4,Ago2	1	0	0	0	0	0	0	0.2661	1.51	myotubes,retina
MIMAT0000246	mmu-miR-122-5p	ENSMUSG00000037533	Rapgef6	protein_coding	chr11	54696330	54696335	54696314	54696336	+	4	0	Ago2	1	1	0	0	0	0	0	0.1485	0.811	CD4+T
MIMAT0000246	mmu-miR-122-5p	ENSMUSG00000018583	G3bp1	protein_coding	chr11	55504632	55504652	55504632	55504652	+	6	0	Ago1-4,Ago2	0	1	0	0	0	0	0	-1.8629	-0.009	C2C12,retina
MIMAT0000246	mmu-miR-122-5p	ENSMUSG00000062115	Rai1	protein_coding	chr11	60185950	60185971	60185950	60185971	+	2	0	Ago1-4,Ago2	0	1	0	0	0	0	0	1.0669	2.55	CD4+T,retina
MIMAT0000246	mmu-miR-122-5p	ENSMUSG00000020536	Llgl1	protein_coding	chr11	60713258	60713263	60713258	60713263	+	0	0	NA	1	0	1	0	0	0	0	0.9756	0.055
MIMAT0000246	mmu-miR-122-5p	ENSMUSG00000020536	Llgl1	protein_coding	chr11	60713853	60713858	60713853	60713858	+	1	0	Ago2	1	0	1	0	0	0	0	1.4844	0.153	liver
MIMAT0000246	mmu-miR-122-5p	ENSMUSG00000046207	Pik3r6	protein_coding	chr11	68552363	68552368	68552363	68552368	+	2	0	Ago2	1	0	0	0	0	0	0	0.4227	-0.429	BMDMs
MIMAT0000246	mmu-miR-122-5p	ENSMUSG00000018750	Zbtb4	protein_coding	chr11	69778889	69778917	69778889	69778917	+	0	0	NA	0	0	0	1	0	0	0	0.5432	1.247
MIMAT0000246	mmu-miR-122-5p	ENSMUSG00000018750	Zbtb4	protein_coding	chr11	69780264	69780269	69780242	69780270	+	2	0	Ago2	1	0	1	1	0	0	0	1.5536	0.099	liver
MIMAT0000246	mmu-miR-122-5p	ENSMUSG00000018750	Zbtb4	protein_coding	chr11	69780448	69780453	69780426	69780454	+	0	0	NA	1	0	1	1	0	1	0	0.1031	1.436
MIMAT0000246	mmu-miR-122-5p	ENSMUSG00000018750	Zbtb4	protein_coding	chr11	69781081	69781086	69781059	69781087	+	1	0	Ago2	1	0	1	1	0	0	0	0.0797	0.751	CD4+T
MIMAT0000246	mmu-miR-122-5p	ENSMUSG00000018750	Zbtb4	protein_coding	chr11	69782456	69782461	69782434	69782462	+	0	0	NA	1	0	1	1	0	0	0	1.011	-0.087
MIMAT0000246	mmu-miR-122-5p	ENSMUSG00000018750	Zbtb4	protein_coding	chr11	69783906	69783911	69783884	69783912	+	0	0	NA	1	0	1	1	0	0	0	-0.4279	0.199
MIMAT0000246	mmu-miR-122-5p	ENSMUSG00000019461	Plscr3	protein_coding	chr11	69850669	69850675	69850656	69850676	+	1	0	Ago2	1	0	1	0	1	0	0	1.7084	-0.058	myotubes
MIMAT0000246	mmu-miR-122-5p	ENSMUSG00000019461	Plscr3	protein_coding	chr11	69851856	69851861	69851856	69851861	+	0	0	NA	1	0	1	0	0	0	0	1.4024	2.83
MIMAT0000246	mmu-miR-122-5p	ENSMUSG00000018559	Ctdnep1	protein_coding	chr11	69990176	69990182	69990155	69990183	+	0	0	NA	1	0	1	1	1	1	1	0.357	1.084
MIMAT0000246	mmu-miR-122-5p	ENSMUSG00000018559	Ctdnep1	protein_coding	chr11	69990242	69990248	69990221	69990249	+	0	0	NA	1	0	1	1	1	0	0	0.9157	1.655
MIMAT0000246	mmu-miR-122-5p	ENSMUSG00000018559	Ctdnep1	protein_coding	chr11	69990421	69990426	69990399	69990427	+	1	0	Ago2	1	0	1	1	0	0	0	0.5012	2.278	liver
MIMAT0000246	mmu-miR-122-5p	ENSMUSG00000018572	Phf23	protein_coding	chr11	69999769	69999774	69999754	69999775	+	1	0	Ago2	1	0	0	0	1	0	0	0.8515	0.409	BMDMs
MIMAT0000246	mmu-miR-122-5p	ENSMUSG00000020886	Dlg4	protein_coding	chr11	70044847	70044853	70044847	70044853	+	1	0	Ago2	1	0	1	0	0	1	1	0.5909	0.564	cortex
MIMAT0000246	mmu-miR-122-5p	ENSMUSG00000060600	Eno3	protein_coding	chr11	70657219	70657240	70657219	70657240	+	4	0	Ago2	0	0	0	0	1	0	0	0.6031	0.664	myotubes
MIMAT0000246	mmu-miR-122-5p	ENSMUSG00000000282	Mnt	protein_coding	chr11	74845399	74845404	74845399	74845404	+	1	0	Ago1-4	1	0	0	0	0	0	0	1.4545	0.602	retina
MIMAT0000246	mmu-miR-122-5p	ENSMUSG00000017776	Crk	protein_coding	chr11	75703910	75703915	75703910	75703915	+	1	0	Ago2	1	0	1	0	0	0	0	1.0487	0.938	BMDMs
MIMAT0000246	mmu-miR-122-5p	ENSMUSG00000017776	Crk	protein_coding	chr11	75706530	75706535	75706530	75706535	+	0	0	NA	0	0	1	0	0	0	0	0.0388	-0.583
MIMAT0000246	mmu-miR-122-5p	ENSMUSG00000017776	Crk	protein_coding	chr11	75706550	75706555	75706550	75706555	+	0	0	NA	0	0	1	0	0	0	0	-1.9091	0.095
MIMAT0000246	mmu-miR-122-5p	ENSMUSG00000017550	Atad5	protein_coding	chr11	80134946	80134951	80134946	80134951	+	4	0	Ago2	1	0	0	0	0	0	0	1.5292	-0.04	mesencymal_stem_cell
MIMAT0000246	mmu-miR-122-5p	ENSMUSG00000018401	Mtmr4	protein_coding	chr11	87611510	87611530	87611510	87611530	+	2	0	Ago2	0	1	0	0	0	0	0	0.9656	0.257	liver
MIMAT0000246	mmu-miR-122-5p	ENSMUSG00000018401	Mtmr4	protein_coding	chr11	87614758	87614763	87614758	87614763	+	0	0	NA	1	0	0	0	0	0	0	0.7351	1.379
MIMAT0000246	mmu-miR-122-5p	ENSMUSG00000001510	Dlx3	protein_coding	chr11	95124540	95124545	95124540	95124545	+	1	0	Ago2	1	0	0	0	0	0	0	-0.1647	1.04	myotubes
MIMAT0000246	mmu-miR-122-5p	ENSMUSG00000038437	Mllt6	protein_coding	chr11	97683192	97683197	97683192	97683197	+	1	0	Ago1-4	1	0	0	0	0	0	0	0.9238	1.396	retina
MIMAT0000246	mmu-miR-122-5p	ENSMUSG00000058756	Thra	protein_coding	chr11	98753366	98753383	98753366	98753383	+	3	0	Ago2	0	1	0	0	0	0	0	0.0177	0.755	cortex
MIMAT0000246	mmu-miR-122-5p	ENSMUSG00000052915	Msl1	protein_coding	chr11	98806479	98806484	98806479	98806484	+	1	0	Ago2	1	0	0	0	0	0	0	1.1873	1.806	CD4+T
MIMAT0000246	mmu-miR-122-5p	ENSMUSG00000019302	Atp6v0a1	protein_coding	chr11	101062844	101062849	101062844	101062849	+	2	0	Ago2	1	0	0	0	0	0	0	1.2331	-0.502	liver
MIMAT0000246	mmu-miR-122-5p	ENSMUSG00000078650	G6pc	protein_coding	chr11	101377604	101377609	101377604	101377609	+	2	0	Ago2	1	0	0	0	0	0	0	0.1297	2.917	liver
MIMAT0000246	mmu-miR-122-5p	ENSMUSG00000034931	Dhx8	protein_coding	chr11	101767298	101767303	101767298	101767303	+	13	0	Ago1-4,Ago2	1	0	0	0	0	0	0	0.9091	-0.441	CD4+T,retina
MIMAT0000246	mmu-miR-122-5p	ENSMUSG00000034793	G6pc3	protein_coding	chr11	102193836	102193842	102193821	102193843	+	2	0	Ago2	1	0	1	0	1	0	1	1.0666	0.432	myotubes
MIMAT0000246	mmu-miR-122-5p	ENSMUSG00000020936	Nmt1	protein_coding	chr11	103068383	103068389	103068383	103068389	+	0	0	NA	0	0	1	0	0	0	0	1.4448	-0.012
MIMAT0000246	mmu-miR-122-5p	ENSMUSG00000020936	Nmt1	protein_coding	chr11	103068867	103068872	103068867	103068872	+	1	0	Ago2	0	0	1	0	0	0	0	1.3425	0.206	myotubes
MIMAT0000246	mmu-miR-122-5p	ENSMUSG00000020720	Psmd12	protein_coding	chr11	107492097	107492118	107492097	107492118	+	6	0	Ago2	0	1	0	0	0	0	0	1.2406	4.058	liver
MIMAT0000246	mmu-miR-122-5p	ENSMUSG00000020721	Helz	protein_coding	chr11	107626595	107626614	107626595	107626614	+	1	0	Ago2	0	1	0	0	0	0	0	1.2166	3.116	liver
MIMAT0000246	mmu-miR-122-5p	ENSMUSG00000000567	Sox9	protein_coding	chr11	112785204	112785223	112785204	112785223	+	1	0	Ago1-4	0	1	0	0	0	0	0	1.0831	3.843	retina
MIMAT0000246	mmu-miR-122-5p	ENSMUSG00000000567	Sox9	protein_coding	chr11	112785778	112785783	112785760	112785784	+	0	0	NA	1	1	0	0	0	0	0	0.3625	-0.037
MIMAT0000246	mmu-miR-122-5p	ENSMUSG00000045980	Tmem104	protein_coding	chr11	115243504	115243507	115243484	115243527	+	0	0	NA	0	1	0	0	1	0	0	0.695	2.908
MIMAT0000246	mmu-miR-122-5p	ENSMUSG00000045980	Tmem104	protein_coding	chr11	115244350	115244355	115244350	115244355	+	2	0	Ago2	1	0	0	0	0	0	0	1.3193	-0.926	liver
MIMAT0000246	mmu-miR-122-5p	ENSMUSG00000050910	Cdr2l	protein_coding	chr11	115394461	115394467	115394449	115394468	+	0	0	NA	1	0	1	0	1	0	0	1.2993	0.132
MIMAT0000246	mmu-miR-122-5p	ENSMUSG00000050910	Cdr2l	protein_coding	chr11	115394483	115394488	115394483	115394488	+	0	0	NA	1	0	1	0	0	0	0	-1.8636	0.222
MIMAT0000246	mmu-miR-122-5p	ENSMUSG00000050910	Cdr2l	protein_coding	chr11	115394796	115394801	115394796	115394801	+	1	0	Ago2	1	0	1	0	0	0	0	1.4838	0.774	myotubes
MIMAT0000246	mmu-miR-122-5p	ENSMUSG00000020818	Mfsd11	protein_coding	chr11	116874294	116874299	116874294	116874299	+	0	0	NA	1	0	1	0	0	0	0	0.1706	-0.009
MIMAT0000246	mmu-miR-122-5p	ENSMUSG00000020818	Mfsd11	protein_coding	chr11	116874633	116874638	116874633	116874638	+	1	0	Ago2	1	0	1	0	0	0	0	1.0443	-0.256	liver
MIMAT0000246	mmu-miR-122-5p	ENSMUSG00000025571	Tnrc6c	protein_coding	chr11	117722445	117722465	117722445	117722465	+	1	0	Ago2	0	1	0	0	0	0	0	0.8847	1.186	myotubes
MIMAT0000246	mmu-miR-122-5p	ENSMUSG00000039640	Mrpl12	protein_coding	chr11	120488500	120488505	120488500	120488505	+	3	0	Ago2	1	0	0	0	0	0	0	0.52	0.424	liver
MIMAT0000246	mmu-miR-122-5p	ENSMUSG00000025127	Gcgr	protein_coding	chr11	120538814	120538821	120538800	120538822	+	3	0	Ago2	1	0	0	0	1	0	0	1.3049	-0.717	liver
MIMAT0000246	mmu-miR-122-5p	ENSMUSG00000039275	Foxk2	protein_coding	chr11	121296935	121296963	121296935	121296963	+	0	0	NA	0	0	0	1	0	0	0	1.245	3.4
MIMAT0000246	mmu-miR-122-5p	ENSMUSG00000039275	Foxk2	protein_coding	chr11	121307503	121307508	121307481	121307509	+	1	0	Ago2	1	0	0	1	0	0	1	0.3648	3.029	liver
MIMAT0000246	mmu-miR-122-5p	ENSMUSG00000063632	Sox11	protein_coding	chr12	27335295	27335301	27335294	27335315	-	1	0	Ago2	1	0	0	0	1	0	1	1.0588	2.592	myotubes
MIMAT0000246	mmu-miR-122-5p	ENSMUSG00000021025	Nfkbia	protein_coding	chr12	55491144	55491166	55491144	55491166	-	3	0	Ago2	0	1	0	0	0	0	0	1.2105	1.273	liver
MIMAT0000246	mmu-miR-122-5p	ENSMUSG00000020988	L2hgdh	protein_coding	chr12	69691821	69691826	69691821	69691826	-	4	0	Ago2	1	0	0	0	0	0	0	0.4878	-0.375	liver
MIMAT0000246	mmu-miR-122-5p	ENSMUSG00000021067	Sav1	protein_coding	chr12	69965094	69965099	69965093	69965114	-	1	0	Ago2	1	0	0	0	1	0	0	0.3503	1.618	myotubes
MIMAT0000246	mmu-miR-122-5p	ENSMUSG00000021062	Rab15	protein_coding	chr12	76799173	76799178	76799173	76799178	-	0	0	NA	1	0	0	0	0	0	0	0.7273	-0.142
MIMAT0000246	mmu-miR-122-5p	ENSMUSG00000021062	Rab15	protein_coding	chr12	76799869	76799874	76799869	76799874	-	2	0	Ago1-4	1	0	0	0	0	0	0	0.6485	0.009	retina
MIMAT0000246	mmu-miR-122-5p	ENSMUSG00000015143	Actn1	protein_coding	chr12	80167552	80167558	80167551	80167572	-	1	0	Ago2	1	0	1	0	1	0	0	0.6674	0.035	BMDMs
MIMAT0000246	mmu-miR-122-5p	ENSMUSG00000021139	Gm20498	protein_coding	chr12	81471136	81471141	81471136	81471141	-	0	0	NA	1	0	1	0	0	0	0	0.6674	-0.5
MIMAT0000246	mmu-miR-122-5p	ENSMUSG00000091803	Cox16	protein_coding	chr12	81471136	81471141	81471136	81471141	-	0	0	NA	1	0	1	0	0	0	0	0.6674	-0.5
MIMAT0000246	mmu-miR-122-5p	ENSMUSG00000021139	Gm20498	protein_coding	chr12	81472011	81472017	81472010	81472032	-	1	0	Ago1-4	1	0	1	0	1	0	0	1.4522	-0.033	retina
MIMAT0000246	mmu-miR-122-5p	ENSMUSG00000091803	Cox16	protein_coding	chr12	81472011	81472017	81472010	81472032	-	1	0	Ago1-4	1	0	1	0	1	0	0	1.4522	-0.033	retina
MIMAT0000246	mmu-miR-122-5p	ENSMUSG00000021038	Vipas39	protein_coding	chr12	87238900	87238906	87238899	87238927	-	3	0	Ago2	1	0	1	1	1	0	0	0.8891	1.216	myotubes
MIMAT0000246	mmu-miR-122-5p	ENSMUSG00000021038	Vipas39	protein_coding	chr12	87239501	87239506	87239500	87239528	-	1	0	Ago2	1	0	1	1	0	0	0	0.3448	0.515	liver
MIMAT0000246	mmu-miR-122-5p	ENSMUSG00000021036	Sptlc2	protein_coding	chr12	87309758	87309763	87309758	87309763	-	2	0	Ago2	1	0	0	0	0	0	0	-0.0672	0.729	liver
MIMAT0000246	mmu-miR-122-5p	ENSMUSG00000007682	Dio2	protein_coding	chr12	90728073	90728079	90728072	90728094	-	1	0	Ago2	1	1	1	0	1	0	0	0.929	-0.115	myotubes
MIMAT0000246	mmu-miR-122-5p	ENSMUSG00000021003	Galc	protein_coding	chr12	98202565	98202570	98202564	98202592	-	0	0	NA	1	0	1	1	0	0	0	1.262	0.452
MIMAT0000246	mmu-miR-122-5p	ENSMUSG00000021003	Galc	protein_coding	chr12	98202609	98202614	98202608	98202636	-	2	0	Ago2	1	0	1	1	0	0	0	1.0133	-0.3	myotubes
MIMAT0000246	mmu-miR-122-5p	ENSMUSG00000021003	Galc	protein_coding	chr12	98202639	98202645	98202638	98202666	-	2	0	Ago2	1	0	1	1	1	1	1	1.5292	0.16	myotubes
MIMAT0000246	mmu-miR-122-5p	ENSMUSG00000041645	Ddx24	protein_coding	chr12	103408153	103408158	103408153	103408158	-	2	0	Ago2	1	0	0	0	0	0	0	0.8781	0.164	myotubes
MIMAT0000246	mmu-miR-122-5p	ENSMUSG00000054150	Syne3	protein_coding	chr12	104930425	104930430	104930424	104930452	-	0	0	NA	1	0	1	1	0	0	0	1.5399	-0.494
MIMAT0000246	mmu-miR-122-5p	ENSMUSG00000054150	Syne3	protein_coding	chr12	104930848	104930854	104930847	104930875	-	3	0	Ago2	1	0	1	1	0	0	0	1.3691	-0.975	liver
MIMAT0000246	mmu-miR-122-5p	ENSMUSG00000054150	Syne3	protein_coding	chr12	104930875	104930881	104930874	104930902	-	3	0	Ago2	1	0	1	1	1	0	0	1.0909	-0.12	liver
MIMAT0000246	mmu-miR-122-5p	ENSMUSG00000021266	Wars	protein_coding	chr12	108860456	108860461	108860455	108860483	-	1	0	Ago2	0	0	1	1	0	1	0	0.2016	0.396	myotubes
MIMAT0000246	mmu-miR-122-5p	ENSMUSG00000021266	Wars	protein_coding	chr12	108861206	108861212	108861205	108861233	-	0	0	NA	0	0	1	1	1	0	0	1.031	-0.733
MIMAT0000246	mmu-miR-122-5p	ENSMUSG00000020580	Rock2	protein_coding	chr12	16942829	16942853	16942825	16942853	+	7	0	Ago2	0	1	0	1	0	0	0	0.2727	4.464	liver
MIMAT0000246	mmu-miR-122-5p	ENSMUSG00000043061	Tmem18	protein_coding	chr12	30590789	30590794	30590789	30590794	+	2	0	Ago2	1	0	0	0	0	0	0	0.3836	0.04	liver
MIMAT0000246	mmu-miR-122-5p	ENSMUSG00000043061	Tmem18	protein_coding	chr12	30590829	30590854	30590829	30590854	+	0	0	NA	0	1	0	0	0	0	0	1.8503	0.016
MIMAT0000246	mmu-miR-122-5p	ENSMUSG00000043061	Tmem18	protein_coding	chr12	30591147	30591153	30591147	30591153	+	4	0	Ago2	1	0	0	0	0	0	0	1.639	0.758	myotubes
MIMAT0000246	mmu-miR-122-5p	ENSMUSG00000020564	Atxn7l1	protein_coding	chr12	33342028	33342047	33342028	33342047	+	4	0	Ago1-4,Ago2	0	1	0	0	0	0	0	-0.1852	1.303	C2C12,retina
MIMAT0000246	mmu-miR-122-5p	ENSMUSG00000021024	Psma6	protein_coding	chr12	55418396	55418401	55418396	55418401	+	3	0	Ago2	1	0	0	0	0	0	0	0.7727	0.671	liver
MIMAT0000246	mmu-miR-122-5p	ENSMUSG00000047022	Mipol1	protein_coding	chr12	57496636	57496642	57496615	57496643	+	1	0	Ago2	0	0	1	1	0	0	1	0.8825	3.733	cardiac_myocytes
MIMAT0000246	mmu-miR-122-5p	ENSMUSG00000021133	Susd6	protein_coding	chr12	80878253	80878258	80878253	80878258	+	0	0	NA	1	0	1	0	0	0	0	0.643	0.165
MIMAT0000246	mmu-miR-122-5p	ENSMUSG00000021133	Susd6	protein_coding	chr12	80878817	80878822	80878817	80878822	+	0	0	NA	1	0	1	0	0	0	0	0.1862	0.015
MIMAT0000246	mmu-miR-122-5p	ENSMUSG00000021133	Susd6	protein_coding	chr12	80879949	80879954	80879949	80879955	+	9	0	Ago1-4,Ago2	1	0	1	0	0	1	0	1.225	1.432	liver,retina
MIMAT0000246	mmu-miR-122-5p	ENSMUSG00000042523	Dnal1	protein_coding	chr12	84138831	84138838	84138831	84138838	+	0	0	NA	1	0	0	0	0	0	0	0.6109	0.365
MIMAT0000246	mmu-miR-122-5p	ENSMUSG00000042523	Dnal1	protein_coding	chr12	84139077	84139082	84139077	84139082	+	0	0	NA	1	0	0	0	0	0	0	0.5533	0.167
MIMAT0000246	mmu-miR-122-5p	ENSMUSG00000042523	Dnal1	protein_coding	chr12	84143214	84143219	84143214	84143219	+	4	0	Ago2	1	0	0	0	0	0	0	0.3958	0.36	myotubes
MIMAT0000246	mmu-miR-122-5p	ENSMUSG00000034157	Cipc	protein_coding	chr12	86962090	86962112	86962090	86962112	+	2	0	Ago2	0	1	0	0	0	0	0	0.6563	-0.059	cardiac_myocytes
MIMAT0000246	mmu-miR-122-5p	ENSMUSG00000021185	Dglucy	protein_coding	chr12	100835287	100835308	100835280	100835308	+	2	0	Ago2	0	0	0	1	1	0	0	0.7084	0.734	liver
MIMAT0000246	mmu-miR-122-5p	ENSMUSG00000021185	Dglucy	protein_coding	chr12	100871992	100871997	100871970	100871998	+	2	0	Ago2	1	0	1	1	0	0	0	1.1164	-0.72	liver
MIMAT0000246	mmu-miR-122-5p	ENSMUSG00000021185	Dglucy	protein_coding	chr12	100872322	100872328	100872301	100872329	+	2	0	Ago2	1	0	1	1	1	0	0	1.0333	-0.147	liver
MIMAT0000246	mmu-miR-122-5p	ENSMUSG00000021091	Serpina3n	protein_coding	chr12	104414206	104414211	104414206	104414211	+	1	0	Ago2	1	0	0	0	0	0	0	0.725	-0.154	liver
MIMAT0000246	mmu-miR-122-5p	ENSMUSG00000021111	Papola	protein_coding	chr12	105837936	105837942	105837915	105837943	+	2	0	Ago2	1	0	1	1	0	1	1	1.5964	3.805	liver
MIMAT0000246	mmu-miR-122-5p	ENSMUSG00000037896	Rcor1	protein_coding	chr12	111113019	111113024	111113019	111113024	+	2	0	Ago2	1	0	0	0	0	0	0	1.0206	0.041	liver
MIMAT0000246	mmu-miR-122-5p	ENSMUSG00000021147	Wdr37	protein_coding	chr13	8805580	8805585	8805580	8805585	-	5	0	Ago2	1	0	0	0	0	0	0	0.1147	0.598	C2C12
MIMAT0000246	mmu-miR-122-5p	ENSMUSG00000021311	Mtr	protein_coding	chr13	12186987	12187004	12186987	12187004	-	1	0	Ago2	0	0	0	0	1	0	0	0.4601	0.073	cardiac_myocytes
MIMAT0000246	mmu-miR-122-5p	ENSMUSG00000021302	Ggps1	protein_coding	chr13	14053558	14053564	14053557	14053585	-	0	0	NA	1	0	1	1	1	0	0	0.7727	-0.15
MIMAT0000246	mmu-miR-122-5p	ENSMUSG00000021302	Ggps1	protein_coding	chr13	14054011	14054039	14054011	14054039	-	1	0	Ago2	0	0	0	1	0	0	0	1.0709	4.019	liver
MIMAT0000246	mmu-miR-122-5p	ENSMUSG00000063894	Zkscan8	protein_coding	chr13	21515654	21515659	21515653	21515681	-	0	0	NA	1	0	1	1	0	0	0	0.0799	0.014
MIMAT0000246	mmu-miR-122-5p	ENSMUSG00000063894	Zkscan8	protein_coding	chr13	21518055	21518060	21518054	21518082	-	0	0	NA	1	0	1	1	0	0	0	0.1685	-0.335
MIMAT0000246	mmu-miR-122-5p	ENSMUSG00000063894	Zkscan8	protein_coding	chr13	21518921	21518927	21518920	21518948	-	3	0	Ago1-4,Ago2	1	0	1	1	0	0	0	1.4146	-0.056	myotubes,retina
MIMAT0000246	mmu-miR-122-5p	ENSMUSG00000063894	Zkscan8	protein_coding	chr13	21519715	21519720	21519714	21519742	-	0	0	NA	1	0	1	1	0	0	0	0.1752	-0.386
MIMAT0000246	mmu-miR-122-5p	ENSMUSG00000021375	Kif13a	protein_coding	chr13	46749946	46749951	46749946	46749951	-	1	0	Ago2	1	0	0	0	0	0	0	1.2305	1.118	cardiac_myocytes
MIMAT0000246	mmu-miR-122-5p	ENSMUSG00000021468	Sptlc1	protein_coding	chr13	53332818	53332824	53332817	53332838	-	20	0	Ago2	1	0	1	0	1	0	0	0.6109	0.388	liver
MIMAT0000246	mmu-miR-122-5p	ENSMUSG00000021484	Lman2	protein_coding	chr13	55344141	55344146	55344141	55344146	-	3	0	Ago1-4	1	0	0	0	0	0	0	0.4826	0.098	retina
MIMAT0000246	mmu-miR-122-5p	ENSMUSG00000021484	Lman2	protein_coding	chr13	55344532	55344537	55344532	55344537	-	0	0	NA	1	0	0	0	0	0	0	0.2942	-1.374
MIMAT0000246	mmu-miR-122-5p	ENSMUSG00000021493	Pdlim7	protein_coding	chr13	55506975	55506980	55506975	55506980	-	3	0	Ago2	1	0	0	0	0	0	0	0.5466	0.609	C2C12
MIMAT0000246	mmu-miR-122-5p	ENSMUSG00000034617	Mtrr	protein_coding	chr13	68561073	68561079	68561072	68561100	-	0	0	NA	1	0	1	1	1	0	0	0.8492	0.104
MIMAT0000246	mmu-miR-122-5p	ENSMUSG00000034617	Mtrr	protein_coding	chr13	68562089	68562094	68562088	68562116	-	0	2	NA	1	0	1	1	0	0	0	0.929	-0.713
MIMAT0000246	mmu-miR-122-5p	ENSMUSG00000034617	Mtrr	protein_coding	chr13	68579581	68579609	68579581	68579609	-	2	0	Ago2	0	0	0	1	0	0	0	1.1795	1.765	liver
MIMAT0000246	mmu-miR-122-5p	ENSMUSG00000021594	Srd5a1	protein_coding	chr13	69574637	69574642	69574637	69574642	-	1	0	Ago2	1	0	0	0	0	0	0	1.0631	0.305	liver
MIMAT0000246	mmu-miR-122-5p	ENSMUSG00000021589	Rhobtb3	protein_coding	chr13	75869838	75869843	75869838	75869843	-	2	0	Ago2	1	0	1	0	0	0	0	0.4704	0.132	C2C12
MIMAT0000246	mmu-miR-122-5p	ENSMUSG00000021589	Rhobtb3	protein_coding	chr13	75871259	75871265	75871258	75871279	-	0	0	NA	1	0	1	0	1	0	0	1.0321	0.277
MIMAT0000246	mmu-miR-122-5p	ENSMUSG00000042118	Bhmt2	protein_coding	chr13	93656906	93656911	93656906	93656911	-	1	0	Ago2	1	0	0	0	0	0	0	0.4789	-0.409	liver
MIMAT0000246	mmu-miR-122-5p	ENSMUSG00000009470	Tnpo1	protein_coding	chr13	98844000	98844005	98844000	98844005	-	1	0	Ago1-4	1	0	0	0	0	0	0	0.9013	2.999	retina
MIMAT0000246	mmu-miR-122-5p	ENSMUSG00000021693	Kif2a	protein_coding	chr13	106961952	106961958	106961951	106961974	-	1	0	Ago2	1	0	1	0	1	0	1	0.9079	2.043	BMDMs
MIMAT0000246	mmu-miR-122-5p	ENSMUSG00000000078	Klf6	protein_coding	chr13	5868249	5868255	5868235	5868256	+	7	0	Ago1-4,Ago2	1	0	1	0	1	1	0	1.0787	1.606	CD4+T,retina
MIMAT0000246	mmu-miR-122-5p	ENSMUSG00000033499	Larp4b	protein_coding	chr13	9171630	9171635	9171630	9171635	+	5	0	Ago2	1	0	0	0	0	0	0	1.1164	2.251	liver
MIMAT0000246	mmu-miR-122-5p	ENSMUSG00000041236	Vps41	protein_coding	chr13	18866665	18866671	18866651	18866672	+	1	0	Ago2	1	0	1	0	1	0	0	0.5322	0.318	myotubes
MIMAT0000246	mmu-miR-122-5p	ENSMUSG00000041112	Elmo1	protein_coding	chr13	20606483	20606489	20606469	20606490	+	4	0	Ago2	1	0	1	0	1	0	0	0.7395	2.219	CD4+T
MIMAT0000246	mmu-miR-122-5p	ENSMUSG00000041112	Elmo1	protein_coding	chr13	20607185	20607190	20607185	20607190	+	0	0	NA	0	0	1	0	0	0	0	1.2605	0.412
MIMAT0000246	mmu-miR-122-5p	ENSMUSG00000041112	Elmo1	protein_coding	chr13	20607689	20607695	20607689	20607695	+	0	0	NA	0	0	1	0	0	0	0	1.1685	-0.145
MIMAT0000246	mmu-miR-122-5p	ENSMUSG00000036181	H1f2	protein_coding	chr13	23739530	23739535	23739530	23739535	+	1	0	Ago2	1	0	0	0	0	0	0	0.1752	1.514	BMDMs
MIMAT0000246	mmu-miR-122-5p	ENSMUSG00000036181	H1f2	protein_coding	chr13	23739790	23739795	23739790	23739795	+	0	0	NA	1	0	0	0	0	0	0	0.2721	-0.296
MIMAT0000246	mmu-miR-122-5p	ENSMUSG00000038415	Foxq1	protein_coding	chr13	31558675	31558698	31558675	31558698	+	3	0	Ago2	0	1	0	0	0	0	0	1.1645	0.049	liver
MIMAT0000246	mmu-miR-122-5p	ENSMUSG00000038415	Foxq1	protein_coding	chr13	31560496	31560501	31560496	31560501	+	6	0	Ago2	1	0	0	0	0	0	0	1.0776	0.566	liver
MIMAT0000246	mmu-miR-122-5p	ENSMUSG00000021360	Gcnt2	protein_coding	chr13	40959371	40959376	40959371	40959376	+	2	0	Ago2	1	0	0	0	0	0	0	0.7982	0.164	liver
MIMAT0000246	mmu-miR-122-5p	ENSMUSG00000021360	Gcnt2	protein_coding	chr13	40960322	40960327	40960322	40960327	+	0	0	NA	1	0	0	0	0	0	0	1.1685	0.257
MIMAT0000246	mmu-miR-122-5p	ENSMUSG00000038175	Mylip	protein_coding	chr13	45411257	45411262	45411257	45411262	+	1	0	Ago1-4	1	0	0	0	0	0	0	1.1042	0.528	retina
MIMAT0000246	mmu-miR-122-5p	ENSMUSG00000038175	Mylip	protein_coding	chr13	45411422	45411427	45411422	45411427	+	1	0	Ago2	1	0	0	0	0	0	0	0.4545	-0.17	C2C12
MIMAT0000246	mmu-miR-122-5p	ENSMUSG00000021474	Sfxn1	protein_coding	chr13	54107105	54107111	54107084	54107112	+	3	0	Ago2	1	0	1	1	1	0	0	0.848	0.169	liver
MIMAT0000246	mmu-miR-122-5p	ENSMUSG00000025867	Cplx2	protein_coding	chr13	54379922	54379927	54379922	54379927	+	1	0	Ago2	1	0	0	0	0	0	0	0.8515	0.483	cortex
MIMAT0000246	mmu-miR-122-5p	ENSMUSG00000025867	Cplx2	protein_coding	chr13	54380292	54380298	54380292	54380298	+	8	0	Ago2	1	0	0	0	0	0	0	0.9922	0.189	myotubes
MIMAT0000246	mmu-miR-122-5p	ENSMUSG00000025867	Cplx2	protein_coding	chr13	54380646	54380651	54380646	54380651	+	1	0	Ago1-4	1	0	0	0	0	0	0	0.5188	0.913	retina
MIMAT0000246	mmu-miR-122-5p	ENSMUSG00000055254	Ntrk2	protein_coding	chr13	58933389	58933394	58933389	58933394	+	1	0	Ago1-4	1	0	0	0	0	0	0	0.3182	-0.079	retina
MIMAT0000246	mmu-miR-122-5p	ENSMUSG00000055254	Ntrk2	protein_coding	chr13	58985850	58985878	58985850	58985878	+	0	0	NA	0	0	0	1	0	0	0	0.694	3.938
MIMAT0000246	mmu-miR-122-5p	ENSMUSG00000055254	Ntrk2	protein_coding	chr13	59128742	59128748	59128721	59128749	+	11	0	Ago2	1	1	0	1	1	1	1	0.7128	1.273	cortex
MIMAT0000246	mmu-miR-122-5p	ENSMUSG00000055254	Ntrk2	protein_coding	chr13	59132323	59132351	59132323	59132351	+	0	0	NA	0	0	0	1	0	0	0	0.7838	0.061
MIMAT0000246	mmu-miR-122-5p	ENSMUSG00000074794	Arrdc3	protein_coding	chr13	80889205	80889227	80889205	80889227	+	5	0	Ago2	0	0	0	0	1	0	0	1.1873	5.342	liver
MIMAT0000246	mmu-miR-122-5p	ENSMUSG00000012422	Tmem167	protein_coding	chr13	90089468	90089488	90089468	90089488	+	0	0	NA	0	1	0	0	0	0	0	1.375	0.352
MIMAT0000246	mmu-miR-122-5p	ENSMUSG00000012422	Tmem167	protein_coding	chr13	90104674	90104679	90104652	90104680	+	4	0	Ago2	1	0	1	1	0	0	0	1.4444	0.606	liver
MIMAT0000246	mmu-miR-122-5p	ENSMUSG00000012422	Tmem167	protein_coding	chr13	90112006	90112012	90111985	90112013	+	0	0	NA	0	0	1	1	0	0	0	0.8558	0.465
MIMAT0000246	mmu-miR-122-5p	ENSMUSG00000045312	Lhfpl2	protein_coding	chr13	94194054	94194059	94194054	94194059	+	1	0	Ago2	1	0	0	0	0	0	0	0.3382	-0.218	BMDMs
MIMAT0000246	mmu-miR-122-5p	ENSMUSG00000021686	Ap3b1	protein_coding	chr13	94565924	94565929	94565924	94565929	+	3	0	Ago1-4,Ago2	1	0	0	0	0	0	0	1.3969	0.409	myotubes,retina
MIMAT0000246	mmu-miR-122-5p	ENSMUSG00000021661	Ankra2	protein_coding	chr13	98273465	98273470	98273465	98273470	+	5	0	Ago2	1	0	0	0	0	0	0	0.4823	0.492	CD4+T
MIMAT0000246	mmu-miR-122-5p	ENSMUSG00000021756	Il6st	protein_coding	chr13	112504522	112504527	112504522	112504527	+	1	0	Ago2	1	0	0	0	0	0	0	0.0958	0.784	cortex
MIMAT0000246	mmu-miR-122-5p	ENSMUSG00000021748	Pdhb	protein_coding	chr14	8166169	8166174	8166169	8166174	-	2	0	Ago2	1	0	0	0	0	0	0	1.123	-0.01	C2C12
MIMAT0000246	mmu-miR-122-5p	ENSMUSG00000039376	Synpo2l	protein_coding	chr14	20659894	20659899	20659894	20659899	-	0	0	NA	1	0	0	0	0	0	0	0.8515	0.633
MIMAT0000246	mmu-miR-122-5p	ENSMUSG00000039376	Synpo2l	protein_coding	chr14	20662361	20662381	20662361	20662381	-	2	0	Ago2	0	1	0	0	0	0	0	0.5203	3.762	myotubes
MIMAT0000246	mmu-miR-122-5p	ENSMUSG00000021824	Ap3m1	protein_coding	chr14	21035246	21035251	21035246	21035251	-	5	0	Ago2	1	0	0	0	0	0	0	0.8636	0.034	liver
MIMAT0000246	mmu-miR-122-5p	ENSMUSG00000021796	Bmpr1a	protein_coding	chr14	34412368	34412375	34412368	34412375	-	3	0	Ago1-4,Ago2	1	0	0	0	0	0	0	0.5843	0.211	myotubes,retina
MIMAT0000246	mmu-miR-122-5p	ENSMUSG00000062014	Gmfb	protein_coding	chr14	46809492	46809498	46809491	46809515	-	5	0	Ago2	1	0	1	0	1	0	0	1.1019	0.298	myotubes
MIMAT0000246	mmu-miR-122-5p	ENSMUSG00000062014	Gmfb	protein_coding	chr14	46811192	46811197	46811192	46811197	-	0	0	NA	1	0	1	0	0	0	0	0.7195	0.209
MIMAT0000246	mmu-miR-122-5p	ENSMUSG00000062014	Gmfb	protein_coding	chr14	46811396	46811401	46811396	46811401	-	3	0	Ago2	1	0	1	0	0	0	0	0.4812	1.762	liver
MIMAT0000246	mmu-miR-122-5p	ENSMUSG00000049532	Sall2	protein_coding	chr14	52315263	52315283	52315263	52315283	-	1	1	Ago2	0	1	0	0	0	0	0	0.3196	0.883	cortex
MIMAT0000246	mmu-miR-122-5p	ENSMUSG00000021944	Gata4	protein_coding	chr14	63199895	63199901	63199894	63199917	-	1	0	Ago2	1	0	0	0	1	0	1	1.2664	1.126	liver
MIMAT0000246	mmu-miR-122-5p	ENSMUSG00000022031	Elp3	protein_coding	chr14	65531428	65531435	65531428	65531435	-	1	0	Ago2	1	0	0	0	0	0	0	1.46	0.383	liver
MIMAT0000246	mmu-miR-122-5p	ENSMUSG00000022052	Ppp2r2a	protein_coding	chr14	67015741	67015746	67015741	67015746	-	4	0	Ago2	1	0	0	0	0	0	0	0.2661	3.794	liver
MIMAT0000246	mmu-miR-122-5p	ENSMUSG00000022099	Dmtn	protein_coding	chr14	70603743	70603748	70603743	70603748	-	4	0	Ago2	1	0	0	0	0	0	0	0.5322	0.526	cortex
MIMAT0000246	mmu-miR-122-5p	ENSMUSG00000022099	Dmtn	protein_coding	chr14	70604268	70604273	70604267	70604290	-	0	0	NA	1	1	0	0	0	0	0	0.7417	-0.245
MIMAT0000246	mmu-miR-122-5p	ENSMUSG00000022105	Rb1	protein_coding	chr14	73196039	73196044	73196039	73196044	-	0	0	NA	1	0	0	0	0	0	0	0.8226	0.089
MIMAT0000246	mmu-miR-122-5p	ENSMUSG00000022105	Rb1	protein_coding	chr14	73205875	73205898	73205875	73205898	-	2	0	Ago2	0	1	0	0	0	0	0	1.3984	4.718	myotubes
MIMAT0000246	mmu-miR-122-5p	ENSMUSG00000022122	Ednrb	protein_coding	chr14	103815838	103815843	103815838	103815843	-	13	0	Ago2	1	0	0	0	0	0	0	1.0443	0.088	cortex
MIMAT0000246	mmu-miR-122-5p	ENSMUSG00000025278	Flnb	protein_coding	chr14	7950617	7950622	7950617	7950622	+	4	0	Ago2	1	0	1	0	0	0	0	0.5469	-0.162	liver
MIMAT0000246	mmu-miR-122-5p	ENSMUSG00000025278	Flnb	protein_coding	chr14	7951006	7951012	7950992	7951013	+	0	0	NA	1	0	1	0	1	0	0	0.4922	-0.13
MIMAT0000246	mmu-miR-122-5p	ENSMUSG00000023156	Rpp14	protein_coding	chr14	8090269	8090275	8090248	8090276	+	1	0	Ago2	1	0	1	1	1	0	0	1.1795	1.62	liver
MIMAT0000246	mmu-miR-122-5p	ENSMUSG00000033885	Pxk	protein_coding	chr14	8164275	8164281	8164263	8164282	+	0	0	NA	1	0	1	0	1	0	0	1.0023	-0.107
MIMAT0000246	mmu-miR-122-5p	ENSMUSG00000033885	Pxk	protein_coding	chr14	8164486	8164491	8164486	8164491	+	1	0	Ago2	1	0	1	0	0	0	0	0.4105	0.163	liver
MIMAT0000246	mmu-miR-122-5p	ENSMUSG00000021823	Vcl	protein_coding	chr14	21032461	21032466	21032461	21032466	+	1	0	Ago2	1	0	0	0	0	0	0	0.5843	0.701	cardiac_myocytes
MIMAT0000246	mmu-miR-122-5p	ENSMUSG00000007817	Zmiz1	protein_coding	chr14	25664307	25664312	25664307	25664312	+	4	0	Ago1-4,Ago2	1	0	1	0	0	0	0	0.3836	-0.543	myotubes,retina
MIMAT0000246	mmu-miR-122-5p	ENSMUSG00000007817	Zmiz1	protein_coding	chr14	25664345	25664351	25664344	25664351	+	3	0	Ago2	1	0	1	0	0	0	0	0.8636	0.484	liver
MIMAT0000246	mmu-miR-122-5p	ENSMUSG00000007817	Zmiz1	protein_coding	chr14	25664395	25664400	25664395	25664400	+	1	0	Ago2	1	0	1	0	0	0	0	0.8304	0.321	BMDMs
MIMAT0000246	mmu-miR-122-5p	ENSMUSG00000007817	Zmiz1	protein_coding	chr14	25665332	25665338	25665332	25665338	+	2	0	Ago1-4,Ago2	0	0	1	0	0	0	0	1.0964	-0.036	BMDMs,retina
MIMAT0000246	mmu-miR-122-5p	ENSMUSG00000007817	Zmiz1	protein_coding	chr14	25665461	25665467	25665461	25665467	+	0	0	NA	0	0	1	0	0	0	0	0.8636	-0.391
MIMAT0000246	mmu-miR-122-5p	ENSMUSG00000089682	Bcl2l2	protein_coding	chr14	54886811	54886816	54886811	54886817	+	3	0	Ago2	1	0	0	0	0	1	0	0.8437	1.749	C2C12
MIMAT0000246	mmu-miR-122-5p	ENSMUSG00000048279	Sacs	protein_coding	chr14	61214315	61214321	61214315	61214321	+	2	0	Ago2	0	0	1	0	0	0	0	2.0356	-0.066	cardiac_myocytes
MIMAT0000246	mmu-miR-122-5p	ENSMUSG00000022000	Zc3h13	protein_coding	chr14	75330746	75330766	75330746	75330766	+	2	0	Ago2	0	1	0	0	0	0	0	-0.4304	0.064	cortex
MIMAT0000246	mmu-miR-122-5p	ENSMUSG00000058997	Vwa8	protein_coding	chr14	79094236	79094255	79094236	79094255	+	1	0	Ago2	0	1	0	0	0	0	0	1.3084	3.467	cardiac_myocytes
MIMAT0000246	mmu-miR-122-5p	ENSMUSG00000051615	Rap2a	protein_coding	chr14	120506640	120506645	120506640	120506645	+	1	0	Ago2	1	0	0	0	0	0	0	0.8248	0.29	myotubes
MIMAT0000246	mmu-miR-122-5p	ENSMUSG00000030662	Ipo5	protein_coding	chr14	120947327	120947332	120947327	120947332	+	1	0	Ago2	1	0	0	0	0	0	0	0.8659	0.402	retina
MIMAT0000246	mmu-miR-122-5p	ENSMUSG00000030662	Ipo5	protein_coding	chr14	120947386	120947391	120947386	120947391	+	1	0	Ago2	1	0	0	0	0	0	0	0.4102	3.139	myotubes
MIMAT0000246	mmu-miR-122-5p	ENSMUSG00000041935	AW549877	protein_coding	chr15	3982448	3982454	3982448	3982454	-	2	0	Ago2	1	0	0	0	0	0	0	1.3084	0.661	cardiac_myocytes
MIMAT0000246	mmu-miR-122-5p	ENSMUSG00000041935	AW549877	protein_coding	chr15	3984109	3984114	3984109	3984114	-	1	0	Ago2	1	0	0	0	0	0	0	1.0753	-0.296	CD4+T
MIMAT0000246	mmu-miR-122-5p	ENSMUSG00000022146	Osmr	protein_coding	chr15	6815342	6815347	6815342	6815347	-	2	0	Ago2	1	0	0	0	0	0	0	1.0321	-0.293	C2C12
MIMAT0000246	mmu-miR-122-5p	ENSMUSG00000022263	Trio	protein_coding	chr15	27732034	27732039	27732034	27732039	-	2	0	Ago2	1	0	0	0	0	0	0	0.0377	0.342	cortex
MIMAT0000246	mmu-miR-122-5p	ENSMUSG00000022263	Trio	protein_coding	chr15	27746983	27747004	27746983	27747004	-	0	0	NA	0	0	0	0	1	0	0	0.6096	0.567
MIMAT0000246	mmu-miR-122-5p	ENSMUSG00000038679	Trps1	protein_coding	chr15	50658656	50658661	50658655	50658661	-	1	0	Ago2	1	0	0	0	0	0	1	0.9424	3.776	BMDMs
MIMAT0000246	mmu-miR-122-5p	ENSMUSG00000022314	Rad21	protein_coding	chr15	51963181	51963187	51963180	51963200	-	1	0	Ago2	1	0	1	0	1	1	1	0.868	2.532	myotubes
MIMAT0000246	mmu-miR-122-5p	ENSMUSG00000013846	St3gal1	protein_coding	chr15	67104020	67104025	67104020	67104025	-	0	0	NA	1	0	1	0	0	0	0	0.6674	0.08
MIMAT0000246	mmu-miR-122-5p	ENSMUSG00000013846	St3gal1	protein_coding	chr15	67104442	67104447	67104442	67104447	-	0	0	NA	1	0	1	0	0	0	0	0.3005	-0.478
MIMAT0000246	mmu-miR-122-5p	ENSMUSG00000013846	St3gal1	protein_coding	chr15	67104491	67104496	67104491	67104496	-	1	0	Ago2	1	0	1	0	0	0	0	1.0331	-0.993	myotubes
MIMAT0000246	mmu-miR-122-5p	ENSMUSG00000013846	St3gal1	protein_coding	chr15	67104835	67104840	67104835	67104840	-	0	0	NA	1	0	1	0	0	0	0	0.5698	0
MIMAT0000246	mmu-miR-122-5p	ENSMUSG00000013846	St3gal1	protein_coding	chr15	67104851	67104856	67104851	67104856	-	0	0	NA	1	0	1	0	0	0	0	0.2631	0
MIMAT0000246	mmu-miR-122-5p	ENSMUSG00000055762	Eef1d	protein_coding	chr15	75895325	75895331	75895324	75895352	-	0	0	NA	1	0	1	1	1	0	0	1.6257	0.014
MIMAT0000246	mmu-miR-122-5p	ENSMUSG00000055762	Eef1d	protein_coding	chr15	75895337	75895343	75895336	75895364	-	0	0	NA	1	0	1	1	0	0	0	1.4146	0.005
MIMAT0000246	mmu-miR-122-5p	ENSMUSG00000055762	Eef1d	protein_coding	chr15	75895484	75895489	75895483	75895511	-	2	0	Ago2	1	0	1	1	0	0	0	1.2183	0.253	CD4+T
MIMAT0000246	mmu-miR-122-5p	ENSMUSG00000022565	Plec	protein_coding	chr15	76171244	76171249	76171244	76171249	-	3	1	Ago2	1	0	0	0	0	0	0	0.0198	-0.238	liver
MIMAT0000246	mmu-miR-122-5p	ENSMUSG00000022565	Plec	protein_coding	chr15	76171834	76171839	76171834	76171839	-	5	0	Ago2	1	0	0	0	0	0	0	0.2365	0.176	liver
MIMAT0000246	mmu-miR-122-5p	ENSMUSG00000022443	Myh9	protein_coding	chr15	77761381	77761386	77761381	77761386	-	2	0	Ago2	1	0	0	0	0	0	0	0.4146	0.096	liver
MIMAT0000246	mmu-miR-122-5p	ENSMUSG00000033220	Rac2	protein_coding	chr15	78560934	78560939	78560934	78560939	-	1	0	Ago2	1	0	0	0	0	0	0	0.1164	-0.264	BMDMs
MIMAT0000246	mmu-miR-122-5p	ENSMUSG00000009035	Tmem184b	protein_coding	chr15	79361636	79361641	79361636	79361641	-	0	0	NA	1	0	0	0	0	0	0	1.1961	-0.17
MIMAT0000246	mmu-miR-122-5p	ENSMUSG00000009035	Tmem184b	protein_coding	chr15	79361960	79361967	79361960	79361967	-	1	0	Ago2	1	0	0	0	0	0	0	0.8891	-0.386	mESCs
MIMAT0000246	mmu-miR-122-5p	ENSMUSG00000089715	Cbx6	protein_coding	chr15	79828888	79828916	79828888	79828916	-	3	0	Ago2	0	0	0	1	0	0	0	0.7516	2.88	C2C12
MIMAT0000246	mmu-miR-122-5p	ENSMUSG00000089837	Npcd	protein_coding	chr15	79828888	79828916	79828888	79828916	-	3	0	Ago2	0	0	0	1	0	0	0	0.7516	2.88	C2C12
MIMAT0000246	mmu-miR-122-5p	ENSMUSG00000022404	Slc25a17	protein_coding	chr15	81319531	81319537	81319531	81319537	-	6	0	Ago2	1	0	0	0	0	0	0	1.3561	0.193	liver
MIMAT0000246	mmu-miR-122-5p	ENSMUSG00000048546	Tob2	protein_coding	chr15	81850396	81850401	81850396	81850401	-	4	0	Ago2	1	0	0	0	0	0	0	0.6112	0.477	mesencymal_stem_cell
MIMAT0000246	mmu-miR-122-5p	ENSMUSG00000016664	Pacsin2	protein_coding	chr15	83377503	83377508	83377503	83377508	-	3	0	Ago2	1	0	0	0	0	0	0	0.0669	1.101	liver
MIMAT0000246	mmu-miR-122-5p	ENSMUSG00000035845	Alg12	protein_coding	chr15	88805360	88805380	88805360	88805380	-	1	0	Ago1-4	0	1	0	0	0	0	0	0.6888	0.07	retina
MIMAT0000246	mmu-miR-122-5p	ENSMUSG00000023169	Slc38a1	protein_coding	chr15	96575999	96576005	96575998	96576019	-	1	0	Ago2	1	0	0	0	1	0	0	0.3382	0.427	myotubes
MIMAT0000246	mmu-miR-122-5p	ENSMUSG00000022462	Slc38a2	protein_coding	chr15	96688326	96688332	96688326	96688332	-	5	1	Ago2	1	0	0	0	0	0	0	0.8935	0.677	liver
MIMAT0000246	mmu-miR-122-5p	ENSMUSG00000022483	Col2a1	protein_coding	chr15	97975965	97975970	97975965	97975970	-	1	0	Ago1-4	1	0	0	0	0	0	0	-0.3248	2.263	retina
MIMAT0000246	mmu-miR-122-5p	ENSMUSG00000033075	Senp1	protein_coding	chr15	98041380	98041385	98041379	98041385	-	2	0	Ago2	1	0	0	0	0	1	1	1.4212	2.196	myotubes
MIMAT0000246	mmu-miR-122-5p	ENSMUSG00000051853	Arf3	protein_coding	chr15	98738109	98738114	98738109	98738114	-	0	0	NA	1	0	0	0	0	0	0	0.7151	0.131
MIMAT0000246	mmu-miR-122-5p	ENSMUSG00000051853	Arf3	protein_coding	chr15	98740296	98740301	98740296	98740301	-	8	0	Ago1-4,Ago2	1	0	0	0	0	0	0	0.0609	1.564	BMDMs,retina
MIMAT0000246	mmu-miR-122-5p	ENSMUSG00000023022	Lima1	protein_coding	chr15	99780030	99780035	99780030	99780035	-	3	0	Ago2	1	0	0	0	0	0	0	1.8005	-1.16	liver
MIMAT0000246	mmu-miR-122-5p	ENSMUSG00000023055	Calcoco1	protein_coding	chr15	102707010	102707015	102707010	102707015	-	3	0	Ago1-4	1	0	0	0	0	0	0	0.6873	1.245	retina
MIMAT0000246	mmu-miR-122-5p	ENSMUSG00000036061	Smug1	protein_coding	chr15	103155490	103155495	103155490	103155495	-	3	0	Ago2	1	0	0	0	0	0	0	0.7716	-0.262	liver
MIMAT0000246	mmu-miR-122-5p	ENSMUSG00000009575	Cbx5	protein_coding	chr15	103192091	103192097	103192091	103192098	-	6	0	Ago2	1	0	1	0	0	0	0	0.9545	0.506	liver
MIMAT0000246	mmu-miR-122-5p	ENSMUSG00000009575	Cbx5	protein_coding	chr15	103192424	103192430	103192424	103192430	-	0	0	NA	1	0	1	0	0	0	0	1.1662	0.523
MIMAT0000246	mmu-miR-122-5p	ENSMUSG00000054263	Lifr	protein_coding	chr15	7193139	7193144	7193139	7193144	+	1	0	Ago2	1	0	1	0	0	0	0	0.4227	-0.196	liver
MIMAT0000246	mmu-miR-122-5p	ENSMUSG00000054263	Lifr	protein_coding	chr15	7194179	7194185	7194179	7194185	+	4	0	Ago2	1	0	1	0	0	0	0	0.6297	0.01	liver
MIMAT0000246	mmu-miR-122-5p	ENSMUSG00000054263	Lifr	protein_coding	chr15	7197134	7197139	7197134	7197139	+	3	0	Ago2	1	0	1	0	0	0	0	0.8825	0.547	liver
MIMAT0000246	mmu-miR-122-5p	ENSMUSG00000005268	Prlr	protein_coding	chr15	10328860	10328888	10328860	10328888	+	0	0	NA	0	0	0	1	0	0	0	1.2782	0.441
MIMAT0000246	mmu-miR-122-5p	ENSMUSG00000005268	Prlr	protein_coding	chr15	10329425	10329430	10329403	10329431	+	6	0	Ago2	0	0	1	1	0	0	0	0.9656	-0.011	liver
MIMAT0000246	mmu-miR-122-5p	ENSMUSG00000005268	Prlr	protein_coding	chr15	10329764	10329770	10329743	10329771	+	0	0	NA	0	0	1	1	0	0	0	0.6297	0.431
MIMAT0000246	mmu-miR-122-5p	ENSMUSG00000005268	Prlr	protein_coding	chr15	10335030	10335036	10335009	10335037	+	1	0	Ago2	0	0	1	1	1	0	0	1.0831	-0.009	liver
MIMAT0000246	mmu-miR-122-5p	ENSMUSG00000022191	Drosha	protein_coding	chr15	12834392	12834411	12834392	12834411	+	1	0	Ago1-4	0	1	0	0	0	0	0	1.1951	0.618	retina
MIMAT0000246	mmu-miR-122-5p	ENSMUSG00000022191	Drosha	protein_coding	chr15	12834424	12834443	12834424	12834443	+	0	0	NA	0	1	0	0	0	0	0	1.2586	1.592
MIMAT0000246	mmu-miR-122-5p	ENSMUSG00000022231	Sema5a	protein_coding	chr15	32690568	32690573	32690568	32690573	+	1	0	Ago2	1	0	0	0	0	0	0	1.1807	-0.434	myotubes
MIMAT0000246	mmu-miR-122-5p	ENSMUSG00000022231	Sema5a	protein_coding	chr15	32691819	32691826	32691819	32691826	+	0	0	NA	1	0	0	0	0	0	0	1.2305	-0.332
MIMAT0000246	mmu-miR-122-5p	ENSMUSG00000022257	Laptm4b	protein_coding	chr15	34283992	34283998	34283978	34283999	+	1	0	Ago2	1	0	1	0	1	0	0	0.7539	-0.278	liver
MIMAT0000246	mmu-miR-122-5p	ENSMUSG00000022560	Slc52a2	protein_coding	chr15	76541248	76541254	76541227	76541255	+	1	0	Ago2	1	0	1	1	1	1	1	1.1928	1.097	liver
MIMAT0000246	mmu-miR-122-5p	ENSMUSG00000096210	H1f0	protein_coding	chr15	79029322	79029328	79029308	79029329	+	1	0	Ago2	1	0	1	0	1	1	1	0.6442	1.344	retina
MIMAT0000246	mmu-miR-122-5p	ENSMUSG00000042535	Gtpbp1	protein_coding	chr15	79720195	79720200	79720195	79720200	+	2	0	Ago2	1	0	0	0	0	0	0	1.4893	0.175	C2C12
MIMAT0000246	mmu-miR-122-5p	ENSMUSG00000047888	Tnrc6b	protein_coding	chr15	80933605	80933610	80933605	80933610	+	0	0	NA	1	0	1	0	0	0	0	0.7982	0.538
MIMAT0000246	mmu-miR-122-5p	ENSMUSG00000047888	Tnrc6b	protein_coding	chr15	80937382	80937387	80937382	80937387	+	0	0	NA	1	0	1	0	0	0	0	0.854	1.554
MIMAT0000246	mmu-miR-122-5p	ENSMUSG00000047888	Tnrc6b	protein_coding	chr15	80938012	80938019	80938012	80938019	+	0	0	NA	1	0	0	0	0	0	0	1.4789	0.309
MIMAT0000246	mmu-miR-122-5p	ENSMUSG00000047888	Tnrc6b	protein_coding	chr15	80938082	80938087	80938082	80938087	+	1	0	Ago2	1	0	1	0	0	0	0	0.5846	0.558	cortex
MIMAT0000246	mmu-miR-122-5p	ENSMUSG00000047888	Tnrc6b	protein_coding	chr15	80938570	80938575	80938570	80938575	+	3	0	Ago2	1	0	1	0	0	0	0	0.6552	0.378	CD4+T
MIMAT0000246	mmu-miR-122-5p	ENSMUSG00000047888	Tnrc6b	protein_coding	chr15	80940095	80940100	80940095	80940100	+	0	0	NA	1	0	1	0	0	0	0	1.4415	-0.476
MIMAT0000246	mmu-miR-122-5p	ENSMUSG00000022477	Aco2	protein_coding	chr15	81915026	81915031	81915026	81915031	+	1	0	Ago2	1	0	0	0	0	0	0	0.9988	0.908	myotubes
MIMAT0000246	mmu-miR-122-5p	ENSMUSG00000022463	Srebf2	protein_coding	chr15	82204484	82204489	82204484	82204489	+	2	0	Ago2	1	0	0	0	0	0	0	0.9534	-0.598	retina
MIMAT0000246	mmu-miR-122-5p	ENSMUSG00000022463	Srebf2	protein_coding	chr15	82204695	82204700	82204695	82204700	+	2	0	Ago1-4	1	0	0	0	0	0	0	0.5122	1.537	retina
MIMAT0000246	mmu-miR-122-5p	ENSMUSG00000022463	Srebf2	protein_coding	chr15	82204830	82204835	82204830	82204835	+	1	0	Ago2	1	0	0	0	0	0	0	0.3318	0.606	cortex
MIMAT0000246	mmu-miR-122-5p	ENSMUSG00000023018	Smarcd1	protein_coding	chr15	99713075	99713081	99713061	99713082	+	1	0	Ago1-4	1	0	1	0	1	0	0	0.7649	1.118	retina
MIMAT0000246	mmu-miR-122-5p	ENSMUSG00000023018	Smarcd1	protein_coding	chr15	99713212	99713217	99713212	99713218	+	0	0	NA	1	0	1	0	0	1	0	0.7794	1.425
MIMAT0000246	mmu-miR-122-5p	ENSMUSG00000023018	Smarcd1	protein_coding	chr15	99713846	99713851	99713846	99713851	+	0	0	NA	1	0	1	0	0	0	0	0.4745	0.558
MIMAT0000246	mmu-miR-122-5p	ENSMUSG00000023033	Scn8a	protein_coding	chr15	101043483	101043488	101043483	101043488	+	0	0	NA	1	0	1	0	0	0	0	1.2672	0.234
MIMAT0000246	mmu-miR-122-5p	ENSMUSG00000023033	Scn8a	protein_coding	chr15	101043899	101043905	101043899	101043905	+	0	0	NA	1	0	1	0	0	0	0	0.8248	0.506
MIMAT0000246	mmu-miR-122-5p	ENSMUSG00000023033	Scn8a	protein_coding	chr15	101044701	101044706	101044701	101044706	+	0	0	NA	1	0	1	0	0	0	0	0.4977	-0.112
MIMAT0000246	mmu-miR-122-5p	ENSMUSG00000023033	Scn8a	protein_coding	chr15	101045198	101045204	101045184	101045205	+	2	0	Ago2	1	0	1	0	1	0	0	1.2099	0.886	cortex
MIMAT0000246	mmu-miR-122-5p	ENSMUSG00000038037	Socs1	protein_coding	chr16	10783971	10783976	10783971	10783976	-	13	0	Ago2	1	0	0	0	0	0	0	0.9157	1.149	CD4+T
MIMAT0000246	mmu-miR-122-5p	ENSMUSG00000022887	Masp1	protein_coding	chr16	23468501	23468521	23468501	23468521	-	2	0	Ago2	0	0	0	0	1	0	0	1.0753	0.796	liver
MIMAT0000246	mmu-miR-122-5p	ENSMUSG00000022887	Masp1	protein_coding	chr16	23479680	23479701	23479680	23479701	-	0	0	NA	0	0	0	0	1	0	0	1.2328	0.32
MIMAT0000246	mmu-miR-122-5p	ENSMUSG00000022887	Masp1	protein_coding	chr16	23479965	23479986	23479965	23479986	-	0	0	NA	0	0	0	0	1	0	0	0.4169	0.584
MIMAT0000246	mmu-miR-122-5p	ENSMUSG00000047434	Xxylt1	protein_coding	chr16	30955858	30955863	30955857	30955885	-	0	0	NA	1	0	1	1	0	0	0	1.2993	0.21
MIMAT0000246	mmu-miR-122-5p	ENSMUSG00000047434	Xxylt1	protein_coding	chr16	30956018	30956024	30956017	30956045	-	0	0	NA	1	0	1	1	0	0	0	0.9778	-0.62
MIMAT0000246	mmu-miR-122-5p	ENSMUSG00000047434	Xxylt1	protein_coding	chr16	30956612	30956617	30956611	30956639	-	2	0	Ago2	1	0	1	1	0	0	0	-0.3217	0.228	liver
MIMAT0000246	mmu-miR-122-5p	ENSMUSG00000047434	Xxylt1	protein_coding	chr16	30956626	30956631	30956625	30956653	-	2	0	Ago2	1	0	1	1	0	0	0	0.8182	-0.462	liver
MIMAT0000246	mmu-miR-122-5p	ENSMUSG00000049076	Acap2	protein_coding	chr16	31092618	31092624	31092617	31092645	-	2	0	Ago2	1	0	1	1	1	0	1	0.9966	1.007	liver
MIMAT0000246	mmu-miR-122-5p	ENSMUSG00000049076	Acap2	protein_coding	chr16	31095829	31095834	31095828	31095856	-	0	0	NA	1	0	1	1	0	0	0	0.4748	-0.163
MIMAT0000246	mmu-miR-122-5p	ENSMUSG00000022781	Pak2	protein_coding	chr16	32018763	32018768	32018763	32018768	-	2	0	Ago1-4,Ago2	1	0	0	0	0	0	0	0.9589	0.017	C2C12,retina
MIMAT0000246	mmu-miR-122-5p	ENSMUSG00000022781	Pak2	protein_coding	chr16	32019324	32019329	32019324	32019329	-	0	0	NA	1	0	0	0	0	0	0	0.8104	0.265
MIMAT0000246	mmu-miR-122-5p	ENSMUSG00000022641	Bbx	protein_coding	chr16	50202499	50202521	50202499	50202521	-	7	0	Ago2	0	1	0	0	0	0	0	1.044	1.65	liver
MIMAT0000246	mmu-miR-122-5p	ENSMUSG00000002489	Tiam1	protein_coding	chr16	89789063	89789068	89789063	89789068	-	2	0	Ago1-4,Ago2	1	0	0	0	0	0	0	0.4415	-0.103	myotubes,retina
MIMAT0000246	mmu-miR-122-5p	ENSMUSG00000022952	Runx1	protein_coding	chr16	92604842	92604847	92604842	92604847	-	1	0	Ago2	1	0	0	0	0	0	0	0.2861	0.869	BMDMs
MIMAT0000246	mmu-miR-122-5p	ENSMUSG00000022914	Brwd1	protein_coding	chr16	96000223	96000229	96000222	96000250	-	8	0	Ago2	0	0	1	1	0	0	1	1.1518	2.524	liver
MIMAT0000246	mmu-miR-122-5p	ENSMUSG00000022914	Brwd1	protein_coding	chr16	96000451	96000457	96000450	96000478	-	1	0	Ago2	0	0	1	1	0	0	0	1.1563	0.477	liver
MIMAT0000246	mmu-miR-122-5p	ENSMUSG00000022914	Brwd1	protein_coding	chr16	96068365	96068371	96068365	96068371	-	0	0	NA	1	0	0	0	0	0	0	0.7982	0.955
MIMAT0000246	mmu-miR-122-5p	ENSMUSG00000000385	Tmprss2	protein_coding	chr16	97564901	97564906	97564900	97564922	-	1	0	Ago2	1	0	0	0	1	0	0	0.9922	0.204	liver
MIMAT0000246	mmu-miR-122-5p	ENSMUSG00000022504	Ciita	protein_coding	chr16	10526067	10526073	10526050	10526074	+	0	0	NA	1	0	1	0	1	0	1	1.4146	0.253
MIMAT0000246	mmu-miR-122-5p	ENSMUSG00000022504	Ciita	protein_coding	chr16	10526589	10526595	10526588	10526595	+	1	0	Ago2	1	0	1	0	0	0	0	1.0299	0.025	BMDMs
MIMAT0000246	mmu-miR-122-5p	ENSMUSG00000022682	Rrn3	protein_coding	chr16	13813233	13813253	13813233	13813253	+	1	0	Ago2	0	1	0	0	0	0	0	0.8248	0.814	liver
MIMAT0000246	mmu-miR-122-5p	ENSMUSG00000022676	Snai2	protein_coding	chr16	14706803	14706831	14706803	14706831	+	0	0	NA	0	0	0	1	0	0	0	0.5576	2.74
MIMAT0000246	mmu-miR-122-5p	ENSMUSG00000022676	Snai2	protein_coding	chr16	14708337	14708342	14708315	14708343	+	5	0	Ago2	1	0	0	1	1	0	0	1.2782	2.866	liver
MIMAT0000246	mmu-miR-122-5p	ENSMUSG00000063358	Mapk1	protein_coding	chr16	17045397	17045402	17045397	17045402	+	1	0	Ago1-4	1	0	0	0	0	0	0	1.1019	-0.096	retina
MIMAT0000246	mmu-miR-122-5p	ENSMUSG00000063358	Mapk1	protein_coding	chr16	17047107	17047112	17047107	17047112	+	0	0	NA	1	0	0	0	0	0	0	0.9656	1.668
MIMAT0000246	mmu-miR-122-5p	ENSMUSG00000022765	Snap29	protein_coding	chr16	17428662	17428667	17428662	17428667	+	3	0	Ago2	1	0	1	0	0	0	0	1.3281	0.329	liver
MIMAT0000246	mmu-miR-122-5p	ENSMUSG00000022765	Snap29	protein_coding	chr16	17429228	17429233	17429228	17429233	+	0	0	NA	1	0	1	0	0	0	0	0.7661	-0.284
MIMAT0000246	mmu-miR-122-5p	ENSMUSG00000022765	Snap29	protein_coding	chr16	17430410	17430415	17430410	17430415	+	0	0	NA	1	0	1	0	0	0	0	0.7539	0.364
MIMAT0000246	mmu-miR-122-5p	ENSMUSG00000041378	Cldn5	protein_coding	chr16	18778128	18778133	18778128	18778133	+	1	0	Ago2	1	0	0	0	0	0	0	1.235	0.2	cortex
MIMAT0000246	mmu-miR-122-5p	ENSMUSG00000041378	Cldn5	protein_coding	chr16	18778136	18778141	18778136	18778141	+	0	0	NA	1	0	0	0	0	0	0	1.235	0.506
MIMAT0000246	mmu-miR-122-5p	ENSMUSG00000046613	Vwa5b2	protein_coding	chr16	20594618	20594639	20594618	20594639	+	0	0	NA	0	1	0	0	0	0	0	0.7128	0.667
MIMAT0000246	mmu-miR-122-5p	ENSMUSG00000046613	Vwa5b2	protein_coding	chr16	20605275	20605280	20605275	20605280	+	1	0	Ago2	1	0	0	0	0	0	0	0.7395	-0.39	cortex
MIMAT0000246	mmu-miR-122-5p	ENSMUSG00000022514	Il1rap	protein_coding	chr16	26715458	26715464	26715444	26715465	+	0	0	NA	1	0	1	0	1	0	0	0.8558	-0.103
MIMAT0000246	mmu-miR-122-5p	ENSMUSG00000022514	Il1rap	protein_coding	chr16	26715540	26715545	26715540	26715545	+	0	0	NA	1	0	1	0	0	0	0	0.7727	-0.029
MIMAT0000246	mmu-miR-122-5p	ENSMUSG00000022514	Il1rap	protein_coding	chr16	26715993	26715998	26715993	26715998	+	0	0	NA	1	0	1	0	0	0	0	0.6178	-0.428
MIMAT0000246	mmu-miR-122-5p	ENSMUSG00000022514	Il1rap	protein_coding	chr16	26717594	26717599	26717581	26717600	+	1	0	Ago2	0	1	1	0	0	0	0	0.837	0.296	liver
MIMAT0000246	mmu-miR-122-5p	ENSMUSG00000022801	Lrch3	protein_coding	chr16	33013270	33013276	33013269	33013277	+	5	0	Ago2	1	0	0	0	0	0	1	0.5588	0.454	liver
MIMAT0000246	mmu-miR-122-5p	ENSMUSG00000034158	Lrrc58	protein_coding	chr16	37883964	37883969	37883964	37883969	+	1	0	Ago2	1	0	0	0	0	0	0	0.1413	0.745	liver
MIMAT0000246	mmu-miR-122-5p	ENSMUSG00000022812	Gsk3b	protein_coding	chr16	38242294	38242299	38242294	38242299	+	2	0	Ago2	1	0	1	0	0	0	0	0.4789	-0.11	BMDMs
MIMAT0000246	mmu-miR-122-5p	ENSMUSG00000022812	Gsk3b	protein_coding	chr16	38243672	38243677	38243658	38243678	+	1	0	Ago2	1	1	1	0	0	0	0	1.4623	0.514	retina
MIMAT0000246	mmu-miR-122-5p	ENSMUSG00000022812	Gsk3b	protein_coding	chr16	38245566	38245571	38245566	38245571	+	0	0	NA	1	0	1	0	0	0	0	1.2018	0.5
MIMAT0000246	mmu-miR-122-5p	ENSMUSG00000022803	Popdc2	protein_coding	chr16	38377724	38377730	38377711	38377731	+	1	0	Ago2	1	0	1	0	1	0	0	1.3958	1.563	cardiac_myocytes
MIMAT0000246	mmu-miR-122-5p	ENSMUSG00000022803	Popdc2	protein_coding	chr16	38377775	38377780	38377775	38377780	+	0	0	NA	1	0	1	0	0	0	0	0.8847	-0.423
MIMAT0000246	mmu-miR-122-5p	ENSMUSG00000022708	Zbtb20	protein_coding	chr16	43640252	43640271	43640252	43640271	+	3	0	Ago1-4,Ago2	0	1	0	0	0	0	0	2.1642	0.207	liver,retina
MIMAT0000246	mmu-miR-122-5p	ENSMUSG00000068284	Usf3	protein_coding	chr16	44218330	44218351	44218330	44218351	+	0	0	NA	0	1	0	0	0	0	0	1.0211	1.132
MIMAT0000246	mmu-miR-122-5p	ENSMUSG00000068284	Usf3	protein_coding	chr16	44219591	44219611	44219591	44219611	+	0	0	NA	0	1	0	0	0	0	0	1.4922	2.49
MIMAT0000246	mmu-miR-122-5p	ENSMUSG00000068284	Usf3	protein_coding	chr16	44225366	44225372	44225366	44225373	+	3	0	Ago2	1	0	1	0	0	0	1	0.7994	0.18	liver
MIMAT0000246	mmu-miR-122-5p	ENSMUSG00000068284	Usf3	protein_coding	chr16	44226221	44226226	44226221	44226226	+	1	0	Ago2	1	0	1	0	0	0	0	0.9013	1.857	liver
MIMAT0000246	mmu-miR-122-5p	ENSMUSG00000022663	Atg3	protein_coding	chr16	45183756	45183776	45183756	45183776	+	2	0	Ago2	0	1	0	0	0	0	0	1.3263	4.141	myotubes
MIMAT0000246	mmu-miR-122-5p	ENSMUSG00000040785	Ttc3	protein_coding	chr16	94394994	94395015	94394994	94395015	+	0	0	NA	0	0	0	0	1	0	0	1.2383	0.035
MIMAT0000246	mmu-miR-122-5p	ENSMUSG00000040785	Ttc3	protein_coding	chr16	94468070	94468075	94468070	94468075	+	5	0	Ago2	1	0	1	0	0	0	0	0.2018	-0.05	CD4+T
MIMAT0000246	mmu-miR-122-5p	ENSMUSG00000040785	Ttc3	protein_coding	chr16	94469000	94469005	94469000	94469005	+	0	0	NA	1	0	1	0	0	0	0	0.1578	-0.397
MIMAT0000246	mmu-miR-122-5p	ENSMUSG00000023883	Phf10	protein_coding	chr17	14949417	14949445	14949417	14949445	-	0	0	NA	0	0	0	1	0	0	0	0.9235	0.724
MIMAT0000246	mmu-miR-122-5p	ENSMUSG00000023883	Phf10	protein_coding	chr17	14949784	14949812	14949784	14949812	-	1	0	Ago1-4	0	0	0	1	0	0	0	0.9357	-0.107	retina
MIMAT0000246	mmu-miR-122-5p	ENSMUSG00000023883	Phf10	protein_coding	chr17	14950614	14950642	14950614	14950642	-	0	0	NA	0	0	0	1	0	0	0	0.7782	2.016
MIMAT0000246	mmu-miR-122-5p	ENSMUSG00000023845	Lnpep	protein_coding	chr17	17528323	17528329	17528322	17528350	-	9	0	Ago1-4,Ago2	1	0	1	1	1	1	1	1.2432	1.464	liver,retina
MIMAT0000246	mmu-miR-122-5p	ENSMUSG00000023845	Lnpep	protein_coding	chr17	17528513	17528518	17528512	17528540	-	8	0	Ago1-4,Ago2	1	0	1	1	0	0	0	0.3318	1.247	liver,retina
MIMAT0000246	mmu-miR-122-5p	ENSMUSG00000023845	Lnpep	protein_coding	chr17	17528975	17528980	17528974	17529002	-	0	0	NA	1	0	1	1	0	0	0	0.5012	0
MIMAT0000246	mmu-miR-122-5p	ENSMUSG00000023845	Lnpep	protein_coding	chr17	17529011	17529016	17529010	17529038	-	0	0	NA	1	0	1	1	0	0	0	0.5012	-0.403
MIMAT0000246	mmu-miR-122-5p	ENSMUSG00000071256	Zfp213	protein_coding	chr17	23556928	23556933	23556928	23556933	-	1	0	Ago2	1	0	0	0	0	0	0	0.7317	0.073	liver
MIMAT0000246	mmu-miR-122-5p	ENSMUSG00000036820	Amdhd2	protein_coding	chr17	24155879	24155884	24155878	24155898	-	1	3	Ago2	1	0	0	0	1	0	0	1.4357	0.002	BMDMs
MIMAT0000246	mmu-miR-122-5p	ENSMUSG00000052752	Traf7	protein_coding	chr17	24509106	24509111	24509105	24509133	-	1	0	Ago2	1	0	0	1	1	0	0	1.0709	-0.123	liver
MIMAT0000246	mmu-miR-122-5p	ENSMUSG00000052752	Traf7	protein_coding	chr17	24514769	24514797	24514769	24514797	-	1	0	Ago1-4	0	0	0	1	0	0	0	0.7664	4.002	retina
MIMAT0000246	mmu-miR-122-5p	ENSMUSG00000052752	Traf7	protein_coding	chr17	24514812	24514840	24514812	24514840	-	0	0	NA	0	0	0	1	0	0	0	0.9036	2.777
MIMAT0000246	mmu-miR-122-5p	ENSMUSG00000045316	Fahd1	protein_coding	chr17	24849059	24849064	24849059	24849064	-	2	0	Ago2	1	0	0	0	0	0	0	1.2516	0.316	liver
MIMAT0000246	mmu-miR-122-5p	ENSMUSG00000024190	Dusp1	protein_coding	chr17	26506232	26506237	26506232	26506237	-	4	0	Ago2	1	0	0	0	0	0	0	1.2993	0.513	CD4+T
MIMAT0000246	mmu-miR-122-5p	ENSMUSG00000057789	Bak1	protein_coding	chr17	27019970	27019975	27019970	27019975	-	1	0	Ago2	1	0	0	0	0	0	0	0.568	0.01	mesencymal_stem_cell
MIMAT0000246	mmu-miR-122-5p	ENSMUSG00000057789	Bak1	protein_coding	chr17	27020528	27020534	27020527	27020550	-	0	0	NA	1	0	0	0	1	0	0	1.3237	0.07
MIMAT0000246	mmu-miR-122-5p	ENSMUSG00000024213	Nudt3	protein_coding	chr17	27580100	27580105	27580100	27580105	-	1	0	Ago2	1	0	0	0	0	0	0	1.674	0.953	retina
MIMAT0000246	mmu-miR-122-5p	ENSMUSG00000024213	Nudt3	protein_coding	chr17	27580482	27580487	27580482	27580487	-	2	0	Ago1-4,Ago2	1	0	0	0	0	0	0	0.2594	1.55	myotubes,retina
MIMAT0000246	mmu-miR-122-5p	ENSMUSG00000024039	Cbs	protein_coding	chr17	31612719	31612724	31612719	31612724	-	2	0	Ago2	1	0	0	0	0	0	0	1.2061	-0.081	liver
MIMAT0000246	mmu-miR-122-5p	ENSMUSG00000024039	Cbs	protein_coding	chr17	31612733	31612738	31612733	31612738	-	2	0	Ago2	1	0	0	0	0	0	0	0.9656	0.007	liver
MIMAT0000246	mmu-miR-122-5p	ENSMUSG00000024002	Brd4	protein_coding	chr17	32197295	32197300	32197295	32197300	-	1	0	Ago2	1	0	0	0	0	0	0	1.3402	0.392	BMDMs
MIMAT0000246	mmu-miR-122-5p	ENSMUSG00000024002	Brd4	protein_coding	chr17	32202402	32202423	32202402	32202423	-	0	0	NA	0	1	0	0	0	0	0	1.0736	0.966
MIMAT0000246	mmu-miR-122-5p	ENSMUSG00000024298	Zfp871	protein_coding	chr17	32766834	32766841	32766834	32766841	-	2	0	Ago2	1	0	0	0	0	0	0	0.3836	0.262	myotubes
MIMAT0000246	mmu-miR-122-5p	ENSMUSG00000024298	Zfp871	protein_coding	chr17	32771053	32771058	32771053	32771058	-	4	0	Ago2	1	0	0	0	0	0	0	1.4667	0.264	liver
MIMAT0000246	mmu-miR-122-5p	ENSMUSG00000024335	Brd2	protein_coding	chr17	34112127	34112132	34112126	34112154	-	2	0	Ago2	1	0	0	1	1	0	0	0.6297	0.536	liver
MIMAT0000246	mmu-miR-122-5p	ENSMUSG00000024335	Brd2	protein_coding	chr17	34115402	34115430	34115402	34115430	-	2	0	Ago1-4,Ago2	0	0	0	1	0	0	0	0.388	1.587	BMDMs,retina
MIMAT0000246	mmu-miR-122-5p	ENSMUSG00000024371	C2	protein_coding	chr17	34862794	34862799	34862794	34862799	-	2	0	Ago2	1	0	0	0	0	0	0	0.8	0.14	liver
MIMAT0000246	mmu-miR-122-5p	ENSMUSG00000024393	Prrc2a	protein_coding	chr17	35149483	35149502	35149483	35149502	-	1	0	Ago2	0	1	0	0	0	0	0	1.1497	0.054	mesencymal_stem_cell
MIMAT0000246	mmu-miR-122-5p	ENSMUSG00000001525	Tubb5	protein_coding	chr17	35834141	35834147	35834140	35834161	-	1	0	Ago2	1	0	1	0	1	0	0	0.3758	-0.141	BMDMs
MIMAT0000246	mmu-miR-122-5p	ENSMUSG00000061665	Cd2ap	protein_coding	chr17	42793404	42793410	42793403	42793424	-	1	0	Ago2	1	0	1	0	1	0	0	0.6563	0.941	liver
MIMAT0000246	mmu-miR-122-5p	ENSMUSG00000061665	Cd2ap	protein_coding	chr17	42793568	42793573	42793568	42793573	-	1	0	Ago2	1	0	1	0	0	0	0	0.0776	0.449	liver
MIMAT0000246	mmu-miR-122-5p	ENSMUSG00000023951	Vegfa	protein_coding	chr17	46017407	46017414	46017407	46017414	-	5	0	Ago1-4,Ago2	1	0	0	0	0	0	0	0.9827	4.116	C2C12,retina
MIMAT0000246	mmu-miR-122-5p	ENSMUSG00000015605	Srf	protein_coding	chr17	46548933	46548938	46548932	46548960	-	4	0	Ago2	1	0	0	1	0	0	0	0.9013	2.202	cortex
MIMAT0000246	mmu-miR-122-5p	ENSMUSG00000039316	Rftn1	protein_coding	chr17	49993785	49993790	49993785	49993790	-	1	0	Ago2	1	0	0	0	0	0	0	1.1729	0.271	CD4+T
MIMAT0000246	mmu-miR-122-5p	ENSMUSG00000054723	Vmac	protein_coding	chr17	56714923	56714928	56714923	56714928	-	2	0	Ago1-4,Ago2	1	0	0	0	0	0	0	0.2887	-0.173	retina
MIMAT0000246	mmu-miR-122-5p	ENSMUSG00000024212	Mllt1	protein_coding	chr17	56893318	56893324	56893317	56893339	-	0	0	NA	1	1	1	0	0	0	0	1.0643	0.831
MIMAT0000246	mmu-miR-122-5p	ENSMUSG00000024212	Mllt1	protein_coding	chr17	56893397	56893403	56893397	56893403	-	0	0	NA	1	0	1	0	0	1	1	1.0299	1.214
MIMAT0000246	mmu-miR-122-5p	ENSMUSG00000024212	Mllt1	protein_coding	chr17	56893430	56893435	56893429	56893451	-	2	0	Ago1-4	1	1	1	0	0	0	0	1.2527	0.552	retina
MIMAT0000246	mmu-miR-122-5p	ENSMUSG00000024212	Mllt1	protein_coding	chr17	56893831	56893836	56893831	56893836	-	0	0	NA	1	0	1	0	0	0	0	0.9401	0.192
MIMAT0000246	mmu-miR-122-5p	ENSMUSG00000062591	Tubb4a	protein_coding	chr17	57080268	57080273	57080268	57080273	-	2	0	Ago1-4	1	0	1	0	0	0	0	0.4479	-0.206	retina
MIMAT0000246	mmu-miR-122-5p	ENSMUSG00000062591	Tubb4a	protein_coding	chr17	57080384	57080389	57080384	57080389	-	2	0	Ago1-4,Ago2	1	0	1	0	0	0	0	0.5391	0.093	cortex,retina
MIMAT0000246	mmu-miR-122-5p	ENSMUSG00000062591	Tubb4a	protein_coding	chr17	57080441	57080447	57080440	57080462	-	0	0	NA	1	1	1	0	1	0	0	1.3425	-0.34
MIMAT0000246	mmu-miR-122-5p	ENSMUSG00000047407	Tgif1	protein_coding	chr17	70844809	70844815	70844809	70844815	-	3	0	Ago2	0	0	0	0	0	0	1	1.2183	5.548	liver
MIMAT0000246	mmu-miR-122-5p	ENSMUSG00000024077	Strn	protein_coding	chr17	78654286	78654291	78654286	78654291	-	1	0	Ago2	1	0	0	0	0	0	0	0.3503	0.052	retina
MIMAT0000246	mmu-miR-122-5p	ENSMUSG00000068036	Afdn	protein_coding	chr17	13905766	13905771	13905766	13905771	+	1	0	Ago2	1	0	0	0	0	0	0	0.52	-0.724	cortex
MIMAT0000246	mmu-miR-122-5p	ENSMUSG00000007564	Ppp2r1a	protein_coding	chr17	20965566	20965571	20965566	20965571	+	1	0	Ago1-4	1	0	0	0	0	0	0	0.461	1.276	retina
MIMAT0000246	mmu-miR-122-5p	ENSMUSG00000015575	Atp6v0e	protein_coding	chr17	26699390	26699395	26699390	26699395	+	1	0	Ago2	1	0	0	0	0	0	0	1.1352	-0.023	liver
MIMAT0000246	mmu-miR-122-5p	ENSMUSG00000040276	Pacsin1	protein_coding	chr17	27709089	27709094	27709089	27709094	+	0	0	NA	1	0	1	0	0	0	0	0.7461	-0.474
MIMAT0000246	mmu-miR-122-5p	ENSMUSG00000040276	Pacsin1	protein_coding	chr17	27709191	27709197	27709191	27709197	+	0	0	NA	1	0	1	0	0	0	0	0.868	-0.031
MIMAT0000246	mmu-miR-122-5p	ENSMUSG00000040276	Pacsin1	protein_coding	chr17	27709710	27709716	27709696	27709717	+	1	0	Ago1-4	1	1	1	0	1	0	0	1.1042	0.122	retina
MIMAT0000246	mmu-miR-122-5p	ENSMUSG00000002250	Ppard	protein_coding	chr17	28299954	28299960	28299940	28299961	+	2	0	Ago2	1	0	1	0	1	0	0	0.9812	-0.279	cardiac_myocytes
MIMAT0000246	mmu-miR-122-5p	ENSMUSG00000002250	Ppard	protein_coding	chr17	28300460	28300466	28300460	28300466	+	0	0	NA	1	0	0	0	0	0	0	1.6133	0.005
MIMAT0000246	mmu-miR-122-5p	ENSMUSG00000002250	Ppard	protein_coding	chr17	28301198	28301204	28301197	28301204	+	0	0	NA	1	0	1	0	0	0	0	0.9734	-0.264
MIMAT0000246	mmu-miR-122-5p	ENSMUSG00000042203	Tbc1d22b	protein_coding	chr17	29605058	29605063	29605058	29605063	+	0	0	NA	1	0	1	0	0	0	0	0.2594	1.844
MIMAT0000246	mmu-miR-122-5p	ENSMUSG00000042203	Tbc1d22b	protein_coding	chr17	29605491	29605497	29605474	29605498	+	0	0	NA	1	0	1	0	1	0	0	1.1651	0.951
MIMAT0000246	mmu-miR-122-5p	ENSMUSG00000042203	Tbc1d22b	protein_coding	chr17	29606028	29606033	29606028	29606033	+	1	0	Ago2	1	0	1	0	0	0	0	0.388	2.214	CD4+T
MIMAT0000246	mmu-miR-122-5p	ENSMUSG00000002308	Cd320	protein_coding	chr17	33848599	33848605	33848599	33848605	+	1	0	Ago2	1	0	1	0	0	0	0	0.3836	-0.495	liver
MIMAT0000246	mmu-miR-122-5p	ENSMUSG00000002308	Cd320	protein_coding	chr17	33848702	33848708	33848685	33848709	+	0	0	NA	1	0	1	0	1	1	0	1.113	0.762
MIMAT0000246	mmu-miR-122-5p	ENSMUSG00000034254	Agpat1	protein_coding	chr17	34612317	34612345	34612317	34612345	+	0	0	NA	0	0	0	1	0	0	0	1.2328	1.795
MIMAT0000246	mmu-miR-122-5p	ENSMUSG00000034254	Agpat1	protein_coding	chr17	34612512	34612517	34612490	34612518	+	0	0	NA	1	0	1	1	0	0	0	0.5244	0.302
MIMAT0000246	mmu-miR-122-5p	ENSMUSG00000034254	Agpat1	protein_coding	chr17	34612558	34612563	34612536	34612564	+	3	0	Ago2	1	0	1	1	0	0	0	-0.0445	0.912	liver
MIMAT0000246	mmu-miR-122-5p	ENSMUSG00000034254	Agpat1	protein_coding	chr17	34612614	34612619	34612592	34612620	+	1	0	Ago2	1	0	1	1	0	0	0	0.2992	0.74	liver
MIMAT0000246	mmu-miR-122-5p	ENSMUSG00000034254	Agpat1	protein_coding	chr17	34612885	34612891	34612864	34612892	+	0	0	NA	1	0	1	1	0	0	0	0.9157	0.159
MIMAT0000246	mmu-miR-122-5p	ENSMUSG00000015461	Atf6b	protein_coding	chr17	34654868	34654873	34654868	34654873	+	2	0	Ago1-4	1	0	0	0	0	0	0	1.0976	0.377	retina
MIMAT0000246	mmu-miR-122-5p	ENSMUSG00000007041	Clic1	protein_coding	chr17	35058572	35058578	35058558	35058579	+	9	0	Ago2	1	0	1	0	1	0	0	1.0687	1.506	CD4+T
MIMAT0000246	mmu-miR-122-5p	ENSMUSG00000019432	Ddx39b	protein_coding	chr17	35253607	35253612	35253607	35253612	+	2	0	Ago2	1	0	0	0	0	0	0	0.0122	1.696	mesencymal_stem_cell
MIMAT0000246	mmu-miR-122-5p	ENSMUSG00000059791	Nrm	protein_coding	chr17	35865115	35865120	35865115	35865120	+	1	0	Ago1-4	1	0	0	0	0	0	0	0.3382	0.617	retina
MIMAT0000246	mmu-miR-122-5p	ENSMUSG00000059791	Nrm	protein_coding	chr17	35865249	35865254	35865249	35865254	+	0	0	NA	1	0	0	0	0	0	0	0.3917	-0.168
MIMAT0000246	mmu-miR-122-5p	ENSMUSG00000023960	Enpp5	protein_coding	chr17	44085801	44085807	44085788	44085808	+	2	0	Ago2	1	0	1	0	1	0	0	1.1873	-0.272	liver
MIMAT0000246	mmu-miR-122-5p	ENSMUSG00000039770	Ypel5	protein_coding	chr17	72850215	72850220	72850215	72850220	+	1	0	Ago2	1	0	0	0	0	0	0	0.7395	0.599	BMDMs
MIMAT0000246	mmu-miR-122-5p	ENSMUSG00000038805	Six3	protein_coding	chr17	85624066	85624072	85624054	85624073	+	2	0	Ago1-4	1	1	1	0	1	0	0	1.1042	0.917	retina
MIMAT0000246	mmu-miR-122-5p	ENSMUSG00000038805	Six3	protein_coding	chr17	85625126	85625131	85625126	85625131	+	0	0	NA	0	0	1	0	0	0	0	0.0049	2.091
MIMAT0000246	mmu-miR-122-5p	ENSMUSG00000038805	Six3	protein_coding	chr17	85625221	85625226	85625221	85625226	+	0	0	NA	0	0	1	0	0	0	0	1.2809	1.33
MIMAT0000246	mmu-miR-122-5p	ENSMUSG00000024140	Epas1	protein_coding	chr17	86754009	86754030	86754009	86754030	+	4	0	Ago2	0	1	0	0	0	0	0	1.1042	1.285	cardiac_myocytes
MIMAT0000246	mmu-miR-122-5p	ENSMUSG00000024140	Epas1	protein_coding	chr17	86831201	86831208	86831201	86831208	+	8	0	Ago2	1	0	0	0	0	0	0	1.7785	1.537	cortex
MIMAT0000246	mmu-miR-122-5p	ENSMUSG00000024143	Rhoq	protein_coding	chr17	86998743	86998750	86998743	86998750	+	1	0	Ago2	1	0	0	0	0	0	0	1.1497	0.464	BMDMs
MIMAT0000246	mmu-miR-122-5p	ENSMUSG00000006740	Kif5b	protein_coding	chr18	6201828	6201834	6201828	6201834	-	1	0	Ago2	0	0	0	0	0	1	1	0.6442	2.679	liver
MIMAT0000246	mmu-miR-122-5p	ENSMUSG00000024331	Dsc2	protein_coding	chr18	20030883	20030889	20030882	20030904	-	1	0	Ago2	1	0	1	0	1	0	0	1.2484	-0.074	liver
MIMAT0000246	mmu-miR-122-5p	ENSMUSG00000056124	B4galt6	protein_coding	chr18	20687154	20687159	20687154	20687159	-	0	0	NA	1	0	0	0	0	0	0	0.7406	0.52
MIMAT0000246	mmu-miR-122-5p	ENSMUSG00000056124	B4galt6	protein_coding	chr18	20688154	20688161	20688153	20688175	-	2	0	Ago2	1	1	0	0	0	0	0	1.6563	-0.129	BMDMs
MIMAT0000246	mmu-miR-122-5p	ENSMUSG00000024268	Celf4	protein_coding	chr18	25479585	25479591	25479584	25479601	-	2	0	Ago2	1	0	1	0	1	0	0	0.8581	2.857	cortex
MIMAT0000246	mmu-miR-122-5p	ENSMUSG00000024261	Syt4	protein_coding	chr18	31438952	31438957	31438952	31438957	-	1	0	Ago2	1	0	0	0	0	0	0	0.8141	0.78	cortex
MIMAT0000246	mmu-miR-122-5p	ENSMUSG00000024360	Etf1	protein_coding	chr18	34902873	34902878	34902873	34902878	-	3	0	Ago2	1	0	1	0	0	0	0	1.1308	2.594	liver
MIMAT0000246	mmu-miR-122-5p	ENSMUSG00000024360	Etf1	protein_coding	chr18	34904392	34904397	34904392	34904397	-	0	0	NA	1	0	1	0	0	0	0	1.0831	1.246
MIMAT0000246	mmu-miR-122-5p	ENSMUSG00000024360	Etf1	protein_coding	chr18	34904399	34904405	34904398	34904421	-	0	1	NA	1	1	1	0	1	0	0	1.2383	0.746
MIMAT0000246	mmu-miR-122-5p	ENSMUSG00000024360	Etf1	protein_coding	chr18	34904409	34904414	34904409	34904414	-	0	0	NA	1	0	1	0	0	0	0	0.5909	1.529
MIMAT0000246	mmu-miR-122-5p	ENSMUSG00000024354	Slc23a1	protein_coding	chr18	35619444	35619472	35619444	35619472	-	2	0	Ago2	0	0	0	1	0	0	0	0.3714	0.507	liver
MIMAT0000246	mmu-miR-122-5p	ENSMUSG00000051439	Cd14	protein_coding	chr18	36725113	36725118	36725113	36725118	-	1	0	Ago2	1	0	0	0	0	0	0	0.5843	0.005	BMDMs
MIMAT0000246	mmu-miR-122-5p	ENSMUSG00000052102	Gnpda1	protein_coding	chr18	38327906	38327911	38327906	38327911	-	1	0	Ago1-4	1	0	1	0	0	0	0	0.96	0.02	retina
MIMAT0000246	mmu-miR-122-5p	ENSMUSG00000052102	Gnpda1	protein_coding	chr18	38328075	38328081	38328074	38328096	-	1	0	Ago2	1	0	1	0	1	0	0	1.4357	0.453	liver
MIMAT0000246	mmu-miR-122-5p	ENSMUSG00000024427	Spry4	protein_coding	chr18	38586501	38586506	38586501	38586506	-	1	0	Ago1-4	1	0	0	0	0	0	0	0.6364	0.193	retina
MIMAT0000246	mmu-miR-122-5p	ENSMUSG00000032905	Atg12	protein_coding	chr18	46733071	46733076	46733070	46733092	-	0	0	NA	1	1	1	0	0	0	0	1.4733	-0.249
MIMAT0000246	mmu-miR-122-5p	ENSMUSG00000032905	Atg12	protein_coding	chr18	46734224	46734230	46734224	46734231	-	1	0	Ago2	1	0	1	0	0	0	0	0.4745	-0.906	liver
MIMAT0000246	mmu-miR-122-5p	ENSMUSG00000019647	Sema6a	protein_coding	chr18	47248674	47248695	47248674	47248695	-	2	0	Ago1-4	0	1	0	0	0	0	0	0.9893	2.524	retina
MIMAT0000246	mmu-miR-122-5p	ENSMUSG00000043079	Synpo	protein_coding	chr18	60594909	60594914	60594909	60594914	-	0	0	NA	1	0	0	0	0	0	0	0.5014	0.446
MIMAT0000246	mmu-miR-122-5p	ENSMUSG00000043079	Synpo	protein_coding	chr18	60600715	60600720	60600715	60600720	-	0	0	NA	1	0	1	0	0	0	0	0.8492	-1.089
MIMAT0000246	mmu-miR-122-5p	ENSMUSG00000043079	Synpo	protein_coding	chr18	60601127	60601132	60601127	60601132	-	0	0	NA	1	0	1	0	0	0	0	0.4024	1.17
MIMAT0000246	mmu-miR-122-5p	ENSMUSG00000043079	Synpo	protein_coding	chr18	60601507	60601512	60601507	60601512	-	1	0	Ago2	1	0	1	0	0	0	0	0.306	0.056	C2C12
MIMAT0000246	mmu-miR-122-5p	ENSMUSG00000039529	Atp8b1	protein_coding	chr18	64530962	64530967	64530962	64530967	-	1	0	Ago2	1	0	0	0	0	0	0	0.9545	-0.104	liver
MIMAT0000246	mmu-miR-122-5p	ENSMUSG00000024539	Ptpn2	protein_coding	chr18	67665775	67665780	67665775	67665780	-	2	0	Ago2	1	0	0	0	0	0	0	0.6966	3.989	liver
MIMAT0000246	mmu-miR-122-5p	ENSMUSG00000060534	Dcc	protein_coding	chr18	71256402	71256407	71256402	71256407	-	0	0	NA	1	0	0	0	0	0	0	0.6896	-0.055
MIMAT0000246	mmu-miR-122-5p	ENSMUSG00000060534	Dcc	protein_coding	chr18	71256998	71257003	71256998	71257003	-	1	0	Ago1-4	1	0	0	0	0	0	0	0.2244	-0.537	retina
MIMAT0000246	mmu-miR-122-5p	ENSMUSG00000060534	Dcc	protein_coding	chr18	71258188	71258193	71258188	71258193	-	1	0	Ago2	1	0	0	0	0	0	0	0.8636	1.437	cortex
MIMAT0000246	mmu-miR-122-5p	ENSMUSG00000024558	Mapk4	protein_coding	chr18	73928660	73928665	73928659	73928681	-	0	0	NA	1	0	1	0	1	0	0	1.0154	0.474
MIMAT0000246	mmu-miR-122-5p	ENSMUSG00000024558	Mapk4	protein_coding	chr18	73930317	73930322	73930317	73930324	-	1	0	Ago2	1	0	1	0	0	0	0	0.2804	0.11	cortex
MIMAT0000246	mmu-miR-122-5p	ENSMUSG00000024548	Setbp1	protein_coding	chr18	78753119	78753125	78753097	78753147	-	0	0	NA	0	0	0	2	0	0	0	1.0588	0.489
MIMAT0000246	mmu-miR-122-5p	ENSMUSG00000024548	Setbp1	protein_coding	chr18	78753959	78753987	78753959	78753987	-	0	0	NA	0	0	0	1	0	0	0	0.4623	2.368
MIMAT0000246	mmu-miR-122-5p	ENSMUSG00000024548	Setbp1	protein_coding	chr18	78754806	78754811	78754805	78754833	-	4	0	Ago2	1	0	0	1	0	1	0	2.4328	1.515	myotubes
MIMAT0000246	mmu-miR-122-5p	ENSMUSG00000024548	Setbp1	protein_coding	chr18	79086559	79086587	79086559	79086587	-	0	0	NA	0	0	0	1	0	0	0	0.2583	2.459
MIMAT0000246	mmu-miR-122-5p	ENSMUSG00000056153	Socs6	protein_coding	chr18	88869848	88869868	88869848	88869868	-	1	0	Ago2	0	1	0	0	0	0	0	1.6121	3.709	myotubes
MIMAT0000246	mmu-miR-122-5p	ENSMUSG00000024283	Wac	protein_coding	chr18	7901523	7901544	7901523	7901544	+	5	0	Ago1-4,Ago2	0	1	0	0	0	0	0	1.4711	4.135	CD4+T,retina
MIMAT0000246	mmu-miR-122-5p	ENSMUSG00000024383	Map3k2	protein_coding	chr18	32230999	32231005	32230999	32231005	+	2	0	Ago2	1	0	1	0	0	1	1	1.0565	1.527	liver
MIMAT0000246	mmu-miR-122-5p	ENSMUSG00000024383	Map3k2	protein_coding	chr18	32233651	32233656	32233651	32233656	+	0	0	NA	1	0	1	0	0	0	0	0.6109	0.896
MIMAT0000246	mmu-miR-122-5p	ENSMUSG00000103897	Pcdhga8	protein_coding	chr18	37726337	37726356	37726337	37726356	+	0	0	NA	0	1	0	0	0	0	0	0.0797	1.616
MIMAT0000246	mmu-miR-122-5p	ENSMUSG00000023036	Pcdhgc4	protein_coding	chr18	37840445	37840451	37840432	37840452	+	2	0	Ago1-4	1	0	1	0	1	0	0	1.6341	0.495	retina
MIMAT0000246	mmu-miR-122-5p	ENSMUSG00000102222	Pcdhga10	protein_coding	chr18	37840445	37840451	37840432	37840452	+	2	0	Ago1-4	1	0	1	0	1	0	0	1.6341	0.495	retina
MIMAT0000246	mmu-miR-122-5p	ENSMUSG00000102428	Pcdhga12	protein_coding	chr18	37840445	37840451	37840432	37840452	+	2	0	Ago1-4	1	0	1	0	1	0	0	1.6341	0.495	retina
MIMAT0000246	mmu-miR-122-5p	ENSMUSG00000102440	Pcdhga9	protein_coding	chr18	37840445	37840451	37840432	37840452	+	2	0	Ago1-4	1	0	1	0	1	0	0	1.6341	0.495	retina
MIMAT0000246	mmu-miR-122-5p	ENSMUSG00000102543	Pcdhgc5	protein_coding	chr18	37840445	37840451	37840432	37840452	+	2	0	Ago1-4	1	0	1	0	1	0	0	1.6341	0.495	retina
MIMAT0000246	mmu-miR-122-5p	ENSMUSG00000102742	Pcdhga11	protein_coding	chr18	37840445	37840451	37840432	37840452	+	2	0	Ago1-4	1	0	1	0	1	0	0	1.6341	0.495	retina
MIMAT0000246	mmu-miR-122-5p	ENSMUSG00000102748	Pcdhgb2	protein_coding	chr18	37840445	37840451	37840432	37840452	+	2	0	Ago1-4	1	0	1	0	1	0	0	1.6341	0.495	retina
MIMAT0000246	mmu-miR-122-5p	ENSMUSG00000102918	Pcdhgc3	protein_coding	chr18	37840445	37840451	37840432	37840452	+	2	0	Ago1-4	1	0	1	0	1	0	0	1.6341	0.495	retina
MIMAT0000246	mmu-miR-122-5p	ENSMUSG00000103037	Pcdhgb1	protein_coding	chr18	37840445	37840451	37840432	37840452	+	2	0	Ago1-4	1	0	1	0	1	0	0	1.6341	0.495	retina
MIMAT0000246	mmu-miR-122-5p	ENSMUSG00000103088	Pcdhgb6	protein_coding	chr18	37840445	37840451	37840432	37840452	+	2	0	Ago1-4	1	0	1	0	1	0	0	1.6341	0.495	retina
MIMAT0000246	mmu-miR-122-5p	ENSMUSG00000103144	Pcdhga1	protein_coding	chr18	37840445	37840451	37840432	37840452	+	2	0	Ago1-4	1	0	1	0	1	0	0	1.6341	0.495	retina
MIMAT0000246	mmu-miR-122-5p	ENSMUSG00000103332	Pcdhga2	protein_coding	chr18	37840445	37840451	37840432	37840452	+	2	0	Ago1-4	1	0	1	0	1	0	0	1.6341	0.495	retina
MIMAT0000246	mmu-miR-122-5p	ENSMUSG00000103472	Pcdhga7	protein_coding	chr18	37840445	37840451	37840432	37840452	+	2	0	Ago1-4	1	0	1	0	1	0	0	1.6341	0.495	retina
MIMAT0000246	mmu-miR-122-5p	ENSMUSG00000103567	Pcdhga5	protein_coding	chr18	37840445	37840451	37840432	37840452	+	2	0	Ago1-4	1	0	1	0	1	0	0	1.6341	0.495	retina
MIMAT0000246	mmu-miR-122-5p	ENSMUSG00000103585	Pcdhgb4	protein_coding	chr18	37840445	37840451	37840432	37840452	+	2	0	Ago1-4	1	0	1	0	1	0	0	1.6341	0.495	retina
MIMAT0000246	mmu-miR-122-5p	ENSMUSG00000103677	Pcdhga4	protein_coding	chr18	37840445	37840451	37840432	37840452	+	2	0	Ago1-4	1	0	1	0	1	0	0	1.6341	0.495	retina
MIMAT0000246	mmu-miR-122-5p	ENSMUSG00000103749	Pcdhgb5	protein_coding	chr18	37840445	37840451	37840432	37840452	+	2	0	Ago1-4	1	0	1	0	1	0	0	1.6341	0.495	retina
MIMAT0000246	mmu-miR-122-5p	ENSMUSG00000103793	Pcdhga6	protein_coding	chr18	37840445	37840451	37840432	37840452	+	2	0	Ago1-4	1	0	1	0	1	0	0	1.6341	0.495	retina
MIMAT0000246	mmu-miR-122-5p	ENSMUSG00000103897	Pcdhga8	protein_coding	chr18	37840445	37840451	37840432	37840452	+	2	0	Ago1-4	1	0	1	0	1	0	0	1.6341	0.495	retina
MIMAT0000246	mmu-miR-122-5p	ENSMUSG00000104063	Pcdhgb7	protein_coding	chr18	37840445	37840451	37840432	37840452	+	2	0	Ago1-4	1	0	1	0	1	0	0	1.6341	0.495	retina
MIMAT0000246	mmu-miR-122-5p	ENSMUSG00000104346	Pcdhga3	protein_coding	chr18	37840445	37840451	37840432	37840452	+	2	0	Ago1-4	1	0	1	0	1	0	0	1.6341	0.495	retina
MIMAT0000246	mmu-miR-122-5p	ENSMUSG00000023036	Pcdhgc4	protein_coding	chr18	37840530	37840535	37840530	37840535	+	0	0	NA	1	0	1	0	0	0	0	0.1374	0.222
MIMAT0000246	mmu-miR-122-5p	ENSMUSG00000102222	Pcdhga10	protein_coding	chr18	37840530	37840535	37840530	37840535	+	0	0	NA	1	0	1	0	0	0	0	0.1374	0.222
MIMAT0000246	mmu-miR-122-5p	ENSMUSG00000102428	Pcdhga12	protein_coding	chr18	37840530	37840535	37840530	37840535	+	0	0	NA	1	0	1	0	0	0	0	0.1374	0.222
MIMAT0000246	mmu-miR-122-5p	ENSMUSG00000102440	Pcdhga9	protein_coding	chr18	37840530	37840535	37840530	37840535	+	0	0	NA	1	0	1	0	0	0	0	0.1374	0.222
MIMAT0000246	mmu-miR-122-5p	ENSMUSG00000102543	Pcdhgc5	protein_coding	chr18	37840530	37840535	37840530	37840535	+	0	0	NA	1	0	1	0	0	0	0	0.1374	0.222
MIMAT0000246	mmu-miR-122-5p	ENSMUSG00000102742	Pcdhga11	protein_coding	chr18	37840530	37840535	37840530	37840535	+	0	0	NA	1	0	1	0	0	0	0	0.1374	0.222
MIMAT0000246	mmu-miR-122-5p	ENSMUSG00000102748	Pcdhgb2	protein_coding	chr18	37840530	37840535	37840530	37840535	+	0	0	NA	1	0	1	0	0	0	0	0.1374	0.222
MIMAT0000246	mmu-miR-122-5p	ENSMUSG00000102918	Pcdhgc3	protein_coding	chr18	37840530	37840535	37840530	37840535	+	0	0	NA	1	0	1	0	0	0	0	0.1374	0.222
MIMAT0000246	mmu-miR-122-5p	ENSMUSG00000103037	Pcdhgb1	protein_coding	chr18	37840530	37840535	37840530	37840535	+	0	0	NA	1	0	1	0	0	0	0	0.1374	0.222
MIMAT0000246	mmu-miR-122-5p	ENSMUSG00000103088	Pcdhgb6	protein_coding	chr18	37840530	37840535	37840530	37840535	+	0	0	NA	1	0	1	0	0	0	0	0.1374	0.222
MIMAT0000246	mmu-miR-122-5p	ENSMUSG00000103144	Pcdhga1	protein_coding	chr18	37840530	37840535	37840530	37840535	+	0	0	NA	1	0	1	0	0	0	0	0.1374	0.222
MIMAT0000246	mmu-miR-122-5p	ENSMUSG00000103332	Pcdhga2	protein_coding	chr18	37840530	37840535	37840530	37840535	+	0	0	NA	1	0	1	0	0	0	0	0.1374	0.222
MIMAT0000246	mmu-miR-122-5p	ENSMUSG00000103472	Pcdhga7	protein_coding	chr18	37840530	37840535	37840530	37840535	+	0	0	NA	1	0	1	0	0	0	0	0.1374	0.222
MIMAT0000246	mmu-miR-122-5p	ENSMUSG00000103567	Pcdhga5	protein_coding	chr18	37840530	37840535	37840530	37840535	+	0	0	NA	1	0	1	0	0	0	0	0.1374	0.222
MIMAT0000246	mmu-miR-122-5p	ENSMUSG00000103585	Pcdhgb4	protein_coding	chr18	37840530	37840535	37840530	37840535	+	0	0	NA	1	0	1	0	0	0	0	0.1374	0.222
MIMAT0000246	mmu-miR-122-5p	ENSMUSG00000103677	Pcdhga4	protein_coding	chr18	37840530	37840535	37840530	37840535	+	0	0	NA	1	0	1	0	0	0	0	0.1374	0.222
MIMAT0000246	mmu-miR-122-5p	ENSMUSG00000103749	Pcdhgb5	protein_coding	chr18	37840530	37840535	37840530	37840535	+	0	0	NA	1	0	1	0	0	0	0	0.1374	0.222
MIMAT0000246	mmu-miR-122-5p	ENSMUSG00000103793	Pcdhga6	protein_coding	chr18	37840530	37840535	37840530	37840535	+	0	0	NA	1	0	1	0	0	0	0	0.1374	0.222
MIMAT0000246	mmu-miR-122-5p	ENSMUSG00000103897	Pcdhga8	protein_coding	chr18	37840530	37840535	37840530	37840535	+	0	0	NA	1	0	1	0	0	0	0	0.1374	0.222
MIMAT0000246	mmu-miR-122-5p	ENSMUSG00000104063	Pcdhgb7	protein_coding	chr18	37840530	37840535	37840530	37840535	+	0	0	NA	1	0	1	0	0	0	0	0.1374	0.222
MIMAT0000246	mmu-miR-122-5p	ENSMUSG00000104346	Pcdhga3	protein_coding	chr18	37840530	37840535	37840530	37840535	+	0	0	NA	1	0	1	0	0	0	0	0.1374	0.222
MIMAT0000246	mmu-miR-122-5p	ENSMUSG00000024442	Dele1	protein_coding	chr18	38253987	38254008	38253987	38254008	+	1	0	Ago2	0	1	0	0	0	0	0	1.1685	0.364	liver
MIMAT0000246	mmu-miR-122-5p	ENSMUSG00000024442	Dele1	protein_coding	chr18	38262456	38262476	38262456	38262476	+	0	0	NA	0	1	0	0	0	0	0	1.1763	-0.393
MIMAT0000246	mmu-miR-122-5p	ENSMUSG00000024472	Dcp2	protein_coding	chr18	44419430	44419435	44419430	44419435	+	2	0	Ago1-4,Ago2	0	0	1	0	0	0	0	0.2682	-0.064	CD4+T,retina
MIMAT0000246	mmu-miR-122-5p	ENSMUSG00000024472	Dcp2	protein_coding	chr18	44421036	44421041	44421036	44421041	+	0	0	NA	0	0	1	0	0	0	0	-0.0588	-0.295
MIMAT0000246	mmu-miR-122-5p	ENSMUSG00000024472	Dcp2	protein_coding	chr18	44421209	44421214	44421209	44421214	+	0	0	NA	0	0	1	0	0	0	0	0.7727	-0.199
MIMAT0000246	mmu-miR-122-5p	ENSMUSG00000024472	Dcp2	protein_coding	chr18	44424830	44424836	44424830	44424836	+	1	0	Ago2	0	0	1	0	0	0	0	1.2782	-0.392	liver
MIMAT0000246	mmu-miR-122-5p	ENSMUSG00000024593	Megf10	protein_coding	chr18	57294408	57294413	57294408	57294413	+	1	0	Ago2	1	0	0	0	0	0	0	1.0565	0.277	C2C12
MIMAT0000246	mmu-miR-122-5p	ENSMUSG00000024620	Pdgfrb	protein_coding	chr18	61083384	61083400	61083384	61083400	+	1	0	Ago2	0	0	0	0	1	0	0	-0.4505	0.247	myotubes
MIMAT0000246	mmu-miR-122-5p	ENSMUSG00000024620	Pdgfrb	protein_coding	chr18	61084010	61084015	61084010	61084015	+	0	0	NA	1	0	0	0	0	0	0	0.5266	-0.226
MIMAT0000246	mmu-miR-122-5p	ENSMUSG00000032688	Malt1	protein_coding	chr18	65478598	65478603	65478576	65478604	+	1	0	Ago2	1	0	0	1	0	0	0	1.1645	0.133	BMDMs
MIMAT0000246	mmu-miR-122-5p	ENSMUSG00000044646	Zbtb7c	protein_coding	chr18	76146991	76146997	76146977	76146998	+	2	0	Ago2	1	0	1	0	1	0	0	0.3248	-0.281	myotubes
MIMAT0000246	mmu-miR-122-5p	ENSMUSG00000044646	Zbtb7c	protein_coding	chr18	76147325	76147331	76147324	76147331	+	0	0	NA	1	0	1	0	0	0	0	0.6031	-0.345
MIMAT0000246	mmu-miR-122-5p	ENSMUSG00000034006	Slc66a2	protein_coding	chr18	80291874	80291879	80291874	80291879	+	1	0	Ago2	1	0	0	0	0	0	0	1.0133	-1.018	liver
MIMAT0000246	mmu-miR-122-5p	ENSMUSG00000023066	Rttn	protein_coding	chr18	89028907	89028929	89028907	89028929	+	1	0	Ago1-4	0	1	0	0	0	0	0	0.905	0.922	retina
MIMAT0000246	mmu-miR-122-5p	ENSMUSG00000024908	Ppp6r3	protein_coding	chr19	3455415	3455437	3455415	3455439	-	0	0	NA	0	1	0	0	1	0	0	1.3237	0.3
MIMAT0000246	mmu-miR-122-5p	ENSMUSG00000024908	Ppp6r3	protein_coding	chr19	3456898	3456920	3456898	3456920	-	1	0	Ago2	0	1	0	0	0	0	0	1.3984	2.398	cardiac_myocytes
MIMAT0000246	mmu-miR-122-5p	ENSMUSG00000024858	Grk2	protein_coding	chr19	4286085	4286090	4286085	4286090	-	0	0	NA	1	0	0	0	0	0	0	0.857	0.514
MIMAT0000246	mmu-miR-122-5p	ENSMUSG00000024858	Grk2	protein_coding	chr19	4286871	4286876	4286870	4286892	-	1	0	Ago1-4	1	1	0	0	0	0	0	0.7982	0.335	retina
MIMAT0000246	mmu-miR-122-5p	ENSMUSG00000024889	Rce1	protein_coding	chr19	4622985	4622990	4622985	4622990	-	1	0	Ago2	1	0	0	0	0	0	0	1.1807	0.056	liver
MIMAT0000246	mmu-miR-122-5p	ENSMUSG00000024870	Rab1b	protein_coding	chr19	5099883	5099888	5099883	5099888	-	4	0	Ago2	1	0	0	0	0	0	0	0.9135	-0.024	myotubes
MIMAT0000246	mmu-miR-122-5p	ENSMUSG00000024862	Klc2	protein_coding	chr19	5108030	5108035	5108030	5108035	-	0	0	NA	1	0	0	0	0	0	0	1.0964	-0.129
MIMAT0000246	mmu-miR-122-5p	ENSMUSG00000024862	Klc2	protein_coding	chr19	5108275	5108280	5108275	5108280	-	1	0	Ago1-4	1	0	0	0	0	0	0	1.4357	0.418	retina
MIMAT0000246	mmu-miR-122-5p	ENSMUSG00000024853	Sf3b2	protein_coding	chr19	5293242	5293262	5293242	5293262	-	3	0	Ago1-4	0	1	0	0	0	0	0	0.6888	2.495	retina
MIMAT0000246	mmu-miR-122-5p	ENSMUSG00000024944	Arl2	protein_coding	chr19	6134586	6134592	6134585	6134606	-	3	0	Ago2	1	0	1	0	1	0	0	0.7727	0.957	liver
MIMAT0000246	mmu-miR-122-5p	ENSMUSG00000024958	Gpr137	protein_coding	chr19	6941065	6941087	6941065	6941087	-	2	0	Ago2	0	1	0	0	0	0	0	1.6097	0.204	myotubes
MIMAT0000246	mmu-miR-122-5p	ENSMUSG00000024969	Mark2	protein_coding	chr19	7275724	7275729	7275724	7275729	-	2	0	Ago1-4,Ago2	1	0	0	0	0	0	0	1.1164	0.264	C2C12,retina
MIMAT0000246	mmu-miR-122-5p	ENSMUSG00000024758	Rtn3	protein_coding	chr19	7426239	7426245	7426238	7426260	-	6	0	Ago1-4,Ago2	1	0	1	0	1	0	0	1.1164	0.952	liver,retina
MIMAT0000246	mmu-miR-122-5p	ENSMUSG00000035735	Dagla	protein_coding	chr19	10245433	10245438	10245432	10245460	-	0	0	NA	1	0	1	1	0	0	0	1.051	0.57
MIMAT0000246	mmu-miR-122-5p	ENSMUSG00000035735	Dagla	protein_coding	chr19	10245623	10245628	10245622	10245650	-	0	0	NA	1	0	1	1	0	0	0	0.5209	0.064
MIMAT0000246	mmu-miR-122-5p	ENSMUSG00000035735	Dagla	protein_coding	chr19	10246203	10246208	10246202	10246230	-	0	0	NA	1	0	1	1	0	0	0	1.0066	-0.578
MIMAT0000246	mmu-miR-122-5p	ENSMUSG00000035735	Dagla	protein_coding	chr19	10246874	10246880	10246873	10246901	-	1	0	Ago2	1	0	1	1	0	0	0	0.8182	0.172	cortex
MIMAT0000246	mmu-miR-122-5p	ENSMUSG00000035735	Dagla	protein_coding	chr19	10246937	10246942	10246936	10246964	-	0	0	NA	1	0	1	1	0	0	0	0.8891	-0.227
MIMAT0000246	mmu-miR-122-5p	ENSMUSG00000035735	Dagla	protein_coding	chr19	10247272	10247277	10247271	10247299	-	1	0	Ago2	1	0	1	1	0	0	0	0.1847	-0.115	cortex
MIMAT0000246	mmu-miR-122-5p	ENSMUSG00000034659	Tmem109	protein_coding	chr19	10871109	10871114	10871109	10871114	-	0	0	NA	1	0	0	0	0	0	0	0.4601	0.075
MIMAT0000246	mmu-miR-122-5p	ENSMUSG00000034659	Tmem109	protein_coding	chr19	10871401	10871406	10871401	10871406	-	3	0	Ago1-4,Ago2	1	0	0	0	0	0	0	0.8747	0.597	cortex,retina
MIMAT0000246	mmu-miR-122-5p	ENSMUSG00000024695	Zfp91	protein_coding	chr19	12769422	12769427	12769422	12769427	-	3	0	Ago2	1	0	0	0	0	0	0	0.4146	0.595	liver
MIMAT0000246	mmu-miR-122-5p	ENSMUSG00000058624	Gda	protein_coding	chr19	21393735	21393740	21393735	21393740	-	0	0	NA	1	0	1	0	0	0	0	1.1497	0.214
MIMAT0000246	mmu-miR-122-5p	ENSMUSG00000058624	Gda	protein_coding	chr19	21395001	21395006	21395001	21395006	-	2	0	Ago2	1	0	1	0	0	0	0	0.8636	0.383	liver
MIMAT0000246	mmu-miR-122-5p	ENSMUSG00000025185	Loxl4	protein_coding	chr19	42595316	42595337	42595316	42595337	-	2	0	Ago2	0	1	0	0	0	0	0	1.5348	0.926	liver
MIMAT0000246	mmu-miR-122-5p	ENSMUSG00000037071	Scd1	protein_coding	chr19	44395364	44395369	44395364	44395369	-	1	0	Ago2	1	0	0	0	0	0	0	0.8515	0.866	cortex
MIMAT0000246	mmu-miR-122-5p	ENSMUSG00000025092	Hspa12a	protein_coding	chr19	58796598	58796603	58796598	58796603	-	2	0	Ago2	1	0	0	0	0	0	0	0.4479	1.455	myotubes
MIMAT0000246	mmu-miR-122-5p	ENSMUSG00000024949	Sf1	protein_coding	chr19	6376823	6376828	6376823	6376828	+	0	0	NA	1	0	0	0	0	0	0	1.1685	0.28
MIMAT0000246	mmu-miR-122-5p	ENSMUSG00000024949	Sf1	protein_coding	chr19	6377346	6377351	6377346	6377351	+	1	0	Ago2	1	0	0	0	0	0	0	1.011	-0.382	BMDMs
MIMAT0000246	mmu-miR-122-5p	ENSMUSG00000032648	Pygm	protein_coding	chr19	6398255	6398260	6398255	6398260	+	1	0	Ago2	1	0	0	0	0	0	0	0.1123	0.173	cardiac_myocytes
MIMAT0000246	mmu-miR-122-5p	ENSMUSG00000032648	Pygm	protein_coding	chr19	6398423	6398428	6398423	6398428	+	0	0	NA	1	0	0	0	0	0	0	1.1419	0.655
MIMAT0000246	mmu-miR-122-5p	ENSMUSG00000048832	Vps37c	protein_coding	chr19	10713970	10713975	10713970	10713975	+	1	0	Ago1-4	1	0	0	0	0	0	0	0.8248	0.103	retina
MIMAT0000246	mmu-miR-122-5p	ENSMUSG00000048832	Vps37c	protein_coding	chr19	10714025	10714030	10714025	10714030	+	1	1	Ago1-4	1	0	0	0	0	0	0	0.1961	0.164	retina
MIMAT0000246	mmu-miR-122-5p	ENSMUSG00000024694	Keg1	protein_coding	chr19	12719517	12719522	12719517	12719522	+	4	0	Ago2	1	0	0	0	0	0	0	0.8847	-1.03	liver
MIMAT0000246	mmu-miR-122-5p	ENSMUSG00000024639	Gnaq	protein_coding	chr19	16383675	16383680	16383675	16383680	+	6	0	Ago1-4,Ago2	1	0	0	0	0	0	0	1.0321	0.112	myotubes,retina
MIMAT0000246	mmu-miR-122-5p	ENSMUSG00000039126	Prune2	protein_coding	chr19	17118561	17118580	17118561	17118580	+	2	0	Ago2	0	1	0	0	0	0	0	0.183	1.45	cardiac_myocytes
MIMAT0000246	mmu-miR-122-5p	ENSMUSG00000047368	Abhd17b	protein_coding	chr19	21684365	21684370	21684365	21684370	+	3	0	Ago2	1	0	0	0	0	0	0	0.3382	1.179	mesencymal_stem_cell
MIMAT0000246	mmu-miR-122-5p	ENSMUSG00000024989	Cep55	protein_coding	chr19	38073325	38073344	38073325	38073344	+	1	0	Ago1-4	0	1	0	0	0	0	0	1.3237	1.004	retina
MIMAT0000246	mmu-miR-122-5p	ENSMUSG00000044026	Slc35g1	protein_coding	chr19	38404923	38404930	38404923	38404930	+	2	0	Ago2	1	0	0	0	0	0	0	1.0643	0.443	liver
MIMAT0000246	mmu-miR-122-5p	ENSMUSG00000044026	Slc35g1	protein_coding	chr19	38405263	38405268	38405263	38405268	+	0	0	NA	1	0	0	0	0	0	0	0.551	0.12
MIMAT0000246	mmu-miR-122-5p	ENSMUSG00000042248	Cyp2c37	protein_coding	chr19	39992520	39992544	39992520	39992544	+	4	0	Ago2	0	1	0	0	0	0	0	0.5843	1.463	liver
MIMAT0000246	mmu-miR-122-5p	ENSMUSG00000025171	Ubtd1	protein_coding	chr19	42034301	42034306	42034301	42034306	+	1	0	Ago2	1	0	0	0	0	0	0	1.0321	1.158	myotubes
MIMAT0000246	mmu-miR-122-5p	ENSMUSG00000025203	Scd2	protein_coding	chr19	44304410	44304416	44304410	44304416	+	2	0	Ago2	1	0	1	0	0	0	0	0.8104	0.169	cortex
MIMAT0000246	mmu-miR-122-5p	ENSMUSG00000025203	Scd2	protein_coding	chr19	44306280	44306285	44306280	44306285	+	1	0	Ago2	1	0	1	0	0	0	0	0.8037	0.42	CD4+T
MIMAT0000246	mmu-miR-122-5p	ENSMUSG00000036450	Hif1an	protein_coding	chr19	44571229	44571235	44571208	44571236	+	11	0	Ago2	1	0	1	1	1	0	0	0.6364	1.812	liver
MIMAT0000246	mmu-miR-122-5p	ENSMUSG00000036450	Hif1an	protein_coding	chr19	44571327	44571332	44571305	44571333	+	0	0	NA	1	0	1	1	0	0	0	0.4415	0.671
MIMAT0000246	mmu-miR-122-5p	ENSMUSG00000036450	Hif1an	protein_coding	chr19	44574199	44574205	44574178	44574206	+	0	0	NA	1	0	1	1	0	0	0	0.5654	0.889
MIMAT0000246	mmu-miR-122-5p	ENSMUSG00000015176	Nolc1	protein_coding	chr19	46083250	46083269	46083250	46083269	+	1	0	Ago1-4	0	1	0	0	0	0	0	1.1152	1.077	retina
MIMAT0000246	mmu-miR-122-5p	ENSMUSG00000025224	Gbf1	protein_coding	chr19	46286097	46286102	46286097	46286102	+	1	0	Ago2	1	0	0	0	0	0	0	0.2406	-0.592	myotubes
MIMAT0000246	mmu-miR-122-5p	ENSMUSG00000034336	Ina	protein_coding	chr19	47023709	47023716	47023693	47023717	+	3	0	Ago1-4	1	0	0	0	1	0	0	0.9623	0.778	retina
MIMAT0000246	mmu-miR-122-5p	ENSMUSG00000039449	Prpf18	protein_coding	chr2	4622981	4622986	4622981	4622986	-	1	0	Ago2	1	0	0	0	0	0	0	1.1772	-0.324	liver
MIMAT0000246	mmu-miR-122-5p	ENSMUSG00000015087	Rabl6	protein_coding	chr2	25583048	25583054	25583047	25583069	-	3	0	Ago2	1	0	1	0	1	1	1	1.4212	0.61	liver
MIMAT0000246	mmu-miR-122-5p	ENSMUSG00000015087	Rabl6	protein_coding	chr2	25583357	25583362	25583357	25583362	-	0	0	NA	1	0	1	0	0	0	0	1.1308	0.197
MIMAT0000246	mmu-miR-122-5p	ENSMUSG00000026938	Fcna	protein_coding	chr2	25624723	25624729	25624722	25624744	-	1	0	Ago2	1	0	1	0	1	0	0	0.4998	0.106	liver
MIMAT0000246	mmu-miR-122-5p	ENSMUSG00000026932	Nacc2	protein_coding	chr2	26057438	26057443	26057437	26057465	-	1	0	Ago2	1	0	0	1	0	0	0	0.5987	0.736	retina
MIMAT0000246	mmu-miR-122-5p	ENSMUSG00000026932	Nacc2	protein_coding	chr2	26057784	26057789	26057783	26057811	-	0	0	NA	1	0	0	1	0	0	0	0.6818	0.387
MIMAT0000246	mmu-miR-122-5p	ENSMUSG00000026932	Nacc2	protein_coding	chr2	26059542	26059548	26059541	26059569	-	0	0	NA	1	0	0	1	0	0	0	0.7006	0.292
MIMAT0000246	mmu-miR-122-5p	ENSMUSG00000026924	Sec16a	protein_coding	chr2	26410265	26410270	26410265	26410270	-	1	0	Ago2	1	0	0	0	0	0	0	0.7128	-0.867	liver
MIMAT0000246	mmu-miR-122-5p	ENSMUSG00000014867	Surf4	protein_coding	chr2	26921679	26921684	26921679	26921684	-	2	0	Ago2	1	0	0	0	0	0	0	0.4279	-0.258	liver
MIMAT0000246	mmu-miR-122-5p	ENSMUSG00000009216	Fam163b	protein_coding	chr2	27111657	27111662	27111657	27111662	-	0	0	NA	0	0	1	0	0	0	0	0.6972	0.076
MIMAT0000246	mmu-miR-122-5p	ENSMUSG00000009216	Fam163b	protein_coding	chr2	27111708	27111713	27111708	27111713	-	1	0	Ago2	0	0	1	0	0	0	0	0.6972	-0.105	cortex
MIMAT0000246	mmu-miR-122-5p	ENSMUSG00000009216	Fam163b	protein_coding	chr2	27111755	27111760	27111755	27111760	-	0	0	NA	0	0	1	0	0	0	0	0.6972	0
MIMAT0000246	mmu-miR-122-5p	ENSMUSG00000009216	Fam163b	protein_coding	chr2	27111806	27111811	27111806	27111811	-	0	0	NA	0	0	1	0	0	0	0	0.6972	0
MIMAT0000246	mmu-miR-122-5p	ENSMUSG00000009216	Fam163b	protein_coding	chr2	27111857	27111862	27111856	27111878	-	0	0	NA	0	1	1	0	0	0	0	0.879	0
MIMAT0000246	mmu-miR-122-5p	ENSMUSG00000009216	Fam163b	protein_coding	chr2	27111906	27111911	27111905	27111927	-	1	0	Ago2	0	1	1	0	0	0	0	0.879	-0.579	cortex
MIMAT0000246	mmu-miR-122-5p	ENSMUSG00000009216	Fam163b	protein_coding	chr2	27111955	27111960	27111955	27111960	-	1	0	Ago2	0	0	1	0	0	0	0	-0.0695	-0.75	cortex
MIMAT0000246	mmu-miR-122-5p	ENSMUSG00000075415	Fnbp1	protein_coding	chr2	31026918	31026924	31026918	31026924	-	0	0	NA	1	0	1	0	0	0	0	0.6031	-0.354
MIMAT0000246	mmu-miR-122-5p	ENSMUSG00000075415	Fnbp1	protein_coding	chr2	31028300	31028306	31028299	31028324	-	6	0	Ago2	1	0	1	0	1	0	0	1.2383	-0.024	myotubes
MIMAT0000246	mmu-miR-122-5p	ENSMUSG00000075415	Fnbp1	protein_coding	chr2	31028517	31028522	31028517	31028522	-	2	0	Ago1-4	1	0	1	0	0	0	0	0.6286	0.284	retina
MIMAT0000246	mmu-miR-122-5p	ENSMUSG00000075415	Fnbp1	protein_coding	chr2	31030980	31030985	31030980	31030985	-	0	0	NA	0	0	1	0	0	0	0	0.9844	0
MIMAT0000246	mmu-miR-122-5p	ENSMUSG00000075415	Fnbp1	protein_coding	chr2	31030986	31030991	31030986	31030991	-	0	0	NA	0	0	1	0	0	0	0	0.5576	0
MIMAT0000246	mmu-miR-122-5p	ENSMUSG00000075415	Fnbp1	protein_coding	chr2	31032456	31032461	31032456	31032461	-	2	0	Ago2	0	0	1	0	0	0	0	0.9389	0.052	liver
MIMAT0000246	mmu-miR-122-5p	ENSMUSG00000050592	Fam78a	protein_coding	chr2	32067881	32067887	32067881	32067887	-	3	0	Ago2	1	0	0	0	0	0	0	0.7849	-0.586	CD4+T
MIMAT0000246	mmu-miR-122-5p	ENSMUSG00000026822	Lcn2	protein_coding	chr2	32384699	32384704	32384699	32384704	-	1	0	Ago2	1	0	0	0	0	0	0	0.7151	-1.084	retina
MIMAT0000246	mmu-miR-122-5p	ENSMUSG00000026822	Lcn2	protein_coding	chr2	32384790	32384795	32384790	32384795	-	0	0	NA	1	0	0	0	0	0	0	0.806	-0.055
MIMAT0000246	mmu-miR-122-5p	ENSMUSG00000026819	Slc25a25	protein_coding	chr2	32415153	32415160	32415153	32415160	-	3	0	Ago2	1	0	0	0	0	0	0	1.1951	3.122	myotubes
MIMAT0000246	mmu-miR-122-5p	ENSMUSG00000026867	Gapvd1	protein_coding	chr2	34720589	34720608	34720589	34720608	-	2	0	Ago2	0	1	0	0	0	0	0	0.5388	3.183	liver
MIMAT0000246	mmu-miR-122-5p	ENSMUSG00000026873	Phf19	protein_coding	chr2	34893890	34893895	34893889	34893917	-	1	0	Ago2	1	0	1	1	0	0	0	0.8492	0.658	CD4+T
MIMAT0000246	mmu-miR-122-5p	ENSMUSG00000026873	Phf19	protein_coding	chr2	34895505	34895511	34895504	34895532	-	0	0	NA	1	0	1	1	1	0	1	1.0898	0.261
MIMAT0000246	mmu-miR-122-5p	ENSMUSG00000026873	Phf19	protein_coding	chr2	34895770	34895798	34895770	34895798	-	0	0	NA	0	0	0	1	0	0	0	0.2406	3.255
MIMAT0000246	mmu-miR-122-5p	ENSMUSG00000026878	Rab14	protein_coding	chr2	35181409	35181414	35181409	35181414	-	2	0	Ago2	1	0	1	0	0	0	0	1.3425	0.837	cardiac_myocytes
MIMAT0000246	mmu-miR-122-5p	ENSMUSG00000026880	Stom	protein_coding	chr2	35315054	35315059	35315054	35315059	-	1	0	Ago2	1	0	0	0	0	0	0	0.1175	-0.409	BMDMs
MIMAT0000246	mmu-miR-122-5p	ENSMUSG00000026753	Ppp6c	protein_coding	chr2	39195391	39195397	39195391	39195397	-	2	0	Ago1-4	0	0	1	0	0	0	0	1.0976	0.771	retina
MIMAT0000246	mmu-miR-122-5p	ENSMUSG00000026753	Ppp6c	protein_coding	chr2	39197146	39197151	39197146	39197151	-	0	0	NA	1	0	1	0	0	0	0	0.9323	0.841
MIMAT0000246	mmu-miR-122-5p	ENSMUSG00000027104	Atf2	protein_coding	chr2	73816633	73816657	73816633	73816657	-	7	0	Ago2	0	1	0	0	0	0	0	1.388	2.372	CD4+T
MIMAT0000246	mmu-miR-122-5p	ENSMUSG00000075273	Ttc30b	protein_coding	chr2	75936057	75936062	75936056	75936080	-	1	0	Ago2	1	0	0	0	1	0	0	1.3071	0.721	liver
MIMAT0000246	mmu-miR-122-5p	ENSMUSG00000034701	Neurod1	protein_coding	chr2	79453102	79453108	79453101	79453121	-	1	0	Ago1-4	1	1	1	0	1	0	0	1.4545	2.513	retina
MIMAT0000246	mmu-miR-122-5p	ENSMUSG00000027244	Atg13	protein_coding	chr2	91675866	91675871	91675866	91675871	-	0	0	NA	1	0	0	0	0	0	0	0.5297	0.329
MIMAT0000246	mmu-miR-122-5p	ENSMUSG00000027244	Atg13	protein_coding	chr2	91675910	91675930	91675910	91675930	-	1	1	Ago2	0	1	0	0	0	0	0	0.949	-0.248	cardiac_myocytes
MIMAT0000246	mmu-miR-122-5p	ENSMUSG00000027244	Atg13	protein_coding	chr2	91676017	91676023	91676017	91676023	-	0	0	NA	1	0	0	0	0	0	0	1.0709	1.575
MIMAT0000246	mmu-miR-122-5p	ENSMUSG00000027189	Trim44	protein_coding	chr2	102301695	102301700	102301695	102301700	-	1	0	Ago2	1	0	0	0	0	0	0	0.7195	0.61	C2C12
MIMAT0000246	mmu-miR-122-5p	ENSMUSG00000027189	Trim44	protein_coding	chr2	102303409	102303416	102303409	102303416	-	1	0	Ago2	1	0	0	0	0	0	0	0.868	-0.262	liver
MIMAT0000246	mmu-miR-122-5p	ENSMUSG00000027189	Trim44	protein_coding	chr2	102303614	102303619	102303614	102303619	-	0	0	NA	1	0	0	0	0	0	0	1.2139	-0.176
MIMAT0000246	mmu-miR-122-5p	ENSMUSG00000057147	Dph6	protein_coding	chr2	114516823	114516829	114516822	114516850	-	0	0	NA	1	0	1	1	1	0	0	1.46	-0.339
MIMAT0000246	mmu-miR-122-5p	ENSMUSG00000057147	Dph6	protein_coding	chr2	114517995	114518001	114517994	114518022	-	1	0	Ago1-4	1	1	1	1	1	0	0	0.5122	-0.238	retina
MIMAT0000246	mmu-miR-122-5p	ENSMUSG00000027210	Meis2	protein_coding	chr2	115863927	115863932	115863926	115863949	-	6	0	Ago1-4,Ago2	1	0	1	0	1	0	0	1.2272	3.552	mesencymal_stem_cell,retina
MIMAT0000246	mmu-miR-122-5p	ENSMUSG00000027210	Meis2	protein_coding	chr2	115864435	115864441	115864434	115864454	-	0	0	NA	0	0	1	0	1	1	1	0.8141	3.406
MIMAT0000246	mmu-miR-122-5p	ENSMUSG00000027288	Zfp106	protein_coding	chr2	120509405	120509411	120509405	120509411	-	1	0	Ago2	1	0	0	0	0	0	0	0.5	-0.615	liver
MIMAT0000246	mmu-miR-122-5p	ENSMUSG00000027288	Zfp106	protein_coding	chr2	120509443	120509448	120509443	120509448	-	6	0	Ago2	1	0	0	0	0	0	0	0.2461	-0.292	liver
MIMAT0000246	mmu-miR-122-5p	ENSMUSG00000035093	Secisbp2l	protein_coding	chr2	125740598	125740617	125740598	125740617	-	1	0	Ago2	0	1	0	0	0	0	0	1.2166	3.758	liver
MIMAT0000246	mmu-miR-122-5p	ENSMUSG00000068267	Cenpb	protein_coding	chr2	131177321	131177326	131177321	131177326	-	2	0	Ago2	1	0	0	0	0	0	0	0.3692	0.788	cortex
MIMAT0000246	mmu-miR-122-5p	ENSMUSG00000038844	Kif16b	protein_coding	chr2	142617917	142617922	142617917	142617922	-	0	0	NA	0	0	1	0	0	0	0	0.4734	0.531
MIMAT0000246	mmu-miR-122-5p	ENSMUSG00000038844	Kif16b	protein_coding	chr2	142618776	142618782	142618775	142618798	-	2	0	Ago2	1	0	1	0	1	0	0	1.1685	0.546	myotubes
MIMAT0000246	mmu-miR-122-5p	ENSMUSG00000037110	Ralgapa2	protein_coding	chr2	146241483	146241489	146241482	146241490	-	1	0	Ago2	1	0	0	0	0	0	1	1.3315	-0.506	liver
MIMAT0000246	mmu-miR-122-5p	ENSMUSG00000037110	Ralgapa2	protein_coding	chr2	146241813	146241818	146241813	146241818	-	1	0	Ago2	1	0	0	0	0	0	0	1.2018	-0.221	liver
MIMAT0000246	mmu-miR-122-5p	ENSMUSG00000027435	Cd93	protein_coding	chr2	148438532	148438538	148438532	148438538	-	1	0	Ago2	1	0	0	0	0	0	0	0.8558	-0.115	BMDMs
MIMAT0000246	mmu-miR-122-5p	ENSMUSG00000027435	Cd93	protein_coding	chr2	148438970	148438975	148438970	148438975	-	4	0	Ago2	1	0	0	0	0	0	0	0.0591	-0.114	BMDMs
MIMAT0000246	mmu-miR-122-5p	ENSMUSG00000059361	Nrsn2	protein_coding	chr2	152369014	152369019	152369014	152369019	-	0	0	NA	1	0	1	0	0	0	0	1.235	0.147
MIMAT0000246	mmu-miR-122-5p	ENSMUSG00000059361	Nrsn2	protein_coding	chr2	152369386	152369391	152369386	152369391	-	2	0	Ago1-4	1	0	1	0	0	0	0	0.1497	-0.121	retina
MIMAT0000246	mmu-miR-122-5p	ENSMUSG00000059361	Nrsn2	protein_coding	chr2	152369458	152369463	152369458	152369463	-	0	0	NA	1	0	1	0	0	0	0	0.3425	-0.483
MIMAT0000246	mmu-miR-122-5p	ENSMUSG00000061411	Nol4l	protein_coding	chr2	153410285	153410291	153410284	153410312	-	0	0	NA	1	1	1	1	0	1	0	0.8558	1.384
MIMAT0000246	mmu-miR-122-5p	ENSMUSG00000061411	Nol4l	protein_coding	chr2	153410553	153410558	153410552	153410580	-	0	0	NA	1	0	1	1	0	0	0	1.011	-0.206
MIMAT0000246	mmu-miR-122-5p	ENSMUSG00000061411	Nol4l	protein_coding	chr2	153410853	153410859	153410852	153410880	-	1	0	Ago2	1	0	1	1	0	1	1	1.1474	2.316	BMDMs
MIMAT0000246	mmu-miR-122-5p	ENSMUSG00000061411	Nol4l	protein_coding	chr2	153411007	153411013	153411006	153411034	-	0	0	NA	1	0	1	1	0	0	0	1.051	-0.042
MIMAT0000246	mmu-miR-122-5p	ENSMUSG00000061411	Nol4l	protein_coding	chr2	153411482	153411487	153411481	153411509	-	0	0	NA	1	0	1	1	0	0	0	0.5576	3.097
MIMAT0000246	mmu-miR-122-5p	ENSMUSG00000061411	Nol4l	protein_coding	chr2	153416785	153416806	153416785	153416813	-	3	0	Ago1-4	0	1	0	1	0	0	0	1.1253	2.7	retina
MIMAT0000246	mmu-miR-122-5p	ENSMUSG00000000876	Pxmp4	protein_coding	chr2	154587684	154587690	154587683	154587711	-	4	0	Ago2	1	0	1	1	1	0	0	1.2571	0.446	liver
MIMAT0000246	mmu-miR-122-5p	ENSMUSG00000027634	Ndrg3	protein_coding	chr2	156927432	156927438	156927431	156927452	-	0	0	NA	1	0	1	0	1	0	0	1.3303	-0.077
MIMAT0000246	mmu-miR-122-5p	ENSMUSG00000027634	Ndrg3	protein_coding	chr2	156928647	156928652	156928647	156928652	-	2	0	Ago2	1	0	1	0	0	0	0	0.2206	2.247	liver
MIMAT0000246	mmu-miR-122-5p	ENSMUSG00000055485	Soga1	protein_coding	chr2	157016497	157016515	157016497	157016515	-	0	0	NA	0	0	0	0	1	0	0	1.0188	0.212
MIMAT0000246	mmu-miR-122-5p	ENSMUSG00000055485	Soga1	protein_coding	chr2	157017028	157017050	157017028	157017050	-	3	0	Ago1-4,Ago2	0	0	0	0	1	0	0	0.9908	0.213	myotubes,retina
MIMAT0000246	mmu-miR-122-5p	ENSMUSG00000017817	Jph2	protein_coding	chr2	163337819	163337824	163337818	163337839	-	4	0	Ago2	1	0	0	0	1	0	0	0.1722	0.633	myotubes
MIMAT0000246	mmu-miR-122-5p	ENSMUSG00000006800	Sulf2	protein_coding	chr2	166073299	166073304	166073299	166073304	-	0	0	NA	1	0	0	0	0	0	0	1.0588	-0.066
MIMAT0000246	mmu-miR-122-5p	ENSMUSG00000006800	Sulf2	protein_coding	chr2	166074446	166074451	166074446	166074451	-	1	0	Ago1-4	1	0	0	0	0	0	0	0.9036	-0.112	retina
MIMAT0000246	mmu-miR-122-5p	ENSMUSG00000017929	B4galt5	protein_coding	chr2	167300286	167300291	167300286	167300291	-	3	0	Ago2	1	0	0	0	0	0	0	0.9224	-0.522	liver
MIMAT0000246	mmu-miR-122-5p	ENSMUSG00000017929	B4galt5	protein_coding	chr2	167301089	167301094	167301089	167301094	-	4	0	Ago2	1	0	0	0	0	0	0	0.5055	2.172	liver
MIMAT0000246	mmu-miR-122-5p	ENSMUSG00000038400	Pmepa1	protein_coding	chr2	173225758	173225764	173225758	173225764	-	5	0	Ago2	1	0	1	0	0	0	0	0.7727	-0.171	cortex
MIMAT0000246	mmu-miR-122-5p	ENSMUSG00000038400	Pmepa1	protein_coding	chr2	173227757	173227763	173227756	173227777	-	0	0	NA	1	0	1	0	1	0	1	0.7672	2.148
MIMAT0000246	mmu-miR-122-5p	ENSMUSG00000038914	Dido1	protein_coding	chr2	180681203	180681208	180681203	180681208	-	1	0	Ago2	1	0	0	0	0	0	0	0.0453	-0.902	BMDMs
MIMAT0000246	mmu-miR-122-5p	ENSMUSG00000027577	Chrna4	protein_coding	chr2	181024532	181024537	181024532	181024537	-	0	0	NA	1	0	0	0	0	0	0	0.174	-0.469
MIMAT0000246	mmu-miR-122-5p	ENSMUSG00000027577	Chrna4	protein_coding	chr2	181028938	181028959	181028938	181028959	-	1	0	Ago1-4	0	1	0	0	0	0	0	1.2432	3.08	retina
MIMAT0000246	mmu-miR-122-5p	ENSMUSG00000036186	Dipk1b	protein_coding	chr2	26636399	26636404	26636399	26636404	+	1	0	Ago2	1	0	0	0	0	0	0	0.6896	-0.349	cortex
MIMAT0000246	mmu-miR-122-5p	ENSMUSG00000015846	Rxra	protein_coding	chr2	27760211	27760216	27760211	27760216	+	6	0	Ago2	1	0	0	0	0	0	0	0.694	-0.309	liver
MIMAT0000246	mmu-miR-122-5p	ENSMUSG00000039678	Tbc1d13	protein_coding	chr2	30149974	30149980	30149973	30149980	+	0	0	NA	1	0	1	0	0	0	0	1.1019	-0.346
MIMAT0000246	mmu-miR-122-5p	ENSMUSG00000039678	Tbc1d13	protein_coding	chr2	30151578	30151584	30151578	30151584	+	3	0	Ago2	1	0	1	0	0	0	0	1.2139	0.214	liver
MIMAT0000246	mmu-miR-122-5p	ENSMUSG00000000194	Gpr107	protein_coding	chr2	31214439	31214445	31214425	31214446	+	1	0	Ago2	1	0	1	0	1	0	0	0.6031	-0.22	liver
MIMAT0000246	mmu-miR-122-5p	ENSMUSG00000000194	Gpr107	protein_coding	chr2	31216672	31216677	31216672	31216677	+	0	0	NA	0	0	1	0	0	0	0	0.4291	-0.121
MIMAT0000246	mmu-miR-122-5p	ENSMUSG00000000194	Gpr107	protein_coding	chr2	31216894	31216900	31216882	31216901	+	0	0	NA	0	1	1	0	0	0	0	0.6563	-1.05
MIMAT0000246	mmu-miR-122-5p	ENSMUSG00000026842	Abl1	protein_coding	chr2	31802198	31802203	31802198	31802203	+	0	0	NA	1	0	0	0	0	0	0	1.3906	-0.198
MIMAT0000246	mmu-miR-122-5p	ENSMUSG00000026842	Abl1	protein_coding	chr2	31803061	31803068	31803061	31803068	+	2	0	Ago2	1	0	0	0	0	0	0	1.3607	-0.326	liver
MIMAT0000246	mmu-miR-122-5p	ENSMUSG00000026842	Abl1	protein_coding	chr2	31803896	31803901	31803896	31803901	+	0	0	NA	1	0	0	0	0	0	0	0.3237	0.04
MIMAT0000246	mmu-miR-122-5p	ENSMUSG00000001864	Aif1l	protein_coding	chr2	31971790	31971795	31971790	31971795	+	1	0	Ago2	1	0	0	0	0	0	0	0.388	0.542	myotubes
MIMAT0000246	mmu-miR-122-5p	ENSMUSG00000001864	Aif1l	protein_coding	chr2	31972457	31972462	31972457	31972462	+	0	0	NA	1	0	0	0	0	0	0	0.8104	0.064
MIMAT0000246	mmu-miR-122-5p	ENSMUSG00000039262	Prrc2b	protein_coding	chr2	32231653	32231658	32231653	32231658	+	2	0	Ago2	1	0	0	0	0	0	0	0.7849	0.117	retina
MIMAT0000246	mmu-miR-122-5p	ENSMUSG00000039262	Prrc2b	protein_coding	chr2	32231761	32231766	32231761	32231766	+	0	0	NA	1	0	0	0	0	0	0	0.6896	-0.377
MIMAT0000246	mmu-miR-122-5p	ENSMUSG00000026817	Ak1	protein_coding	chr2	32634336	32634341	32634336	32634341	+	0	0	NA	1	0	0	0	0	0	0	0.2206	-1.081
MIMAT0000246	mmu-miR-122-5p	ENSMUSG00000026817	Ak1	protein_coding	chr2	32634964	32634969	32634964	32634969	+	2	0	Ago2	1	0	0	0	0	0	0	-0.0982	-0.749	cardiac_myocytes
MIMAT0000246	mmu-miR-122-5p	ENSMUSG00000027035	Cers6	protein_coding	chr2	69108888	69108893	69108888	69108893	+	2	0	Ago2	1	0	1	0	0	0	0	1.5104	1.736	C2C12
MIMAT0000246	mmu-miR-122-5p	ENSMUSG00000027035	Cers6	protein_coding	chr2	69110104	69110109	69110104	69110109	+	0	0	NA	1	0	1	0	0	0	0	-0.3118	-0.369
MIMAT0000246	mmu-miR-122-5p	ENSMUSG00000027035	Cers6	protein_coding	chr2	69110608	69110614	69110608	69110614	+	0	0	NA	1	0	0	0	0	0	0	1.3714	-0.172
MIMAT0000246	mmu-miR-122-5p	ENSMUSG00000027035	Cers6	protein_coding	chr2	69113897	69113903	69113897	69113903	+	2	0	Ago1-4,Ago2	0	0	1	0	0	0	0	1.1873	-0.206	liver,retina
MIMAT0000246	mmu-miR-122-5p	ENSMUSG00000027035	Cers6	protein_coding	chr2	69113935	69113940	69113935	69113940	+	1	0	Ago2	0	0	1	0	0	0	0	1.674	-0.787	liver
MIMAT0000246	mmu-miR-122-5p	ENSMUSG00000042359	Osbpl6	protein_coding	chr2	76524072	76524093	76524072	76524093	+	0	0	NA	0	0	0	0	1	0	0	0.6219	2.86
MIMAT0000246	mmu-miR-122-5p	ENSMUSG00000042359	Osbpl6	protein_coding	chr2	76596507	76596512	76596507	76596512	+	1	0	Ago2	1	0	0	0	0	0	0	0.3651	1.355	retina
MIMAT0000246	mmu-miR-122-5p	ENSMUSG00000027247	Arhgap1	protein_coding	chr2	91668219	91668247	91668219	91668247	+	0	0	NA	0	0	0	1	0	0	0	0.98	4.127
MIMAT0000246	mmu-miR-122-5p	ENSMUSG00000027247	Arhgap1	protein_coding	chr2	91671496	91671501	91671474	91671502	+	1	0	Ago2	1	0	1	1	0	0	0	0.0426	-0.423	liver
MIMAT0000246	mmu-miR-122-5p	ENSMUSG00000027247	Arhgap1	protein_coding	chr2	91672142	91672148	91672121	91672149	+	1	0	Ago2	1	0	1	1	1	0	0	1.1618	0.399	myotubes
MIMAT0000246	mmu-miR-122-5p	ENSMUSG00000040506	Ambra1	protein_coding	chr2	91917713	91917734	91917713	91917734	+	4	0	Ago2	0	1	0	0	0	0	0	1.0321	1.757	myotubes
MIMAT0000246	mmu-miR-122-5p	ENSMUSG00000027220	Syt13	protein_coding	chr2	92954523	92954528	92954523	92954528	+	2	0	Ago2	1	0	0	0	0	0	0	0.5466	-0.287	cortex
MIMAT0000246	mmu-miR-122-5p	ENSMUSG00000005089	Slc1a2	protein_coding	chr2	102658835	102658857	102658835	102658857	+	0	0	NA	0	1	0	0	0	0	0	1.2328	0.741
MIMAT0000246	mmu-miR-122-5p	ENSMUSG00000005089	Slc1a2	protein_coding	chr2	102785953	102785959	102785953	102785959	+	0	0	NA	0	0	1	0	0	0	0	1.5292	0.274
MIMAT0000246	mmu-miR-122-5p	ENSMUSG00000005089	Slc1a2	protein_coding	chr2	102786411	102786416	102786411	102786416	+	0	0	NA	0	0	1	0	0	0	0	0.9467	0.35
MIMAT0000246	mmu-miR-122-5p	ENSMUSG00000005089	Slc1a2	protein_coding	chr2	102786504	102786510	102786491	102786511	+	4	0	Ago2	0	0	1	0	1	0	0	1.7186	0.58	liver
MIMAT0000246	mmu-miR-122-5p	ENSMUSG00000027332	Ivd	protein_coding	chr2	118871463	118871482	118871463	118871482	+	3	0	Ago2	0	1	0	0	0	0	0	0.837	3.935	liver
MIMAT0000246	mmu-miR-122-5p	ENSMUSG00000027306	Nusap1	protein_coding	chr2	119649573	119649579	119649557	119649580	+	1	0	Ago1-4	1	0	1	0	1	0	0	1.5802	-0.463	retina
MIMAT0000246	mmu-miR-122-5p	ENSMUSG00000062646	Ganc	protein_coding	chr2	120460104	120460109	120460104	120460109	+	0	0	NA	1	0	1	0	0	0	0	1.5683	0.198
MIMAT0000246	mmu-miR-122-5p	ENSMUSG00000062646	Ganc	protein_coding	chr2	120460364	120460369	120460364	120460369	+	0	0	NA	1	0	1	0	0	0	0	0.6175	-0.422
MIMAT0000246	mmu-miR-122-5p	ENSMUSG00000062646	Ganc	protein_coding	chr2	120460427	120460432	120460427	120460432	+	0	0	NA	1	0	1	0	0	0	0	1.3237	-0.356
MIMAT0000246	mmu-miR-122-5p	ENSMUSG00000062646	Ganc	protein_coding	chr2	120460483	120460489	120460468	120460490	+	3	0	Ago2	1	0	1	0	1	0	0	0.9656	-0.725	liver
MIMAT0000246	mmu-miR-122-5p	ENSMUSG00000027287	Snap23	protein_coding	chr2	120600582	120600587	120600560	120600588	+	1	0	Ago2	1	0	1	1	1	0	0	1.6097	0.458	liver
MIMAT0000246	mmu-miR-122-5p	ENSMUSG00000027287	Snap23	protein_coding	chr2	120600973	120600978	120600951	120600979	+	0	0	NA	0	0	1	1	0	0	0	1.1685	-0.102
MIMAT0000246	mmu-miR-122-5p	ENSMUSG00000054484	Tmem62	protein_coding	chr2	121007264	121007269	121007264	121007269	+	2	0	Ago2	1	0	0	0	0	0	0	0.1485	-0.144	liver
MIMAT0000246	mmu-miR-122-5p	ENSMUSG00000005803	Sqor	protein_coding	chr2	122798150	122798172	122798150	122798172	+	6	0	Ago2	0	1	0	0	0	0	0	1.0255	3.565	liver
MIMAT0000246	mmu-miR-122-5p	ENSMUSG00000027381	Bcl2l11	protein_coding	chr2	128161991	128161996	128161991	128161996	+	1	0	Ago2	1	0	0	0	0	0	0	0.2594	0.345	BMDMs
MIMAT0000246	mmu-miR-122-5p	ENSMUSG00000037885	Stk35	protein_coding	chr2	129831013	129831018	129831013	129831018	+	0	0	NA	1	0	0	0	0	0	0	1.4146	0.512
MIMAT0000246	mmu-miR-122-5p	ENSMUSG00000037885	Stk35	protein_coding	chr2	129831045	129831050	129831045	129831050	+	2	0	Ago1-4,Ago2	1	0	0	0	0	0	0	0.4357	0.499	BMDMs,retina
MIMAT0000246	mmu-miR-122-5p	ENSMUSG00000027312	Atrn	protein_coding	chr2	131026313	131026319	131026313	131026319	+	2	0	Ago2	1	0	0	0	0	0	0	1.0909	0.16	liver
MIMAT0000246	mmu-miR-122-5p	ENSMUSG00000027312	Atrn	protein_coding	chr2	131027659	131027664	131027659	131027664	+	1	0	Ago2	1	0	0	0	0	0	0	0.663	0.218	retina
MIMAT0000246	mmu-miR-122-5p	ENSMUSG00000027427	Polr3f	protein_coding	chr2	144539210	144539215	144539210	144539215	+	0	0	NA	1	0	1	0	0	0	0	0.3114	0.325
MIMAT0000246	mmu-miR-122-5p	ENSMUSG00000027427	Polr3f	protein_coding	chr2	144539745	144539751	144539745	144539751	+	0	0	NA	1	0	1	0	0	0	0	1.2166	0
MIMAT0000246	mmu-miR-122-5p	ENSMUSG00000027427	Polr3f	protein_coding	chr2	144539871	144539876	144539855	144539877	+	2	0	Ago2	1	1	1	0	0	0	0	1.0521	0	cortex
MIMAT0000246	mmu-miR-122-5p	ENSMUSG00000027427	Polr3f	protein_coding	chr2	144540680	144540685	144540680	144540685	+	0	0	NA	1	0	1	0	0	0	0	0.6442	-0.02
MIMAT0000246	mmu-miR-122-5p	ENSMUSG00000038375	Trp53inp2	protein_coding	chr2	155387044	155387050	155387043	155387050	+	1	0	Ago2	1	0	1	0	0	0	0	1.0854	-0.35	cortex
MIMAT0000246	mmu-miR-122-5p	ENSMUSG00000038375	Trp53inp2	protein_coding	chr2	155387998	155388004	155387984	155388005	+	7	0	Ago2	1	0	1	0	1	0	0	0.2982	0.41	liver
MIMAT0000246	mmu-miR-122-5p	ENSMUSG00000027605	Acss2	protein_coding	chr2	155562614	155562620	155562614	155562620	+	3	0	Ago2	1	0	0	0	0	0	0	0.8825	0.825	myotubes
MIMAT0000246	mmu-miR-122-5p	ENSMUSG00000027624	Epb41l1	protein_coding	chr2	156540152	156540157	156540152	156540157	+	4	0	Ago2	1	0	0	0	0	0	0	1.2805	0.004	C2C12
MIMAT0000246	mmu-miR-122-5p	ENSMUSG00000061689	Dlgap4	protein_coding	chr2	156701437	156701459	156701437	156701459	+	1	0	Ago2	0	1	0	0	0	0	0	1.2542	2.905	cortex
MIMAT0000246	mmu-miR-122-5p	ENSMUSG00000061689	Dlgap4	protein_coding	chr2	156763986	156763991	156763968	156763992	+	1	0	Ago1-4	1	1	0	0	0	0	0	0.6297	0.127	retina
MIMAT0000246	mmu-miR-122-5p	ENSMUSG00000027652	Ralgapb	protein_coding	chr2	158454210	158454238	158454210	158454238	+	0	0	NA	0	0	0	1	0	0	0	0.9057	4.002
MIMAT0000246	mmu-miR-122-5p	ENSMUSG00000027652	Ralgapb	protein_coding	chr2	158495726	158495731	158495704	158495732	+	2	0	Ago2	1	0	1	1	0	0	0	0.5066	1.333	liver
MIMAT0000246	mmu-miR-122-5p	ENSMUSG00000027652	Ralgapb	protein_coding	chr2	158495823	158495829	158495802	158495830	+	0	0	NA	1	0	1	1	1	0	0	1	0.941
MIMAT0000246	mmu-miR-122-5p	ENSMUSG00000027652	Ralgapb	protein_coding	chr2	158497085	158497090	158497063	158497091	+	4	0	Ago1-4,Ago2	1	1	1	1	0	0	0	1.4811	0.04	myotubes,retina
MIMAT0000246	mmu-miR-122-5p	ENSMUSG00000016933	Plcg1	protein_coding	chr2	160753259	160753280	160753259	160753280	+	1	0	Ago2	0	0	0	0	1	0	0	0.7727	4.076	liver
MIMAT0000246	mmu-miR-122-5p	ENSMUSG00000017950	Hnf4a	protein_coding	chr2	163572100	163572105	163572100	163572105	+	4	0	Ago2	1	0	0	0	0	0	0	0.7357	-0.09	liver
MIMAT0000246	mmu-miR-122-5p	ENSMUSG00000027523	Gnas	protein_coding	chr2	174329444	174329464	174329444	174329464	+	0	0	NA	0	1	0	0	0	0	0	1.5434	0.184
MIMAT0000246	mmu-miR-122-5p	ENSMUSG00000027523	Gnas	protein_coding	chr2	174345766	174345771	174345766	174345771	+	4	0	Ago2	1	0	0	0	0	0	0	0.144	4.286	liver
MIMAT0000246	mmu-miR-122-5p	ENSMUSG00000027525	Phactr3	protein_coding	chr2	178335681	178335687	178335667	178335688	+	2	0	Ago2	1	0	1	0	1	0	0	0.9756	0.302	cortex
MIMAT0000246	mmu-miR-122-5p	ENSMUSG00000027525	Phactr3	protein_coding	chr2	178335835	178335841	178335834	178335841	+	0	0	NA	1	0	1	0	0	1	0	0.6485	0.9
MIMAT0000246	mmu-miR-122-5p	ENSMUSG00000038963	Slco4a1	protein_coding	chr2	180472072	180472093	180472072	180472093	+	0	0	NA	0	0	0	0	1	0	0	1.3857	2.703
MIMAT0000246	mmu-miR-122-5p	ENSMUSG00000038963	Slco4a1	protein_coding	chr2	180474442	180474449	180474442	180474449	+	1	0	Ago2	1	0	0	0	0	0	0	1.2029	-0.85	BMDMs
MIMAT0000246	mmu-miR-122-5p	ENSMUSG00000000826	Dnajc5	protein_coding	chr2	181549501	181549506	181549501	181549506	+	0	0	NA	1	0	0	0	0	0	0	0.2992	0.967
MIMAT0000246	mmu-miR-122-5p	ENSMUSG00000000826	Dnajc5	protein_coding	chr2	181551774	181551781	181551761	181551782	+	2	0	Ago2	1	0	0	0	1	0	0	0.5987	-0.435	liver
MIMAT0000246	mmu-miR-122-5p	ENSMUSG00000027506	Tpd52	protein_coding	chr3	8929893	8929898	8929893	8929898	-	0	0	NA	1	0	1	0	0	0	0	1.266	0.296
MIMAT0000246	mmu-miR-122-5p	ENSMUSG00000027506	Tpd52	protein_coding	chr3	8929904	8929909	8929904	8929909	-	0	0	NA	1	0	1	0	0	0	0	0.2206	0.133
MIMAT0000246	mmu-miR-122-5p	ENSMUSG00000027506	Tpd52	protein_coding	chr3	8930876	8930881	8930876	8930881	-	4	0	Ago2	1	0	1	0	0	0	0	1.0321	0.791	liver
MIMAT0000246	mmu-miR-122-5p	ENSMUSG00000040209	Zfp704	protein_coding	chr3	9428070	9428075	9428069	9428097	-	1	0	Ago2	1	0	1	1	0	0	0	0.5687	0.714	liver
MIMAT0000246	mmu-miR-122-5p	ENSMUSG00000040209	Zfp704	protein_coding	chr3	9429518	9429524	9429517	9429545	-	0	0	NA	1	0	1	1	0	0	0	1.5302	0.384
MIMAT0000246	mmu-miR-122-5p	ENSMUSG00000040209	Zfp704	protein_coding	chr3	9431168	9431174	9431167	9431195	-	0	0	NA	1	0	1	1	0	0	0	1.1584	0.082
MIMAT0000246	mmu-miR-122-5p	ENSMUSG00000040209	Zfp704	protein_coding	chr3	9436941	9436946	9436940	9436968	-	2	0	Ago1-4	1	0	1	1	0	0	0	0.9545	-0.142	retina
MIMAT0000246	mmu-miR-122-5p	ENSMUSG00000058921	Slc10a5	protein_coding	chr3	10333428	10333433	10333428	10333433	-	1	0	Ago2	1	0	0	0	0	0	0	0.8226	0.264	liver
MIMAT0000246	mmu-miR-122-5p	ENSMUSG00000039519	Cyp7b1	protein_coding	chr3	18072391	18072396	18072391	18072396	-	1	0	Ago2	1	0	0	0	0	0	0	0.363	1.155	liver
MIMAT0000246	mmu-miR-122-5p	ENSMUSG00000027663	Zmat3	protein_coding	chr3	32336152	32336158	32336152	32336158	-	0	0	NA	1	0	0	0	0	0	0	0.8958	0.656
MIMAT0000246	mmu-miR-122-5p	ENSMUSG00000027663	Zmat3	protein_coding	chr3	32336205	32336225	32336205	32336225	-	0	0	NA	0	1	0	0	0	0	0	1.1951	0.021
MIMAT0000246	mmu-miR-122-5p	ENSMUSG00000027663	Zmat3	protein_coding	chr3	32339209	32339215	32339209	32339215	-	1	0	Ago1-4	1	0	0	0	0	0	0	0.8558	1.572	retina
MIMAT0000246	mmu-miR-122-5p	ENSMUSG00000027803	Wwtr1	protein_coding	chr3	57458806	57458813	57458805	57458829	-	1	0	Ago2	1	0	0	0	1	0	0	0.9722	0.649	liver
MIMAT0000246	mmu-miR-122-5p	ENSMUSG00000027808	Serp1	protein_coding	chr3	58523390	58523396	58523389	58523410	-	2	0	Ago2	1	0	1	0	1	1	1	0.663	2.127	liver
MIMAT0000246	mmu-miR-122-5p	ENSMUSG00000028044	Cks1b	protein_coding	chr3	89415860	89415865	89415860	89415865	-	1	0	Ago2	1	0	0	0	0	0	0	1.1441	0.222	liver
MIMAT0000246	mmu-miR-122-5p	ENSMUSG00000027947	Il6ra	protein_coding	chr3	89869877	89869883	89869877	89869883	-	5	0	Ago2	1	0	0	0	0	0	0	0.9722	-0.621	liver
MIMAT0000246	mmu-miR-122-5p	ENSMUSG00000028136	Snx27	protein_coding	chr3	94498699	94498704	94498699	94498704	-	1	0	Ago2	1	0	0	0	0	0	0	0.4867	0.09	liver
MIMAT0000246	mmu-miR-122-5p	ENSMUSG00000008730	Hipk1	protein_coding	chr3	103740643	103740648	103740643	103740648	-	2	0	Ago2	1	0	0	0	0	0	0	0.531	0.512	liver
MIMAT0000246	mmu-miR-122-5p	ENSMUSG00000068739	Sars	protein_coding	chr3	108426755	108426760	108426755	108426760	-	0	0	NA	1	0	0	0	0	0	0	0.5388	0.012
MIMAT0000246	mmu-miR-122-5p	ENSMUSG00000068739	Sars	protein_coding	chr3	108431546	108431567	108431546	108431567	-	3	1	Ago2	0	1	0	0	0	0	0	1.0066	2.076	liver
MIMAT0000246	mmu-miR-122-5p	ENSMUSG00000045092	S1pr1	protein_coding	chr3	115710689	115710694	115710689	115710694	-	2	0	Ago2	1	0	0	0	0	0	0	0.0465	0.614	CD4+T
MIMAT0000246	mmu-miR-122-5p	ENSMUSG00000028134	Ptbp2	protein_coding	chr3	119718847	119718853	119718847	119718875	-	1	0	Ago1-4	0	1	0	1	0	1	1	1.0898	2.686	retina
MIMAT0000246	mmu-miR-122-5p	ENSMUSG00000074238	Ap1ar	protein_coding	chr3	127807674	127807680	127807673	127807694	-	5	0	Ago2	1	0	1	0	1	0	0	0.6031	1.076	CD4+T
MIMAT0000246	mmu-miR-122-5p	ENSMUSG00000037062	Sh3glb1	protein_coding	chr3	144689427	144689433	144689427	144689434	-	0	0	NA	1	0	1	0	0	0	0	0.8248	0.152
MIMAT0000246	mmu-miR-122-5p	ENSMUSG00000037062	Sh3glb1	protein_coding	chr3	144689445	144689451	144689445	144689452	-	1	0	Ago2	1	0	1	0	0	0	0	0.9612	-0.507	cortex
MIMAT0000246	mmu-miR-122-5p	ENSMUSG00000005034	Prkacb	protein_coding	chr3	146731961	146731966	146731961	146731966	-	3	0	Ago2	1	0	0	0	0	0	0	-0.1569	0.548	liver
MIMAT0000246	mmu-miR-122-5p	ENSMUSG00000025255	Zfhx4	protein_coding	chr3	5400799	5400819	5400799	5400819	+	4	0	Ago1-4,Ago2	0	1	0	0	0	0	0	0.3651	1.553	myotubes,retina
MIMAT0000246	mmu-miR-122-5p	ENSMUSG00000025255	Zfhx4	protein_coding	chr3	5414088	5414093	5414088	5414093	+	0	0	NA	1	0	0	0	0	0	0	1.1474	1.778
MIMAT0000246	mmu-miR-122-5p	ENSMUSG00000027500	Stmn2	protein_coding	chr3	8561373	8561378	8561373	8561378	+	1	0	Ago2	1	0	0	0	0	0	0	1.0159	0.612	cortex
MIMAT0000246	mmu-miR-122-5p	ENSMUSG00000037643	Prkci	protein_coding	chr3	31041467	31041489	31041467	31041489	+	0	0	NA	0	1	0	0	0	0	0	1.3237	4.271
MIMAT0000246	mmu-miR-122-5p	ENSMUSG00000037643	Prkci	protein_coding	chr3	31050469	31050475	31050455	31050476	+	1	0	Ago2	1	0	1	0	1	0	0	0.7916	0.945	liver
MIMAT0000246	mmu-miR-122-5p	ENSMUSG00000023087	Noct	protein_coding	chr3	51250701	51250706	51250679	51250707	+	10	0	Ago2	1	0	0	1	0	1	1	0.8903	1.177	liver
MIMAT0000246	mmu-miR-122-5p	ENSMUSG00000027763	Mbnl1	protein_coding	chr3	60628930	60628935	60628908	60628936	+	2	0	Ago2	1	0	0	1	0	1	1	1.0487	2.616	liver
MIMAT0000246	mmu-miR-122-5p	ENSMUSG00000027763	Mbnl1	protein_coding	chr3	60629302	60629325	60629302	60629325	+	0	0	NA	0	1	0	0	0	0	0	0.786	3.318
MIMAT0000246	mmu-miR-122-5p	ENSMUSG00000027784	Ppm1l	protein_coding	chr3	69555415	69555420	69555415	69555420	+	2	0	Ago2	0	0	1	0	0	0	0	1.123	-0.265	myotubes
MIMAT0000246	mmu-miR-122-5p	ENSMUSG00000027784	Ppm1l	protein_coding	chr3	69555602	69555607	69555602	69555607	+	0	0	NA	0	0	1	0	0	0	0	0.2661	-0.126
MIMAT0000246	mmu-miR-122-5p	ENSMUSG00000027784	Ppm1l	protein_coding	chr3	69556509	69556514	69556509	69556514	+	0	0	NA	0	0	1	0	0	0	0	0.9781	1.217
MIMAT0000246	mmu-miR-122-5p	ENSMUSG00000003382	Etv3	protein_coding	chr3	87529902	87529926	87529902	87529926	+	1	0	Ago2	0	0	0	0	1	0	0	1.496	-0.04	BMDMs
MIMAT0000246	mmu-miR-122-5p	ENSMUSG00000003382	Etv3	protein_coding	chr3	87538330	87538335	87538330	87538335	+	0	0	NA	1	0	0	0	0	0	0	0.7771	0.426
MIMAT0000246	mmu-miR-122-5p	ENSMUSG00000041977	Arhgef11	protein_coding	chr3	87737863	87737868	87737863	87737868	+	2	0	Ago2	1	0	0	0	0	0	0	0.4091	0.124	C2C12
MIMAT0000246	mmu-miR-122-5p	ENSMUSG00000001419	Mef2d	protein_coding	chr3	88156393	88156421	88156393	88156421	+	4	0	Ago2	0	0	0	1	0	0	0	1.1419	4.504	liver
MIMAT0000246	mmu-miR-122-5p	ENSMUSG00000001419	Mef2d	protein_coding	chr3	88170167	88170173	88170146	88170174	+	0	0	NA	0	0	1	1	0	0	0	1.051	0.219
MIMAT0000246	mmu-miR-122-5p	ENSMUSG00000001419	Mef2d	protein_coding	chr3	88170781	88170786	88170759	88170787	+	0	0	NA	0	0	1	1	0	0	0	1.1063	-0.341
MIMAT0000246	mmu-miR-122-5p	ENSMUSG00000001419	Mef2d	protein_coding	chr3	88171352	88171357	88171330	88171358	+	1	0	Ago1-4	0	0	1	1	0	0	0	0.4748	1.369	retina
MIMAT0000246	mmu-miR-122-5p	ENSMUSG00000001419	Mef2d	protein_coding	chr3	88171872	88171878	88171851	88171879	+	0	0	NA	0	0	1	1	0	0	1	0.0266	1.76
MIMAT0000246	mmu-miR-122-5p	ENSMUSG00000028053	Ash1l	protein_coding	chr3	88982874	88982896	88982874	88982896	+	0	0	NA	0	1	0	0	0	0	0	0.9372	2.193
MIMAT0000246	mmu-miR-122-5p	ENSMUSG00000028053	Ash1l	protein_coding	chr3	88985061	88985075	88985056	88985081	+	2	0	Ago1-4,Ago2	0	2	0	0	0	0	0	-1.0921	2.431	BMDMs,retina
MIMAT0000246	mmu-miR-122-5p	ENSMUSG00000042626	Shc1	protein_coding	chr3	89428857	89428862	89428857	89428862	+	1	0	Ago1-4	1	0	0	0	0	0	0	1.2117	-0.647	retina
MIMAT0000246	mmu-miR-122-5p	ENSMUSG00000042626	Shc1	protein_coding	chr3	89429765	89429770	89429765	89429770	+	0	0	NA	1	0	0	0	0	0	0	1.5104	-0.425
MIMAT0000246	mmu-miR-122-5p	ENSMUSG00000047824	Pygo2	protein_coding	chr3	89434413	89434418	89434413	89434418	+	3	0	Ago2	1	0	0	0	0	0	0	0.8825	1.199	liver
MIMAT0000246	mmu-miR-122-5p	ENSMUSG00000047824	Pygo2	protein_coding	chr3	89434613	89434618	89434613	89434618	+	0	0	NA	1	0	0	0	0	0	0	1.0709	0.396
MIMAT0000246	mmu-miR-122-5p	ENSMUSG00000000794	Kcnn3	protein_coding	chr3	89667393	89667399	89667382	89667399	+	2	0	Ago2	0	0	0	0	1	1	0	0.4334	0.701	myotubes
MIMAT0000246	mmu-miR-122-5p	ENSMUSG00000027940	Tpm3	protein_coding	chr3	90099923	90099929	90099923	90099929	+	1	0	Ago2	1	0	0	0	0	0	0	1.7574	2.664	myotubes
MIMAT0000246	mmu-miR-122-5p	ENSMUSG00000042390	Gatad2b	protein_coding	chr3	90363255	90363261	90363255	90363261	+	3	0	Ago2	0	0	0	0	0	0	1	0.6896	2.298	liver
MIMAT0000246	mmu-miR-122-5p	ENSMUSG00000008958	Vps72	protein_coding	chr3	95122822	95122827	95122822	95122827	+	4	0	Ago1-4,Ago2	1	0	0	0	0	0	0	0.4291	-0.261	myotubes,retina
MIMAT0000246	mmu-miR-122-5p	ENSMUSG00000046519	Golph3l	protein_coding	chr3	95618014	95618020	95617993	95618021	+	0	0	NA	1	0	1	1	1	0	0	1.0321	0.564
MIMAT0000246	mmu-miR-122-5p	ENSMUSG00000046519	Golph3l	protein_coding	chr3	95618069	95618075	95618048	95618076	+	1	0	Ago2	1	0	1	1	1	0	0	1.4091	0.041	liver
MIMAT0000246	mmu-miR-122-5p	ENSMUSG00000038495	Otud7b	protein_coding	chr3	96158493	96158498	96158493	96158498	+	2	0	Ago2	1	0	1	0	0	0	0	0.388	-0.072	myotubes
MIMAT0000246	mmu-miR-122-5p	ENSMUSG00000038495	Otud7b	protein_coding	chr3	96159935	96159940	96159935	96159940	+	0	0	NA	1	0	1	0	0	0	0	0.5843	-0.068
MIMAT0000246	mmu-miR-122-5p	ENSMUSG00000038486	Sv2a	protein_coding	chr3	96194012	96194017	96194012	96194017	+	0	0	NA	1	0	0	0	0	0	0	1.0898	0.072
MIMAT0000246	mmu-miR-122-5p	ENSMUSG00000038486	Sv2a	protein_coding	chr3	96195088	96195093	96195088	96195093	+	1	0	Ago2	1	0	0	0	0	0	0	0.9013	-0.068	cortex
MIMAT0000246	mmu-miR-122-5p	ENSMUSG00000038403	Hjv	protein_coding	chr3	96528865	96528870	96528865	96528870	+	0	0	NA	1	0	1	0	0	0	0	1.0753	0.293
MIMAT0000246	mmu-miR-122-5p	ENSMUSG00000038403	Hjv	protein_coding	chr3	96528958	96528963	96528958	96528963	+	6	0	Ago2	1	0	1	0	0	0	0	1.4172	0.087	liver
MIMAT0000246	mmu-miR-122-5p	ENSMUSG00000042035	Igsf3	protein_coding	chr3	101378245	101378263	101378245	101378263	+	2	0	Ago1-4,Ago2	0	1	0	0	0	0	0	-0.2927	-0.434	myotubes,retina
MIMAT0000246	mmu-miR-122-5p	ENSMUSG00000048540	Nhlh2	protein_coding	chr3	102013990	102013996	102013975	102013997	+	4	0	Ago1-4	1	0	1	0	1	0	0	1.1097	3.291	retina
MIMAT0000246	mmu-miR-122-5p	ENSMUSG00000032902	Slc16a1	protein_coding	chr3	104655868	104655873	104655868	104655873	+	1	0	Ago2	1	0	1	0	0	0	0	1.0898	1.091	mesencymal_stem_cell
MIMAT0000246	mmu-miR-122-5p	ENSMUSG00000032902	Slc16a1	protein_coding	chr3	104658075	104658080	104658075	104658080	+	0	0	NA	1	0	1	0	0	0	0	1.0281	-0.025
MIMAT0000246	mmu-miR-122-5p	ENSMUSG00000068747	Sort1	protein_coding	chr3	108357293	108357299	108357293	108357299	+	1	0	Ago2	1	0	1	0	0	0	1	0.9756	0.859	liver
MIMAT0000246	mmu-miR-122-5p	ENSMUSG00000068747	Sort1	protein_coding	chr3	108357360	108357365	108357360	108357365	+	0	0	NA	1	0	1	0	0	0	0	1.1019	2.293
MIMAT0000246	mmu-miR-122-5p	ENSMUSG00000040389	Wdr47	protein_coding	chr3	108619167	108619195	108619167	108619195	+	1	0	Ago2	0	0	0	1	0	0	0	1.143	4.093	retina
MIMAT0000246	mmu-miR-122-5p	ENSMUSG00000040389	Wdr47	protein_coding	chr3	108643162	108643190	108643162	108643190	+	0	0	NA	0	0	0	1	0	0	0	0.4356	3.5
MIMAT0000246	mmu-miR-122-5p	ENSMUSG00000040389	Wdr47	protein_coding	chr3	108644873	108644878	108644851	108644879	+	0	0	NA	1	0	1	1	0	0	0	1.092	3.305
MIMAT0000246	mmu-miR-122-5p	ENSMUSG00000040389	Wdr47	protein_coding	chr3	108645432	108645437	108645410	108645438	+	3	0	Ago1-4,Ago2	1	0	1	1	1	1	0	1.0521	1.977	BMDMs,retina
MIMAT0000246	mmu-miR-122-5p	ENSMUSG00000053819	Camk2d	protein_coding	chr3	126842951	126842957	126842936	126842958	+	10	0	Ago2	1	0	1	0	1	0	0	1.0424	1.332	CD4+T
MIMAT0000246	mmu-miR-122-5p	ENSMUSG00000053819	Camk2d	protein_coding	chr3	126844287	126844293	126844269	126844294	+	1	0	Ago2	1	0	1	0	1	0	0	1.5024	0.138	liver
MIMAT0000246	mmu-miR-122-5p	ENSMUSG00000044365	Cxxc4	protein_coding	chr3	134259510	134259515	134259494	134259516	+	1	0	Ago1-4	1	1	0	0	0	0	0	1.1042	-0.385	retina
MIMAT0000246	mmu-miR-122-5p	ENSMUSG00000028156	Eif4e	protein_coding	chr3	138555886	138555891	138555886	138555891	+	0	0	NA	1	0	0	0	0	0	0	0.9224	2.531
MIMAT0000246	mmu-miR-122-5p	ENSMUSG00000028156	Eif4e	protein_coding	chr3	138556282	138556288	138556282	138556288	+	4	0	Ago2	1	0	0	0	0	0	0	2.0544	4.388	myotubes
MIMAT0000246	mmu-miR-122-5p	ENSMUSG00000039988	Ankrd13c	protein_coding	chr3	158006164	158006170	158006149	158006171	+	8	0	Ago2	1	0	1	0	1	1	1	0.8182	2.526	liver
MIMAT0000246	mmu-miR-122-5p	ENSMUSG00000066324	Impad1	protein_coding	chr4	4766249	4766254	4766249	4766254	-	2	0	Ago2	1	0	0	0	0	0	0	0.9568	-0.327	BMDMs
MIMAT0000246	mmu-miR-122-5p	ENSMUSG00000073910	Mob3b	protein_coding	chr4	34953541	34953546	34953541	34953546	-	1	0	Ago2	1	0	0	0	0	0	0	0.4745	-0.529	liver
MIMAT0000246	mmu-miR-122-5p	ENSMUSG00000028300	C9orf72	protein_coding	chr4	35191503	35191508	35191503	35191508	-	1	0	Ago2	1	0	0	0	0	0	0	0.5831	0.336	BMDMs
MIMAT0000246	mmu-miR-122-5p	ENSMUSG00000028413	B4galt1	protein_coding	chr4	40805962	40805969	40805962	40805969	-	3	0	Ago1-4,Ago2	1	0	0	0	0	0	0	0.7461	0.02	liver,retina
MIMAT0000246	mmu-miR-122-5p	ENSMUSG00000028413	B4galt1	protein_coding	chr4	40806095	40806095	40806090	40806100	-	6	0	Ago2	2	0	0	0	0	0	0	0.1951	-1.373	liver
MIMAT0000246	mmu-miR-122-5p	ENSMUSG00000028433	Ubap2	protein_coding	chr4	41194881	41194886	41194881	41194886	-	0	0	NA	1	0	0	0	0	0	0	0.6566	-0.726
MIMAT0000246	mmu-miR-122-5p	ENSMUSG00000028433	Ubap2	protein_coding	chr4	41195369	41195391	41195369	41195391	-	0	0	NA	0	1	0	0	0	0	0	1.1335	3.987
MIMAT0000246	mmu-miR-122-5p	ENSMUSG00000028433	Ubap2	protein_coding	chr4	41202409	41202416	41202394	41202427	-	7	0	Ago1-4,Ago2	0	2	0	0	0	0	0	0.9224	1.582	C2C12,retina
MIMAT0000246	mmu-miR-122-5p	ENSMUSG00000036078	Sigmar1	protein_coding	chr4	41738828	41738833	41738828	41738833	-	7	0	Ago1-4,Ago2	1	0	0	0	0	0	0	0.3958	0.561	cardiac_myocytes,retina
MIMAT0000246	mmu-miR-122-5p	ENSMUSG00000028465	Tln1	protein_coding	chr4	43531856	43531861	43531856	43531861	-	2	0	Ago2	1	0	0	0	0	0	0	0.9357	1.493	BMDMs
MIMAT0000246	mmu-miR-122-5p	ENSMUSG00000035696	Rnf38	protein_coding	chr4	44126655	44126661	44126654	44126682	-	0	0	NA	1	0	1	1	1	0	0	1.2472	1.172
MIMAT0000246	mmu-miR-122-5p	ENSMUSG00000035696	Rnf38	protein_coding	chr4	44128373	44128379	44128372	44128400	-	1	0	Ago2	1	0	1	1	1	0	0	1.3359	0.502	C2C12
MIMAT0000246	mmu-miR-122-5p	ENSMUSG00000035696	Rnf38	protein_coding	chr4	44128804	44128809	44128803	44128831	-	0	0	NA	1	0	1	1	0	0	0	1.2161	1.543
MIMAT0000246	mmu-miR-122-5p	ENSMUSG00000045973	Slc25a51	protein_coding	chr4	45396955	45396961	45396954	45396978	-	6	0	Ago2	1	0	1	0	1	1	1	1.1462	2.32	liver
MIMAT0000246	mmu-miR-122-5p	ENSMUSG00000045973	Slc25a51	protein_coding	chr4	45397936	45397942	45397935	45397958	-	5	0	Ago2	1	0	1	0	1	0	0	1.3691	0.464	liver
MIMAT0000246	mmu-miR-122-5p	ENSMUSG00000039740	Alg2	protein_coding	chr4	47470147	47470153	47470147	47470153	-	1	0	Ago2	1	0	0	0	0	0	0	1.262	0.261	liver
MIMAT0000246	mmu-miR-122-5p	ENSMUSG00000008575	Nfib	protein_coding	chr4	82294234	82294241	82294234	82294241	-	2	0	Ago2	1	0	0	0	0	0	0	0.9612	-0.396	myotubes
MIMAT0000246	mmu-miR-122-5p	ENSMUSG00000028487	Bnc2	protein_coding	chr4	84275768	84275786	84275768	84275786	-	1	0	Ago2	0	0	0	0	1	0	0	0.1685	1.546	C2C12
MIMAT0000246	mmu-miR-122-5p	ENSMUSG00000028494	Plin2	protein_coding	chr4	86660104	86660125	86660104	86660125	-	7	0	Ago2	0	1	0	0	0	0	0	1.6776	3.082	liver
MIMAT0000246	mmu-miR-122-5p	ENSMUSG00000028530	Jak1	protein_coding	chr4	101153219	101153224	101153219	101153224	-	2	0	Ago2	1	0	0	0	0	0	0	1.3286	1.342	liver
MIMAT0000246	mmu-miR-122-5p	ENSMUSG00000028518	Prkaa2	protein_coding	chr4	105032545	105032550	105032545	105032550	-	1	0	Ago2	0	0	1	0	0	0	0	0.5	0.549	liver
MIMAT0000246	mmu-miR-122-5p	ENSMUSG00000028518	Prkaa2	protein_coding	chr4	105034561	105034566	105034561	105034566	-	0	0	NA	0	0	1	0	0	0	0	1.2394	-0.223
MIMAT0000246	mmu-miR-122-5p	ENSMUSG00000028597	Gpx7	protein_coding	chr4	108400473	108400478	108400473	108400478	-	0	0	NA	1	0	0	0	0	0	0	0.6442	0.75
MIMAT0000246	mmu-miR-122-5p	ENSMUSG00000028597	Gpx7	protein_coding	chr4	108400748	108400753	108400748	108400753	-	3	0	Ago2	1	0	0	0	0	0	0	0.4745	0.232	liver
MIMAT0000246	mmu-miR-122-5p	ENSMUSG00000033295	Ptprf	protein_coding	chr4	118208611	118208616	118208611	118208616	-	1	0	Ago2	1	0	0	0	0	0	0	0.837	1.361	myotubes
MIMAT0000246	mmu-miR-122-5p	ENSMUSG00000043962	Thrap3	protein_coding	chr4	126165080	126165085	126165080	126165085	-	1	0	Ago1-4	1	0	0	0	0	0	0	0.5347	0.264	retina
MIMAT0000246	mmu-miR-122-5p	ENSMUSG00000041530	Ago1	protein_coding	chr4	126437265	126437271	126437264	126437292	-	1	0	Ago2	0	0	0	1	0	1	1	1.4705	2.604	cardiac_myocytes
MIMAT0000246	mmu-miR-122-5p	ENSMUSG00000028833	Ncdn	protein_coding	chr4	126743985	126743990	126743985	126743990	-	3	0	Ago2	1	0	0	0	0	0	0	0.7395	0.811	myotubes
MIMAT0000246	mmu-miR-122-5p	ENSMUSG00000040928	S100pbp	protein_coding	chr4	129148990	129148995	129148990	129148995	-	0	0	NA	0	0	1	0	0	0	0	0.2128	-0.19
MIMAT0000246	mmu-miR-122-5p	ENSMUSG00000040928	S100pbp	protein_coding	chr4	129149631	129149637	129149631	129149637	-	0	0	NA	0	0	1	0	0	0	0	0.9013	-0.051
MIMAT0000246	mmu-miR-122-5p	ENSMUSG00000040928	S100pbp	protein_coding	chr4	129150165	129150170	129150165	129150170	-	2	0	Ago2	0	0	1	0	0	0	0	0.8868	0.004	myotubes
MIMAT0000246	mmu-miR-122-5p	ENSMUSG00000040795	Iqcc	protein_coding	chr4	129615930	129615936	129615929	129615950	-	1	0	Ago2	1	0	1	0	1	0	0	1.6778	0	liver
MIMAT0000246	mmu-miR-122-5p	ENSMUSG00000066043	Phactr4	protein_coding	chr4	132356655	132356660	132356655	132356660	-	2	0	Ago1-4	1	0	0	0	0	0	0	1.4334	-0.247	retina
MIMAT0000246	mmu-miR-122-5p	ENSMUSG00000066043	Phactr4	protein_coding	chr4	132357300	132357305	132357300	132357305	-	0	0	NA	1	0	0	0	0	0	0	1.3735	-0.055
MIMAT0000246	mmu-miR-122-5p	ENSMUSG00000054428	Atpif1	protein_coding	chr4	132530640	132530645	132530640	132530645	-	2	0	Ago1-4,Ago2	1	0	0	0	0	0	0	0.4627	0.337	cortex,retina
MIMAT0000246	mmu-miR-122-5p	ENSMUSG00000007880	Arid1a	protein_coding	chr4	133680159	133680164	133680159	133680164	-	4	1	Ago1-4,Ago2	1	0	0	0	0	0	0	0.2409	0.306	cortex,retina
MIMAT0000246	mmu-miR-122-5p	ENSMUSG00000050989	Selenon	protein_coding	chr4	134538545	134538552	134538545	134538552	-	3	0	Ago2	1	0	0	0	0	0	0	1	-0.436	C2C12
MIMAT0000246	mmu-miR-122-5p	ENSMUSG00000037295	Ldlrap1	protein_coding	chr4	134746716	134746721	134746716	134746721	-	1	0	Ago2	1	0	0	0	0	0	0	0.1619	0.409	myotubes
MIMAT0000246	mmu-miR-122-5p	ENSMUSG00000037242	Clic4	protein_coding	chr4	135215518	135215523	135215518	135215523	-	2	0	Ago2	1	0	1	0	0	0	0	0.8969	0.333	liver
MIMAT0000246	mmu-miR-122-5p	ENSMUSG00000037242	Clic4	protein_coding	chr4	135216943	135216949	135216942	135216962	-	5	1	Ago2	1	0	1	0	1	1	1	0.8248	2.077	liver
MIMAT0000246	mmu-miR-122-5p	ENSMUSG00000028668	Eloa	protein_coding	chr4	136004930	136004936	136004929	136004952	-	3	0	Ago2	1	0	1	0	1	0	0	0.9279	-0.986	liver
MIMAT0000246	mmu-miR-122-5p	ENSMUSG00000028668	Eloa	protein_coding	chr4	136006276	136006296	136006276	136006296	-	1	0	Ago2	0	1	0	0	0	0	0	0.9013	0.597	liver
MIMAT0000246	mmu-miR-122-5p	ENSMUSG00000028766	Alpl	protein_coding	chr4	137741912	137741918	137741911	137741931	-	0	0	NA	1	1	1	0	1	0	0	1.1607	0.455
MIMAT0000246	mmu-miR-122-5p	ENSMUSG00000028766	Alpl	protein_coding	chr4	137741940	137741946	137741939	137741960	-	4	0	Ago2	1	0	1	0	1	0	0	0.6552	-0.034	liver
MIMAT0000246	mmu-miR-122-5p	ENSMUSG00000040761	Spen	protein_coding	chr4	141468018	141468018	141468013	141468023	-	1	0	Ago1-4	2	0	0	0	0	0	0	0.3903	1.745	retina
MIMAT0000246	mmu-miR-122-5p	ENSMUSG00000006219	Fblim1	protein_coding	chr4	141577434	141577439	141577434	141577439	-	0	0	NA	1	0	0	0	0	0	0	0.2739	0.296
MIMAT0000246	mmu-miR-122-5p	ENSMUSG00000006219	Fblim1	protein_coding	chr4	141595253	141595273	141595253	141595274	-	1	0	Ago2	0	2	0	0	0	0	0	1.3425	0.212	cardiac_myocytes
MIMAT0000246	mmu-miR-122-5p	ENSMUSG00000040740	Slc25a34	protein_coding	chr4	141618847	141618853	141618846	141618874	-	3	0	Ago2	1	0	1	1	1	1	1	1.5724	-0.2	liver
MIMAT0000246	mmu-miR-122-5p	ENSMUSG00000040740	Slc25a34	protein_coding	chr4	141618857	141618863	141618856	141618884	-	3	0	Ago2	1	0	1	1	0	0	0	0.9911	1.346	liver
MIMAT0000246	mmu-miR-122-5p	ENSMUSG00000040740	Slc25a34	protein_coding	chr4	141619023	141619029	141619022	141619050	-	0	0	NA	1	0	1	1	0	0	0	1.112	-0.252
MIMAT0000246	mmu-miR-122-5p	ENSMUSG00000040659	Efhd2	protein_coding	chr4	141858186	141858192	141858185	141858205	-	1	0	Ago2	1	1	1	0	1	0	0	0.9922	-0.836	BMDMs
MIMAT0000246	mmu-miR-122-5p	ENSMUSG00000040659	Efhd2	protein_coding	chr4	141858225	141858230	141858225	141858230	-	0	0	NA	1	0	1	0	0	0	0	0.0547	-0.127
MIMAT0000246	mmu-miR-122-5p	ENSMUSG00000057637	Prdm2	protein_coding	chr4	143133785	143133804	143133785	143133804	-	1	0	Ago1-4	0	1	0	0	0	0	0	0.9911	1.204	retina
MIMAT0000246	mmu-miR-122-5p	ENSMUSG00000028599	Tnfrsf1b	protein_coding	chr4	145214996	145215001	145214996	145215001	-	4	0	Ago2	1	0	0	0	0	0	0	0.9201	-0.282	liver
MIMAT0000246	mmu-miR-122-5p	ENSMUSG00000019055	Plod1	protein_coding	chr4	147910552	147910557	147910552	147910557	-	3	0	Ago2	1	0	0	0	0	0	0	0.8037	0.128	myotubes
MIMAT0000246	mmu-miR-122-5p	ENSMUSG00000028961	Pgd	protein_coding	chr4	149150408	149150413	149150407	149150431	-	1	0	Ago2	1	0	0	0	1	0	0	1.2139	-0.548	cardiac_myocytes
MIMAT0000246	mmu-miR-122-5p	ENSMUSG00000063077	Kif1b	protein_coding	chr4	149178041	149178046	149178041	149178046	-	0	0	NA	1	0	1	0	0	0	0	0.1734	0.053
MIMAT0000246	mmu-miR-122-5p	ENSMUSG00000063077	Kif1b	protein_coding	chr4	149179471	149179476	149179471	149179476	-	1	0	Ago2	1	0	1	0	0	0	0	0.4213	0.067	liver
MIMAT0000246	mmu-miR-122-5p	ENSMUSG00000063077	Kif1b	protein_coding	chr4	149235087	149235092	149235087	149235092	-	3	0	Ago2	1	0	1	0	0	0	0	1.5091	1.018	C2C12
MIMAT0000246	mmu-miR-122-5p	ENSMUSG00000063077	Kif1b	protein_coding	chr4	149235972	149235977	149235972	149235977	-	5	0	Ago2	1	0	1	0	0	0	0	0.3182	-0.328	liver
MIMAT0000246	mmu-miR-122-5p	ENSMUSG00000044700	Tmem201	protein_coding	chr4	149715739	149715744	149715739	149715744	-	1	0	Ago2	1	0	0	0	0	0	0	0.7771	-0.089	liver
MIMAT0000246	mmu-miR-122-5p	ENSMUSG00000044700	Tmem201	protein_coding	chr4	149727121	149727126	149727121	149727126	-	1	0	Ago2	1	0	0	0	0	0	0	0.6674	-0.097	cardiac_myocytes
MIMAT0000246	mmu-miR-122-5p	ENSMUSG00000028980	H6pd	protein_coding	chr4	149980111	149980118	149980111	149980118	-	2	0	Ago2	1	0	0	0	0	0	0	1.2432	-0.352	cardiac_myocytes
MIMAT0000246	mmu-miR-122-5p	ENSMUSG00000028955	Vamp3	protein_coding	chr4	151048413	151048418	151048412	151048440	-	2	0	Ago2	1	0	1	1	1	0	0	0.2284	0.821	liver
MIMAT0000246	mmu-miR-122-5p	ENSMUSG00000028955	Vamp3	protein_coding	chr4	151048857	151048863	151048856	151048884	-	3	0	Ago2	1	0	1	1	1	0	1	0.6097	2.24	liver
MIMAT0000246	mmu-miR-122-5p	ENSMUSG00000041235	Chd7	protein_coding	chr4	8753052	8753073	8753052	8753073	+	3	2	Ago1-4	0	1	0	0	0	0	0	1.2432	3.024	retina
MIMAT0000246	mmu-miR-122-5p	ENSMUSG00000028212	Ccne2	protein_coding	chr4	11203366	11203371	11203366	11203371	+	18	0	Ago2	1	0	0	0	0	0	0	0.5012	0.832	liver
MIMAT0000246	mmu-miR-122-5p	ENSMUSG00000028278	Rragd	protein_coding	chr4	32983290	32983310	32983290	32983310	+	0	0	NA	0	1	0	0	0	0	0	-2.4091	1.787
MIMAT0000246	mmu-miR-122-5p	ENSMUSG00000028278	Rragd	protein_coding	chr4	33021299	33021305	33021285	33021306	+	2	0	Ago2	1	0	0	0	1	0	0	0.4812	0.4	cortex
MIMAT0000246	mmu-miR-122-5p	ENSMUSG00000028437	Ubap1	protein_coding	chr4	41379159	41379183	41379159	41379183	+	2	0	Ago2	0	1	0	0	0	0	0	1.1519	3.553	liver
MIMAT0000246	mmu-miR-122-5p	ENSMUSG00000007613	Tgfbr1	protein_coding	chr4	47411134	47411139	47411134	47411139	+	2	0	Ago2	1	0	1	0	0	0	0	1.2139	1.216	liver
MIMAT0000246	mmu-miR-122-5p	ENSMUSG00000007613	Tgfbr1	protein_coding	chr4	47411687	47411692	47411687	47411692	+	0	0	NA	1	0	1	0	0	0	0	1.1208	1.46
MIMAT0000246	mmu-miR-122-5p	ENSMUSG00000028414	Fktn	protein_coding	chr4	53761797	53761802	53761797	53761802	+	1	0	Ago1-4	1	0	0	0	0	0	0	0.7805	-0.177	retina
MIMAT0000246	mmu-miR-122-5p	ENSMUSG00000038729	Pakap	protein_coding	chr4	57854723	57854751	57854723	57854751	+	3	0	Ago2	0	0	0	1	0	0	0	0.2032	0.935	myotubes
MIMAT0000246	mmu-miR-122-5p	ENSMUSG00000089945	Pakap	protein_coding	chr4	57854723	57854751	57854723	57854751	+	3	0	Ago2	0	0	0	1	0	0	0	0.2032	0.935	myotubes
MIMAT0000246	mmu-miR-122-5p	ENSMUSG00000038729	Pakap	protein_coding	chr4	57894940	57894946	57894925	57894947	+	3	0	Ago2	1	0	1	0	1	0	0	1.3613	0.201	C2C12
MIMAT0000246	mmu-miR-122-5p	ENSMUSG00000089945	Pakap	protein_coding	chr4	57894940	57894946	57894925	57894947	+	3	0	Ago2	1	0	1	0	1	0	0	1.3613	0.201	C2C12
MIMAT0000246	mmu-miR-122-5p	ENSMUSG00000038729	Pakap	protein_coding	chr4	57895642	57895648	57895641	57895648	+	0	0	NA	1	0	1	0	0	0	0	1.3136	0.226
MIMAT0000246	mmu-miR-122-5p	ENSMUSG00000089945	Pakap	protein_coding	chr4	57895642	57895648	57895641	57895648	+	0	0	NA	1	0	1	0	0	0	0	1.3136	0.226
MIMAT0000246	mmu-miR-122-5p	ENSMUSG00000066150	Slc31a1	protein_coding	chr4	62385626	62385649	62385626	62385649	+	3	0	Ago2	0	1	0	0	0	0	0	0.9778	0.766	liver
MIMAT0000246	mmu-miR-122-5p	ENSMUSG00000066150	Slc31a1	protein_coding	chr4	62391485	62391492	62391485	62391492	+	0	0	NA	1	0	0	0	0	0	0	0.9612	0.491
MIMAT0000246	mmu-miR-122-5p	ENSMUSG00000028488	Sh3gl2	protein_coding	chr4	85388924	85388929	85388924	85388929	+	1	0	Ago2	1	0	1	0	0	0	0	1.3503	0.618	cortex
MIMAT0000246	mmu-miR-122-5p	ENSMUSG00000028488	Sh3gl2	protein_coding	chr4	85389087	85389092	85389087	85389092	+	0	0	NA	1	0	1	0	0	0	0	1.6555	0.069
MIMAT0000246	mmu-miR-122-5p	ENSMUSG00000028527	Ak4	protein_coding	chr4	101466399	101466404	101466399	101466404	+	1	0	Ago2	1	0	0	0	0	0	0	0.8581	0.102	CD4+T
MIMAT0000246	mmu-miR-122-5p	ENSMUSG00000035212	Leprot	protein_coding	chr4	101658123	101658128	101658123	101658128	+	1	0	Ago2	1	0	0	0	0	0	0	-0.143	0.275	liver
MIMAT0000246	mmu-miR-122-5p	ENSMUSG00000034926	Dhcr24	protein_coding	chr4	106587939	106587944	106587939	106587944	+	2	0	Ago1-4,Ago2	1	0	0	0	0	0	0	0.0188	-0.952	liver,retina
MIMAT0000246	mmu-miR-122-5p	ENSMUSG00000034926	Dhcr24	protein_coding	chr4	106588588	106588594	106588588	106588594	+	0	0	NA	1	0	0	0	0	0	0	0.7938	-0.025
MIMAT0000246	mmu-miR-122-5p	ENSMUSG00000028608	Czib	protein_coding	chr4	107897356	107897362	107897342	107897363	+	1	0	Ago2	1	0	1	0	1	0	0	0.2365	0.173	liver
MIMAT0000246	mmu-miR-122-5p	ENSMUSG00000034210	Efcab14	protein_coding	chr4	115775317	115775323	115775304	115775324	+	1	0	Ago2	1	0	0	0	1	0	0	1.4545	-0.004	BMDMs
MIMAT0000246	mmu-miR-122-5p	ENSMUSG00000028710	Atpaf1	protein_coding	chr4	115812261	115812266	115812261	115812266	+	2	0	Ago2	1	0	0	0	0	0	0	0.7273	-0.192	cardiac_myocytes
MIMAT0000246	mmu-miR-122-5p	ENSMUSG00000006390	Elovl1	protein_coding	chr4	118432504	118432509	118432504	118432509	+	1	0	Ago2	1	0	0	0	0	0	0	1.185	0.907	liver
MIMAT0000246	mmu-miR-122-5p	ENSMUSG00000028645	Slc2a1	protein_coding	chr4	119137163	119137169	119137149	119137170	+	5	0	Ago2	1	0	0	0	1	0	0	0.4479	0.711	CD4+T
MIMAT0000246	mmu-miR-122-5p	ENSMUSG00000042608	Stk40	protein_coding	chr4	126139477	126139482	126139477	126139482	+	1	0	Ago1-4	1	0	0	0	0	0	0	0.3318	-0.522	retina
MIMAT0000246	mmu-miR-122-5p	ENSMUSG00000028847	Trappc3	protein_coding	chr4	126275532	126275538	126275532	126275538	+	4	0	Ago2	1	0	0	0	0	0	0	1.6932	1.523	myotubes
MIMAT0000246	mmu-miR-122-5p	ENSMUSG00000042380	Smim12	protein_coding	chr4	127247283	127247288	127247283	127247288	+	1	0	Ago2	1	0	0	0	0	0	0	-0.1273	0.454	liver
MIMAT0000246	mmu-miR-122-5p	ENSMUSG00000028886	Eya3	protein_coding	chr4	132723283	132723289	132723268	132723290	+	1	0	Ago1-4	1	1	0	0	0	0	0	1.0159	0.005	retina
MIMAT0000246	mmu-miR-122-5p	ENSMUSG00000028868	Wasf2	protein_coding	chr4	133196325	133196332	133196325	133196332	+	0	0	NA	1	0	0	0	0	0	0	0.8226	-0.386
MIMAT0000246	mmu-miR-122-5p	ENSMUSG00000028868	Wasf2	protein_coding	chr4	133197626	133197631	133197626	133197631	+	3	0	Ago2	1	0	0	0	0	0	0	0.3382	0.024	BMDMs
MIMAT0000246	mmu-miR-122-5p	ENSMUSG00000028854	Slc9a1	protein_coding	chr4	133423403	133423409	133423402	133423409	+	0	0	NA	1	0	0	0	0	0	1	0.7461	-0.092
MIMAT0000246	mmu-miR-122-5p	ENSMUSG00000028854	Slc9a1	protein_coding	chr4	133423463	133423468	133423463	133423468	+	1	0	Ago2	1	0	0	0	0	0	0	0.6057	0.395	liver
MIMAT0000246	mmu-miR-122-5p	ENSMUSG00000028676	Srsf10	protein_coding	chr4	135865040	135865046	135865026	135865047	+	1	0	Ago2	1	0	1	0	1	0	0	0.6485	0.479	CD4+T
MIMAT0000246	mmu-miR-122-5p	ENSMUSG00000028676	Srsf10	protein_coding	chr4	135867723	135867728	135867723	135867728	+	0	0	NA	1	0	1	0	0	0	0	0.8958	0.551
MIMAT0000246	mmu-miR-122-5p	ENSMUSG00000028676	Srsf10	protein_coding	chr4	135869290	135869295	135869290	135869295	+	0	0	NA	1	0	1	0	0	0	0	0.405	-0.083
MIMAT0000246	mmu-miR-122-5p	ENSMUSG00000001089	Luzp1	protein_coding	chr4	136546310	136546315	136546310	136546316	+	1	0	Ago2	1	0	0	0	0	1	0	0.7672	1.257	liver
MIMAT0000246	mmu-miR-122-5p	ENSMUSG00000028763	Hspg2	protein_coding	chr4	137555134	137555156	137555134	137555156	+	1	0	Ago2	0	1	0	0	0	0	0	-0.4924	1.55	C2C12
MIMAT0000246	mmu-miR-122-5p	ENSMUSG00000028759	Hp1bp3	protein_coding	chr4	138242203	138242208	138242203	138242209	+	2	0	Ago2	1	0	0	0	0	1	1	0.8891	1.13	liver
MIMAT0000246	mmu-miR-122-5p	ENSMUSG00000028759	Hp1bp3	protein_coding	chr4	138242617	138242622	138242617	138242622	+	1	0	Ago1-4	1	0	0	0	0	0	0	0.4544	0.029	retina
MIMAT0000246	mmu-miR-122-5p	ENSMUSG00000066026	Dhrs3	protein_coding	chr4	144927580	144927585	144927580	144927585	+	1	0	Ago2	1	0	0	0	0	0	0	0.6796	0.003	liver
MIMAT0000246	mmu-miR-122-5p	ENSMUSG00000028991	Mtor	protein_coding	chr4	148557258	148557263	148557258	148557263	+	3	0	Ago2	1	0	0	0	0	0	0	1.4357	-0.463	liver
MIMAT0000246	mmu-miR-122-5p	ENSMUSG00000028965	Tnfrsf9	protein_coding	chr4	150945128	150945134	150945114	150945135	+	1	0	Ago2	1	0	1	0	1	0	0	1.1685	0.073	CD4+T
MIMAT0000246	mmu-miR-122-5p	ENSMUSG00000039523	Cep104	protein_coding	chr4	154008454	154008460	154008454	154008460	+	2	0	Ago2	0	0	1	0	0	0	0	1.0188	0.236	CD4+T
MIMAT0000246	mmu-miR-122-5p	ENSMUSG00000029068	Ccnl2	protein_coding	chr4	155823982	155823987	155823982	155823987	+	1	0	Ago2	1	0	0	0	0	0	0	0.7849	0.162	liver
MIMAT0000246	mmu-miR-122-5p	ENSMUSG00000040351	Ankib1	protein_coding	chr5	3691299	3691304	3691299	3691304	-	1	0	Ago2	1	0	0	0	0	0	0	1	1.302	C2C12
MIMAT0000246	mmu-miR-122-5p	ENSMUSG00000106864	Gtf3c2	protein_coding	chr5	31156931	31156937	31156930	31156951	-	13	0	Ago2	1	0	1	0	1	1	1	1.4623	0.954	CD4+T
MIMAT0000246	mmu-miR-122-5p	ENSMUSG00000037373	Ctbp1	protein_coding	chr5	33248400	33248405	33248400	33248405	-	1	0	Ago2	1	0	0	0	0	0	0	0.4227	0.677	liver
MIMAT0000246	mmu-miR-122-5p	ENSMUSG00000029093	Sorcs2	protein_coding	chr5	36018942	36018947	36018942	36018947	-	1	0	Ago1-4	1	0	0	0	0	0	0	1.1601	-0.384	retina
MIMAT0000246	mmu-miR-122-5p	ENSMUSG00000029093	Sorcs2	protein_coding	chr5	36151014	36151020	36151014	36151020	-	0	0	NA	0	0	1	0	0	0	0	1.3259	-1.383
MIMAT0000246	mmu-miR-122-5p	ENSMUSG00000005107	Slc2a9	protein_coding	chr5	38350230	38350235	38350230	38350235	-	1	0	Ago2	1	0	0	0	0	0	0	1.3529	0.384	liver
MIMAT0000246	mmu-miR-122-5p	ENSMUSG00000029128	Rab28	protein_coding	chr5	41625525	41625530	41625525	41625530	-	2	0	Ago2	1	0	0	0	0	0	0	0.7771	0.299	retina
MIMAT0000246	mmu-miR-122-5p	ENSMUSG00000029189	Sel1l3	protein_coding	chr5	53107544	53107550	53107543	53107564	-	3	0	Ago2	1	0	1	0	1	0	0	0.6364	0.403	liver
MIMAT0000246	mmu-miR-122-5p	ENSMUSG00000047881	Rell1	protein_coding	chr5	63910406	63910412	63910405	63910426	-	1	0	Ago2	1	0	1	0	1	0	0	0.6031	-0.315	liver
MIMAT0000246	mmu-miR-122-5p	ENSMUSG00000070780	Rbm47	protein_coding	chr5	66018826	66018831	66018825	66018853	-	2	1	Ago2	1	0	0	1	1	1	1	0.4334	5.111	liver
MIMAT0000246	mmu-miR-122-5p	ENSMUSG00000029405	G3bp2	protein_coding	chr5	92053958	92053964	92053958	92053965	-	2	0	Ago2	1	0	0	0	0	1	1	0.5987	4.305	liver
MIMAT0000246	mmu-miR-122-5p	ENSMUSG00000063406	Tmed5	protein_coding	chr5	108119153	108119159	108119153	108119159	-	0	0	NA	0	0	1	0	0	0	0	1.123	0
MIMAT0000246	mmu-miR-122-5p	ENSMUSG00000063406	Tmed5	protein_coding	chr5	108123815	108123821	108123815	108123821	-	2	0	Ago2	1	0	0	0	0	0	0	1.0964	0.72	liver
MIMAT0000246	mmu-miR-122-5p	ENSMUSG00000043323	Fbrsl1	protein_coding	chr5	110361976	110361981	110361976	110361981	-	1	0	Ago2	1	0	0	0	0	0	0	1.1042	-0.256	myotubes
MIMAT0000246	mmu-miR-122-5p	ENSMUSG00000043323	Fbrsl1	protein_coding	chr5	110378123	110378131	110378111	110378143	-	0	1	NA	0	2	0	0	0	0	0	1.5678	4.132
MIMAT0000246	mmu-miR-122-5p	ENSMUSG00000051339	2900026A02Rik	protein_coding	chr5	113089943	113089948	113089943	113089948	-	3	0	Ago2	1	0	0	0	0	0	0	0.3425	0.444	liver
MIMAT0000246	mmu-miR-122-5p	ENSMUSG00000051339	2900026A02Rik	protein_coding	chr5	113090950	113090955	113090950	113090955	-	1	0	Ago1-4	1	0	0	0	0	0	0	0.6297	-0.569	retina
MIMAT0000246	mmu-miR-122-5p	ENSMUSG00000004530	Coro1c	protein_coding	chr5	113844301	113844308	113844301	113844308	-	1	0	Ago2	1	0	0	0	0	0	0	0.8182	1.074	BMDMs
MIMAT0000246	mmu-miR-122-5p	ENSMUSG00000001098	Kctd10	protein_coding	chr5	114365062	114365068	114365062	114365069	-	0	0	NA	1	0	1	0	0	0	0	1.1097	-0.689
MIMAT0000246	mmu-miR-122-5p	ENSMUSG00000001098	Kctd10	protein_coding	chr5	114365285	114365291	114365285	114365291	-	1	0	Ago2	1	0	1	0	0	0	0	0.868	0.132	C2C12
MIMAT0000246	mmu-miR-122-5p	ENSMUSG00000048578	Mlec	protein_coding	chr5	115145472	115145477	115145472	115145477	-	6	0	Ago2	1	0	0	0	0	0	0	0.0588	0.565	liver
MIMAT0000246	mmu-miR-122-5p	ENSMUSG00000032850	Rnft2	protein_coding	chr5	118190990	118191015	118190990	118191015	-	0	0	NA	0	1	0	0	0	0	0	1.538	0.143
MIMAT0000246	mmu-miR-122-5p	ENSMUSG00000032850	Rnft2	protein_coding	chr5	118193412	118193418	118193412	118193418	-	1	0	Ago1-4	1	0	0	0	0	0	0	1.1022	0.453	retina
MIMAT0000246	mmu-miR-122-5p	ENSMUSG00000029608	Rph3a	protein_coding	chr5	120941844	120941849	120941844	120941849	-	3	0	Ago2	1	0	0	0	0	0	0	0.2273	0.419	cortex
MIMAT0000246	mmu-miR-122-5p	ENSMUSG00000042726	Trafd1	protein_coding	chr5	121371824	121371829	121371824	121371829	-	1	0	Ago2	1	0	0	0	0	0	0	0.357	0.256	liver
MIMAT0000246	mmu-miR-122-5p	ENSMUSG00000066278	Vps37b	protein_coding	chr5	124005742	124005747	124005742	124005747	-	1	0	Ago2	1	0	0	0	0	0	0	0.7771	-0.256	BMDMs
MIMAT0000246	mmu-miR-122-5p	ENSMUSG00000029406	Pitpnm2	protein_coding	chr5	124119586	124119591	124119586	124119591	-	2	0	Ago2	1	0	0	0	0	0	0	0.9734	0.931	liver
MIMAT0000246	mmu-miR-122-5p	ENSMUSG00000029406	Pitpnm2	protein_coding	chr5	124120517	124120522	124120517	124120522	-	0	0	NA	1	0	0	0	0	0	0	0.1951	-0.546
MIMAT0000246	mmu-miR-122-5p	ENSMUSG00000037936	Scarb1	protein_coding	chr5	125277380	125277387	125277380	125277387	-	0	0	NA	1	0	0	0	0	0	0	0.8914	-0.323
MIMAT0000246	mmu-miR-122-5p	ENSMUSG00000037936	Scarb1	protein_coding	chr5	125277461	125277466	125277461	125277466	-	2	0	Ago2	1	0	0	0	0	0	0	0.9013	-0.049	liver
MIMAT0000246	mmu-miR-122-5p	ENSMUSG00000040731	Eif4h	protein_coding	chr5	134620172	134620177	134620172	134620177	-	7	0	Ago1-4,Ago2	1	0	0	0	0	0	0	0.7771	0.731	C2C12,retina
MIMAT0000246	mmu-miR-122-5p	ENSMUSG00000040731	Eif4h	protein_coding	chr5	134621154	134621161	134621154	134621161	-	0	2	NA	1	0	0	0	0	0	0	1.3935	0.5
MIMAT0000246	mmu-miR-122-5p	ENSMUSG00000040731	Eif4h	protein_coding	chr5	134621268	134621273	134621268	134621273	-	1	0	Ago1-4	1	0	0	0	0	0	0	0.5698	0.395	retina
MIMAT0000246	mmu-miR-122-5p	ENSMUSG00000039959	Hip1	protein_coding	chr5	135409497	135409502	135409497	135409502	-	1	0	Ago2	1	0	0	0	0	0	0	1.0299	0.123	myotubes
MIMAT0000246	mmu-miR-122-5p	ENSMUSG00000029705	Cux1	protein_coding	chr5	136248820	136248825	136248820	136248825	-	0	0	NA	1	0	0	0	0	0	0	0.8104	0
MIMAT0000246	mmu-miR-122-5p	ENSMUSG00000029705	Cux1	protein_coding	chr5	136273914	136273920	136273913	136273941	-	2	0	Ago1-4,Ago2	0	0	1	1	0	0	1	0.9467	3.972	cortex,retina
MIMAT0000246	mmu-miR-122-5p	ENSMUSG00000029727	Cyp3a13	protein_coding	chr5	137894172	137894177	137894172	137894177	-	5	0	Ago2	1	0	0	0	0	0	0	1.011	-0.519	liver
MIMAT0000246	mmu-miR-122-5p	ENSMUSG00000036565	Ttyh3	protein_coding	chr5	140622428	140622433	140622428	140622433	-	1	0	Ago2	1	0	0	0	0	0	0	1.2406	-0.054	myotubes
MIMAT0000246	mmu-miR-122-5p	ENSMUSG00000036565	Ttyh3	protein_coding	chr5	140622753	140622758	140622753	140622758	-	0	0	NA	1	0	0	0	0	0	0	-0.0266	-0.535
MIMAT0000246	mmu-miR-122-5p	ENSMUSG00000036565	Ttyh3	protein_coding	chr5	140623020	140623027	140623020	140623027	-	0	0	NA	1	0	0	0	0	0	0	0.8382	-0.826
MIMAT0000246	mmu-miR-122-5p	ENSMUSG00000039477	Tnrc18	protein_coding	chr5	142724971	142724976	142724971	142724976	-	2	0	Ago1-4	1	0	0	0	0	0	0	0.8636	-0.114	retina
MIMAT0000246	mmu-miR-122-5p	ENSMUSG00000029580	Actb	protein_coding	chr5	142903410	142903415	142903409	142903428	-	4	0	Ago2	1	1	0	0	0	0	0	0.1413	0.509	liver
MIMAT0000246	mmu-miR-122-5p	ENSMUSG00000045078	Rnf216	protein_coding	chr5	142991145	142991150	142991145	142991150	-	2	0	Ago2	1	0	0	0	0	0	0	0.6928	0.678	retina
MIMAT0000246	mmu-miR-122-5p	ENSMUSG00000016510	Mtif3	protein_coding	chr5	146955309	146955314	146955309	146955314	-	1	0	Ago2	1	0	0	0	0	0	0	1.0854	-0.878	liver
MIMAT0000246	mmu-miR-122-5p	ENSMUSG00000075543	Urad	protein_coding	chr5	147315124	147315144	147315124	147315144	-	3	0	Ago2	0	1	0	0	0	0	0	-0.9244	0.021	liver
MIMAT0000246	mmu-miR-122-5p	ENSMUSG00000041313	Slc7a1	protein_coding	chr5	148328375	148328381	148328374	148328402	-	1	0	Ago2	1	0	1	1	1	0	0	0.694	0.624	myotubes
MIMAT0000246	mmu-miR-122-5p	ENSMUSG00000041313	Slc7a1	protein_coding	chr5	148331502	148331507	148331501	148331529	-	3	0	Ago1-4,Ago2	1	0	1	1	0	1	0	0.6364	1.016	mesencymal_stem_cell,retina
MIMAT0000246	mmu-miR-122-5p	ENSMUSG00000041313	Slc7a1	protein_coding	chr5	148332103	148332109	148332102	148332130	-	0	0	NA	1	0	1	1	0	0	1	1.2406	0.178
MIMAT0000246	mmu-miR-122-5p	ENSMUSG00000040003	Magi2	protein_coding	chr5	19227114	19227135	19227114	19227135	+	1	0	Ago1-4	0	1	0	0	0	0	0	0.7516	1.176	retina
MIMAT0000246	mmu-miR-122-5p	ENSMUSG00000028932	Psmc2	protein_coding	chr5	21799948	21799969	21799948	21799969	+	5	0	Ago2	0	1	0	0	0	0	0	1.7084	4.31	myotubes
MIMAT0000246	mmu-miR-122-5p	ENSMUSG00000061576	Dpp6	protein_coding	chr5	27725811	27725832	27725811	27725832	+	1	0	Ago2	0	1	0	0	0	0	0	1.0736	0.043	cortex
MIMAT0000246	mmu-miR-122-5p	ENSMUSG00000061576	Dpp6	protein_coding	chr5	27726727	27726732	27726727	27726732	+	0	0	NA	0	0	1	0	0	0	0	1.2406	0.1
MIMAT0000246	mmu-miR-122-5p	ENSMUSG00000061576	Dpp6	protein_coding	chr5	27726787	27726792	27726787	27726792	+	0	0	NA	0	0	1	0	0	0	0	1.399	-1.513
MIMAT0000246	mmu-miR-122-5p	ENSMUSG00000061576	Dpp6	protein_coding	chr5	27727133	27727138	27727133	27727138	+	0	0	NA	0	0	1	0	0	0	0	0.0987	0
MIMAT0000246	mmu-miR-122-5p	ENSMUSG00000045294	Insig1	protein_coding	chr5	28077587	28077592	28077587	28077592	+	1	0	Ago2	1	0	0	0	0	0	0	0.7649	0.322	liver
MIMAT0000246	mmu-miR-122-5p	ENSMUSG00000049265	Kcnk3	protein_coding	chr5	30623444	30623449	30623444	30623449	+	1	0	Ago2	1	0	0	0	0	0	0	0.4977	0.368	cardiac_myocytes
MIMAT0000246	mmu-miR-122-5p	ENSMUSG00000029168	Dpysl5	protein_coding	chr5	30798811	30798816	30798811	30798816	+	1	0	Ago2	1	0	0	0	0	0	0	0.1563	0.099	cortex
MIMAT0000246	mmu-miR-122-5p	ENSMUSG00000029168	Dpysl5	protein_coding	chr5	30798825	30798830	30798825	30798830	+	1	0	Ago2	1	0	0	0	0	0	0	0.9722	0.019	cortex
MIMAT0000246	mmu-miR-122-5p	ENSMUSG00000029146	Snx17	protein_coding	chr5	31198753	31198759	31198732	31198760	+	5	0	Ago2	1	0	1	1	1	0	0	0.8448	0.259	liver
MIMAT0000246	mmu-miR-122-5p	ENSMUSG00000029146	Snx17	protein_coding	chr5	31198792	31198797	31198770	31198798	+	2	0	Ago2	1	0	1	1	0	0	0	0.8902	0	liver
MIMAT0000246	mmu-miR-122-5p	ENSMUSG00000029135	Fosl2	protein_coding	chr5	32153269	32153274	32153269	32153274	+	0	0	NA	1	0	1	0	0	0	0	1.3691	0.085
MIMAT0000246	mmu-miR-122-5p	ENSMUSG00000029135	Fosl2	protein_coding	chr5	32154137	32154142	32154137	32154142	+	4	0	Ago2	1	0	1	0	0	0	0	0.694	0.44	liver
MIMAT0000246	mmu-miR-122-5p	ENSMUSG00000029135	Fosl2	protein_coding	chr5	32154161	32154166	32154161	32154166	+	4	0	Ago2	1	0	1	0	0	0	0	0.3636	0.767	liver
MIMAT0000246	mmu-miR-122-5p	ENSMUSG00000029135	Fosl2	protein_coding	chr5	32155261	32155267	32155261	32155267	+	0	0	NA	1	0	1	0	0	0	0	1.3303	0.749
MIMAT0000246	mmu-miR-122-5p	ENSMUSG00000029135	Fosl2	protein_coding	chr5	32155533	32155538	32155533	32155538	+	1	0	Ago2	1	0	1	0	0	0	0	1.2061	0.09	liver
MIMAT0000246	mmu-miR-122-5p	ENSMUSG00000029135	Fosl2	protein_coding	chr5	32156961	32156966	32156961	32156966	+	0	0	NA	1	0	1	0	0	0	0	1.0342	0.06
MIMAT0000246	mmu-miR-122-5p	ENSMUSG00000029121	Crmp1	protein_coding	chr5	37291489	37291494	37291489	37291494	+	1	0	Ago1-4	1	0	0	0	0	0	0	1.1019	0.355	retina
MIMAT0000246	mmu-miR-122-5p	ENSMUSG00000039156	Stim2	protein_coding	chr5	54102655	54102683	54102655	54102683	+	7	0	Ago2	0	0	0	1	0	0	0	0.3072	3.144	CD4+T
MIMAT0000246	mmu-miR-122-5p	ENSMUSG00000039156	Stim2	protein_coding	chr5	54119733	54119739	54119712	54119740	+	0	0	NA	1	1	1	1	1	0	1	1.357	1.434
MIMAT0000246	mmu-miR-122-5p	ENSMUSG00000029108	Pcdh7	protein_coding	chr5	58131860	58131865	58131860	58131866	+	2	0	Ago2	1	0	0	0	0	1	1	0.7583	4.422	cardiac_myocytes
MIMAT0000246	mmu-miR-122-5p	ENSMUSG00000029174	Tbc1d1	protein_coding	chr5	64350460	64350465	64350460	64350465	+	2	0	Ago2	1	0	0	0	0	0	0	-0.0521	-0.538	myotubes
MIMAT0000246	mmu-miR-122-5p	ENSMUSG00000029195	Klb	protein_coding	chr5	65383727	65383732	65383727	65383732	+	1	0	Ago2	1	0	0	0	0	0	0	0.7128	1.975	liver
MIMAT0000246	mmu-miR-122-5p	ENSMUSG00000037736	Limch1	protein_coding	chr5	67055394	67055399	67055394	67055399	+	1	0	Ago1-4	1	0	1	0	0	0	0	0.3541	0	retina
MIMAT0000246	mmu-miR-122-5p	ENSMUSG00000037736	Limch1	protein_coding	chr5	67055682	67055688	67055668	67055689	+	0	0	NA	1	0	1	0	1	0	0	1.3214	0.289
MIMAT0000246	mmu-miR-122-5p	ENSMUSG00000037736	Limch1	protein_coding	chr5	67056001	67056006	67056001	67056006	+	0	0	NA	1	0	1	0	0	0	0	0.4279	0.781
MIMAT0000246	mmu-miR-122-5p	ENSMUSG00000029233	Srd5a3	protein_coding	chr5	76155353	76155358	76155353	76155358	+	2	0	Ago1-4	1	0	0	0	0	0	0	1.0377	0.168	retina
MIMAT0000246	mmu-miR-122-5p	ENSMUSG00000006262	Mob1b	protein_coding	chr5	88758347	88758352	88758331	88758353	+	0	0	NA	1	0	1	0	1	0	0	1.1352	0.186
MIMAT0000246	mmu-miR-122-5p	ENSMUSG00000006262	Mob1b	protein_coding	chr5	88760634	88760639	88760634	88760639	+	1	0	Ago2	0	0	1	0	0	0	0	0.6219	0.282	liver
MIMAT0000246	mmu-miR-122-5p	ENSMUSG00000006262	Mob1b	protein_coding	chr5	88760983	88760988	88760983	88760988	+	0	0	NA	0	0	1	0	0	0	0	0.2942	0
MIMAT0000246	mmu-miR-122-5p	ENSMUSG00000029366	Dck	protein_coding	chr5	88782295	88782300	88782295	88782300	+	1	0	Ago2	1	0	0	0	0	0	0	-0.0552	0.098	BMDMs
MIMAT0000246	mmu-miR-122-5p	ENSMUSG00000029313	Aff1	protein_coding	chr5	103851343	103851348	103851343	103851348	+	0	0	NA	1	0	0	0	0	0	0	1.364	0.114
MIMAT0000246	mmu-miR-122-5p	ENSMUSG00000029313	Aff1	protein_coding	chr5	103851415	103851420	103851415	103851420	+	1	0	Ago2	1	0	0	0	0	0	0	0.7959	-0.812	myotubes
MIMAT0000246	mmu-miR-122-5p	ENSMUSG00000070639	Lrrc8b	protein_coding	chr5	105481819	105481840	105481819	105481840	+	3	0	Ago1-4,Ago2	0	1	0	0	0	0	0	1.2554	2.968	BMDMs,retina
MIMAT0000246	mmu-miR-122-5p	ENSMUSG00000029267	Mtf2	protein_coding	chr5	108108751	108108756	108108736	108108757	+	1	0	Ago2	1	0	0	0	1	1	1	0.0504	1.194	myotubes
MIMAT0000246	mmu-miR-122-5p	ENSMUSG00000033623	Pcgf3	protein_coding	chr5	108500532	108500537	108500532	108500537	+	4	0	Ago2	1	0	1	0	0	0	0	0.0214	0.948	liver
MIMAT0000246	mmu-miR-122-5p	ENSMUSG00000033623	Pcgf3	protein_coding	chr5	108501008	108501013	108501008	108501013	+	0	0	NA	1	0	1	0	0	0	0	1.337	-0.185
MIMAT0000246	mmu-miR-122-5p	ENSMUSG00000033623	Pcgf3	protein_coding	chr5	108502533	108502538	108502533	108502538	+	0	0	NA	1	0	1	0	0	0	0	1.4001	-0.041
MIMAT0000246	mmu-miR-122-5p	ENSMUSG00000025825	Iscu	protein_coding	chr5	113777919	113777935	113777919	113777935	+	2	0	Ago2	0	0	0	0	1	0	0	0.1847	-0.369	liver
MIMAT0000246	mmu-miR-122-5p	ENSMUSG00000029577	Ube3b	protein_coding	chr5	114420662	114420667	114420662	114420667	+	1	0	Ago2	1	0	0	0	0	0	0	0.4934	0.009	liver
MIMAT0000246	mmu-miR-122-5p	ENSMUSG00000029518	Rab35	protein_coding	chr5	115646217	115646222	115646217	115646222	+	1	0	Ago2	1	0	0	0	0	0	0	1.0666	0.314	liver
MIMAT0000246	mmu-miR-122-5p	ENSMUSG00000018076	Med13l	protein_coding	chr5	118762929	118762934	118762929	118762934	+	1	0	Ago2	1	0	0	0	0	0	0	0.5125	0.664	myotubes
MIMAT0000246	mmu-miR-122-5p	ENSMUSG00000042719	Naa25	protein_coding	chr5	121426787	121426815	121426787	121426815	+	3	0	Ago1-4,Ago2	0	0	0	1	0	0	0	1.123	4.97	myotubes,retina
MIMAT0000246	mmu-miR-122-5p	ENSMUSG00000044134	Pheta1	protein_coding	chr5	121854007	121854013	121853993	121854014	+	1	0	Ago2	1	0	0	0	1	0	0	0.8448	0.442	mesencymal_stem_cell
MIMAT0000246	mmu-miR-122-5p	ENSMUSG00000004455	Ppp1cc	protein_coding	chr5	122174692	122174699	122174676	122174700	+	4	0	Ago2	1	0	0	0	1	0	0	1.185	2.517	liver
MIMAT0000246	mmu-miR-122-5p	ENSMUSG00000038023	Atp6v0a2	protein_coding	chr5	124721868	124721873	124721868	124721873	+	3	0	Ago1-4,Ago2	1	0	0	0	0	0	0	1.011	0	liver,retina
MIMAT0000246	mmu-miR-122-5p	ENSMUSG00000038023	Atp6v0a2	protein_coding	chr5	124721985	124721990	124721985	124721990	+	0	0	NA	1	0	0	0	0	0	0	-0.249	0.744
MIMAT0000246	mmu-miR-122-5p	ENSMUSG00000029482	Aacs	protein_coding	chr5	125516444	125516451	125516432	125516452	+	1	0	Ago2	1	0	0	0	1	0	0	0.8602	-0.35	liver
MIMAT0000246	mmu-miR-122-5p	ENSMUSG00000025340	Rabgef1	protein_coding	chr5	130213580	130213586	130213564	130213587	+	1	0	Ago2	1	0	1	0	1	0	0	1.2383	0.616	myotubes
MIMAT0000246	mmu-miR-122-5p	ENSMUSG00000029714	Gigyf1	protein_coding	chr5	137526987	137526992	137526987	137526992	+	3	0	Ago1-4,Ago2	1	0	0	0	0	0	0	0.1374	0.593	myotubes,retina
MIMAT0000246	mmu-miR-122-5p	ENSMUSG00000029729	Zkscan1	protein_coding	chr5	138102268	138102273	138102268	138102273	+	0	0	NA	1	0	1	0	0	0	0	-0.2073	-0.817
MIMAT0000246	mmu-miR-122-5p	ENSMUSG00000029729	Zkscan1	protein_coding	chr5	138102358	138102363	138102358	138102363	+	4	0	Ago2	1	0	1	0	0	0	0	1.5224	0.337	liver
MIMAT0000246	mmu-miR-122-5p	ENSMUSG00000025854	Fam20c	protein_coding	chr5	138809623	138809629	138809609	138809630	+	1	0	Ago2	1	0	1	0	1	0	0	1.2672	0.076	liver
MIMAT0000246	mmu-miR-122-5p	ENSMUSG00000036639	Nudt1	protein_coding	chr5	140338055	140338062	140338040	140338063	+	1	0	Ago2	1	0	0	0	1	0	0	1.3935	0.244	liver
MIMAT0000246	mmu-miR-122-5p	ENSMUSG00000029570	Lfng	protein_coding	chr5	140615395	140615400	140615395	140615400	+	1	0	Ago1-4	1	0	0	0	0	0	0	0.8703	-0.009	retina
MIMAT0000246	mmu-miR-122-5p	ENSMUSG00000029613	Eif2ak1	protein_coding	chr5	143902374	143902379	143902374	143902379	+	3	0	Ago2	1	0	0	0	0	0	0	0.531	0.291	liver
MIMAT0000246	mmu-miR-122-5p	ENSMUSG00000029647	Pan3	protein_coding	chr5	147519568	147519596	147519568	147519596	+	3	0	Ago2	0	0	0	1	0	0	0	0.9169	4.386	liver
MIMAT0000246	mmu-miR-122-5p	ENSMUSG00000029647	Pan3	protein_coding	chr5	147519610	147519638	147519610	147519638	+	0	0	NA	0	0	0	1	0	0	0	0.4412	3.673
MIMAT0000246	mmu-miR-122-5p	ENSMUSG00000034021	Pds5b	protein_coding	chr5	150808104	150808109	150808104	150808109	+	1	0	Ago2	1	0	0	0	0	0	0	0.4748	1.18	C2C12
MIMAT0000246	mmu-miR-122-5p	ENSMUSG00000029701	Rbm28	protein_coding	chr6	29124653	29124658	29124653	29124658	-	1	0	Ago2	1	0	0	0	0	0	0	0.2128	-0.184	myotubes
MIMAT0000246	mmu-miR-122-5p	ENSMUSG00000029840	Mtpn	protein_coding	chr6	35511641	35511648	35511641	35511648	-	1	0	Ago2	1	0	0	0	0	0	0	0.5721	1.342	liver
MIMAT0000246	mmu-miR-122-5p	ENSMUSG00000055430	Nap1l5	protein_coding	chr6	58906007	58906013	58906006	58906027	-	2	0	Ago1-4,Ago2	1	0	1	0	1	0	0	1.5886	0.179	cortex,retina
MIMAT0000246	mmu-miR-122-5p	ENSMUSG00000036390	Gadd45a	protein_coding	chr6	67035580	67035585	67035580	67035585	-	3	0	Ago2	1	0	0	0	0	0	0	0.2128	0.96	liver
MIMAT0000246	mmu-miR-122-5p	ENSMUSG00000053604	Rpia	protein_coding	chr6	70766063	70766068	70766062	70766084	-	1	0	Ago2	1	0	1	0	1	0	0	1.5568	0.316	cardiac_myocytes
MIMAT0000246	mmu-miR-122-5p	ENSMUSG00000055027	Smyd1	protein_coding	chr6	71214658	71214678	71214658	71214678	-	1	0	Ago2	0	1	0	0	0	0	0	1.0776	0.031	myotubes
MIMAT0000246	mmu-miR-122-5p	ENSMUSG00000052962	Mrpl35	protein_coding	chr6	71815958	71815964	71815958	71815964	-	4	0	Ago2	1	0	0	0	0	0	0	1.9824	0.405	myotubes
MIMAT0000246	mmu-miR-122-5p	ENSMUSG00000055850	Rnf181	protein_coding	chr6	72360125	72360130	72360125	72360130	-	1	0	Ago2	1	0	1	0	0	0	0	0.8037	-1.835	BMDMs
MIMAT0000246	mmu-miR-122-5p	ENSMUSG00000055850	Rnf181	protein_coding	chr6	72360240	72360245	72360240	72360245	-	0	0	NA	1	0	1	0	0	0	0	0.7317	-0.9
MIMAT0000246	mmu-miR-122-5p	ENSMUSG00000056429	Tgoln1	protein_coding	chr6	72611306	72611312	72611306	72611313	-	6	0	Ago2	1	0	1	0	0	0	0	1.5987	0.459	liver
MIMAT0000246	mmu-miR-122-5p	ENSMUSG00000005667	Mthfd2	protein_coding	chr6	83306237	83306242	83306237	83306242	-	2	0	Ago1-4	1	0	0	0	0	0	0	0.4424	-0.079	retina
MIMAT0000246	mmu-miR-122-5p	ENSMUSG00000033769	Exoc6b	protein_coding	chr6	84618549	84618554	84618549	84618554	-	0	0	NA	0	0	1	0	0	0	0	1.0188	0.746
MIMAT0000246	mmu-miR-122-5p	ENSMUSG00000033769	Exoc6b	protein_coding	chr6	84618718	84618723	84618718	84618723	-	1	0	Ago1-4	0	0	1	0	0	0	0	1.0321	0.947	retina
MIMAT0000246	mmu-miR-122-5p	ENSMUSG00000033769	Exoc6b	protein_coding	chr6	84619580	84619585	84619580	84619585	-	0	0	NA	0	0	1	0	0	0	0	1.2061	-0.291
MIMAT0000246	mmu-miR-122-5p	ENSMUSG00000033634	Nat8f2	protein_coding	chr6	85865879	85865884	85865879	85865884	-	6	0	Ago2	1	0	1	0	0	0	0	0.2351	0.081	liver
MIMAT0000246	mmu-miR-122-5p	ENSMUSG00000033634	Nat8f2	protein_coding	chr6	85867155	85867160	85867155	85867160	-	2	0	Ago2	1	0	1	0	0	0	0	1.0443	-0.357	liver
MIMAT0000246	mmu-miR-122-5p	ENSMUSG00000033634	Nat8f2	protein_coding	chr6	85867199	85867204	85867199	85867204	-	1	0	Ago2	1	0	1	0	0	0	0	0.0654	-0.174	liver
MIMAT0000246	mmu-miR-122-5p	ENSMUSG00000068299	Nat8f4	protein_coding	chr6	85899473	85899478	85899473	85899478	-	0	0	NA	1	0	1	0	0	0	0	0.2351	0.081
MIMAT0000246	mmu-miR-122-5p	ENSMUSG00000068299	Nat8f4	protein_coding	chr6	85900753	85900758	85900753	85900758	-	1	0	Ago2	1	0	1	0	0	0	0	1.0443	-0.937	liver
MIMAT0000246	mmu-miR-122-5p	ENSMUSG00000030002	Dusp11	protein_coding	chr6	85945860	85945865	85945860	85945865	-	0	0	NA	1	0	0	0	0	0	0	0.4557	0.004
MIMAT0000246	mmu-miR-122-5p	ENSMUSG00000030002	Dusp11	protein_coding	chr6	85946541	85946546	85946541	85946546	-	1	0	Ago2	1	0	0	0	0	0	0	0.3382	0	liver
MIMAT0000246	mmu-miR-122-5p	ENSMUSG00000030002	Dusp11	protein_coding	chr6	85946613	85946618	85946613	85946618	-	0	0	NA	1	0	0	0	0	0	0	1.1086	-0.355
MIMAT0000246	mmu-miR-122-5p	ENSMUSG00000030055	Rab43	protein_coding	chr6	87789955	87789960	87789955	87789960	-	3	0	Ago2	1	0	0	0	0	0	0	0.9867	-1.577	liver
MIMAT0000246	mmu-miR-122-5p	ENSMUSG00000107928	Gm45140	protein_coding	chr6	87789955	87789960	87789955	87789960	-	3	0	Ago2	1	0	0	0	0	0	0	0.9867	-1.577	liver
MIMAT0000246	mmu-miR-122-5p	ENSMUSG00000030084	Plxna1	protein_coding	chr6	89316533	89316539	89316532	89316552	-	7	0	Ago1-4,Ago2	0	1	1	0	0	0	0	1.1208	0.243	myotubes,retina
MIMAT0000246	mmu-miR-122-5p	ENSMUSG00000030084	Plxna1	protein_coding	chr6	89317803	89317809	89317803	89317809	-	2	0	Ago2	0	0	1	0	0	0	0	-0.1364	-0.476	liver
MIMAT0000246	mmu-miR-122-5p	ENSMUSG00000030084	Plxna1	protein_coding	chr6	89318786	89318791	89318786	89318791	-	0	0	NA	0	0	1	0	0	0	0	0.8326	-0.022
MIMAT0000246	mmu-miR-122-5p	ENSMUSG00000030084	Plxna1	protein_coding	chr6	89357634	89357653	89357634	89357653	-	5	0	Ago2	0	1	0	0	0	0	0	1.0081	0.861	liver
MIMAT0000246	mmu-miR-122-5p	ENSMUSG00000034203	Chchd4	protein_coding	chr6	91464813	91464818	91464813	91464818	-	4	0	Ago1-4,Ago2	1	0	0	0	0	0	0	0.8969	0.615	CD4+T,retina
MIMAT0000246	mmu-miR-122-5p	ENSMUSG00000030020	Prickle2	protein_coding	chr6	92373846	92373851	92373846	92373851	-	0	0	NA	0	0	1	0	0	0	0	1.3613	0.367
MIMAT0000246	mmu-miR-122-5p	ENSMUSG00000030020	Prickle2	protein_coding	chr6	92374092	92374098	92374091	92374098	-	0	0	NA	0	0	1	0	0	0	1	1.1474	1.168
MIMAT0000246	mmu-miR-122-5p	ENSMUSG00000030020	Prickle2	protein_coding	chr6	92375215	92375220	92375215	92375220	-	4	0	Ago2	0	0	1	0	0	0	0	0.0919	0.926	cortex
MIMAT0000246	mmu-miR-122-5p	ENSMUSG00000030302	Atp2b2	protein_coding	chr6	113747470	113747475	113747470	113747475	-	0	0	NA	1	0	0	0	0	0	0	0.9756	0.966
MIMAT0000246	mmu-miR-122-5p	ENSMUSG00000030302	Atp2b2	protein_coding	chr6	113748361	113748366	113748361	113748366	-	1	0	Ago2	1	0	0	0	0	0	0	0.9656	0.472	cortex
MIMAT0000246	mmu-miR-122-5p	ENSMUSG00000042129	Rassf4	protein_coding	chr6	116634357	116634377	116634357	116634377	-	1	0	Ago2	0	1	0	0	0	0	0	1.2139	-0.142	BMDMs
MIMAT0000246	mmu-miR-122-5p	ENSMUSG00000042129	Rassf4	protein_coding	chr6	116634405	116634410	116634405	116634410	-	0	0	NA	1	0	1	0	0	0	0	1.0675	-0.134
MIMAT0000246	mmu-miR-122-5p	ENSMUSG00000042129	Rassf4	protein_coding	chr6	116635032	116635037	116635032	116635037	-	0	0	NA	1	0	1	0	0	0	0	0.837	-0.332
MIMAT0000246	mmu-miR-122-5p	ENSMUSG00000042129	Rassf4	protein_coding	chr6	116637463	116637468	116637463	116637468	-	0	0	NA	1	0	1	0	0	0	0	0.0836	-0.846
MIMAT0000246	mmu-miR-122-5p	ENSMUSG00000030168	Adipor2	protein_coding	chr6	119354126	119354131	119354126	119354131	-	1	0	Ago2	1	0	1	0	0	0	0	1.1286	-0.294	liver
MIMAT0000246	mmu-miR-122-5p	ENSMUSG00000030168	Adipor2	protein_coding	chr6	119355289	119355294	119355289	119355294	-	1	0	Ago2	1	0	1	0	0	0	0	1.1352	1.834	BMDMs
MIMAT0000246	mmu-miR-122-5p	ENSMUSG00000040613	Apobec1	protein_coding	chr6	122578033	122578038	122578033	122578038	-	1	0	Ago2	1	0	1	0	0	0	0	1.3824	0.264	BMDMs
MIMAT0000246	mmu-miR-122-5p	ENSMUSG00000040613	Apobec1	protein_coding	chr6	122578580	122578586	122578579	122578599	-	1	0	Ago2	1	0	1	0	1	0	0	1.2261	-0.053	BMDMs
MIMAT0000246	mmu-miR-122-5p	ENSMUSG00000003153	Slc2a3	protein_coding	chr6	122728023	122728028	122728023	122728028	-	1	0	Ago2	1	0	1	0	0	0	0	0.6529	0.48	CD4+T
MIMAT0000246	mmu-miR-122-5p	ENSMUSG00000003153	Slc2a3	protein_coding	chr6	122729810	122729816	122729809	122729826	-	13	1	Ago2	1	0	1	0	1	1	1	0.9412	0.367	CD4+T
MIMAT0000246	mmu-miR-122-5p	ENSMUSG00000004263	Atn1	protein_coding	chr6	124744768	124744786	124744768	124744786	-	4	0	Ago1-4,Ago2	0	1	0	0	0	0	0	0.9893	4.725	liver,retina
MIMAT0000246	mmu-miR-122-5p	ENSMUSG00000107478	Gm45234	protein_coding	chr6	124744768	124744786	124744768	124744786	-	4	0	Ago1-4,Ago2	0	1	0	0	0	0	0	0.9893	4.725	liver,retina
MIMAT0000246	mmu-miR-122-5p	ENSMUSG00000023274	Cd4	protein_coding	chr6	124864737	124864742	124864737	124864742	-	9	0	Ago2	1	0	0	0	0	0	0	0.98	-0.016	CD4+T
MIMAT0000246	mmu-miR-122-5p	ENSMUSG00000023274	Cd4	protein_coding	chr6	124864744	124864749	124864744	124864749	-	7	0	Ago2	1	0	0	0	0	0	0	0.98	-0.071	CD4+T
MIMAT0000246	mmu-miR-122-5p	ENSMUSG00000038028	Tigar	protein_coding	chr6	127085950	127085955	127085950	127085955	-	1	1	Ago1-4	1	0	0	0	0	0	0	0.2942	0	retina
MIMAT0000246	mmu-miR-122-5p	ENSMUSG00000000184	Ccnd2	protein_coding	chr6	127127331	127127338	127127331	127127338	-	1	0	Ago2	1	0	0	0	0	0	0	1.1308	-0.878	CD4+T
MIMAT0000246	mmu-miR-122-5p	ENSMUSG00000030357	Fkbp4	protein_coding	chr6	128430225	128430247	128430225	128430247	-	2	0	Ago1-4	0	1	0	0	0	0	0	0.9424	0.218	retina
MIMAT0000246	mmu-miR-122-5p	ENSMUSG00000030201	Lrp6	protein_coding	chr6	134447213	134447218	134447213	134447218	-	1	0	Ago2	0	0	1	0	0	0	0	0.7073	0.342	liver
MIMAT0000246	mmu-miR-122-5p	ENSMUSG00000030201	Lrp6	protein_coding	chr6	134449272	134449277	134449272	134449277	-	0	0	NA	0	0	1	0	0	0	0	0.9988	0.602
MIMAT0000246	mmu-miR-122-5p	ENSMUSG00000030256	Bhlhe41	protein_coding	chr6	145858996	145859002	145858996	145859002	-	0	0	NA	0	0	1	0	0	0	0	0.8248	-0.308
MIMAT0000246	mmu-miR-122-5p	ENSMUSG00000030256	Bhlhe41	protein_coding	chr6	145859217	145859222	145859217	145859222	-	0	0	NA	0	0	1	0	0	0	0	0.7395	0.177
MIMAT0000246	mmu-miR-122-5p	ENSMUSG00000030256	Bhlhe41	protein_coding	chr6	145860627	145860632	145860627	145860632	-	0	0	NA	0	0	1	0	0	0	0	1.1042	2.118
MIMAT0000246	mmu-miR-122-5p	ENSMUSG00000030256	Bhlhe41	protein_coding	chr6	145861295	145861300	145861294	145861300	-	1	0	Ago2	0	0	1	0	0	0	1	0.9534	3.902	CD4+T
MIMAT0000246	mmu-miR-122-5p	ENSMUSG00000030313	Dennd5b	protein_coding	chr6	148988707	148988712	148988707	148988712	-	0	0	NA	1	0	1	0	0	0	0	0.8747	-0.251
MIMAT0000246	mmu-miR-122-5p	ENSMUSG00000030313	Dennd5b	protein_coding	chr6	148992641	148992646	148992627	148992646	-	2	0	Ago1-4	1	1	1	0	0	0	0	0.4024	0.061	retina
MIMAT0000246	mmu-miR-122-5p	ENSMUSG00000030313	Dennd5b	protein_coding	chr6	148993046	148993051	148993046	148993053	-	0	0	NA	1	0	1	0	0	0	0	1.1019	0.308
MIMAT0000246	mmu-miR-122-5p	ENSMUSG00000009376	Met	protein_coding	chr6	17549050	17549078	17549050	17549078	+	1	0	Ago2	0	0	0	1	0	0	0	1.1286	3.405	liver
MIMAT0000246	mmu-miR-122-5p	ENSMUSG00000009376	Met	protein_coding	chr6	17572105	17572111	17572084	17572112	+	0	0	NA	1	0	1	1	1	0	0	0.7273	0.567
MIMAT0000246	mmu-miR-122-5p	ENSMUSG00000009376	Met	protein_coding	chr6	17573385	17573390	17573363	17573391	+	0	0	NA	1	0	1	1	0	0	0	1.2516	1.883
MIMAT0000246	mmu-miR-122-5p	ENSMUSG00000029670	Ing3	protein_coding	chr6	21973897	21973902	21973875	21973903	+	1	0	Ago2	1	0	1	1	0	0	0	1.1685	2.74	liver
MIMAT0000246	mmu-miR-122-5p	ENSMUSG00000029670	Ing3	protein_coding	chr6	21974990	21974996	21974969	21974997	+	0	0	NA	1	0	1	1	1	0	0	0.98	0.414
MIMAT0000246	mmu-miR-122-5p	ENSMUSG00000029775	Klhdc10	protein_coding	chr6	30450932	30450937	30450932	30450937	+	2	0	Ago2	1	0	1	0	0	0	0	0.7982	0.122	liver
MIMAT0000246	mmu-miR-122-5p	ENSMUSG00000029775	Klhdc10	protein_coding	chr6	30452420	30452425	30452418	30452425	+	0	0	NA	1	0	1	0	0	0	0	1.46	0.227
MIMAT0000246	mmu-miR-122-5p	ENSMUSG00000038641	Akr1d1	protein_coding	chr6	37567231	37567236	37567231	37567236	+	2	0	Ago2	1	0	0	0	0	0	0	0.9678	-0.678	liver
MIMAT0000246	mmu-miR-122-5p	ENSMUSG00000029916	Agk	protein_coding	chr6	40395879	40395884	40395879	40395884	+	1	0	Ago2	1	0	0	0	0	0	0	0.9945	-0.351	cardiac_myocytes
MIMAT0000246	mmu-miR-122-5p	ENSMUSG00000029860	Zyx	protein_coding	chr6	42351485	42351513	42351485	42351513	+	0	0	NA	0	0	0	1	0	0	0	1.2099	0.491
MIMAT0000246	mmu-miR-122-5p	ENSMUSG00000029860	Zyx	protein_coding	chr6	42358956	42358963	42358935	42358963	+	1	0	Ago2	0	1	0	1	1	0	1	1.1042	2.796	BMDMs
MIMAT0000246	mmu-miR-122-5p	ENSMUSG00000033542	Arhgef5	protein_coding	chr6	43273935	43273957	43273935	43273957	+	4	0	Ago2	0	1	0	0	0	0	0	0.2942	-0.63	liver
MIMAT0000246	mmu-miR-122-5p	ENSMUSG00000025821	Zfp282	protein_coding	chr6	47905331	47905359	47905331	47905359	+	1	0	Ago2	0	0	0	1	0	0	0	0.5898	0.368	liver
MIMAT0000246	mmu-miR-122-5p	ENSMUSG00000025821	Zfp282	protein_coding	chr6	47905508	47905513	47905486	47905514	+	1	0	Ago2	1	0	1	1	0	0	1	1.123	0.912	liver
MIMAT0000246	mmu-miR-122-5p	ENSMUSG00000025821	Zfp282	protein_coding	chr6	47906661	47906666	47906639	47906667	+	3	0	Ago2	1	0	1	1	1	0	0	1.0797	0.327	myotubes
MIMAT0000246	mmu-miR-122-5p	ENSMUSG00000025821	Zfp282	protein_coding	chr6	47906784	47906789	47906762	47906790	+	0	0	NA	1	0	1	1	0	0	0	1.4977	0.16
MIMAT0000246	mmu-miR-122-5p	ENSMUSG00000025821	Zfp282	protein_coding	chr6	47907471	47907477	47907471	47907477	+	0	0	NA	1	0	0	0	0	0	0	1.1977	0.43
MIMAT0000246	mmu-miR-122-5p	ENSMUSG00000025821	Zfp282	protein_coding	chr6	47907798	47907804	47907777	47907805	+	0	0	NA	1	0	1	1	0	0	0	0.9545	-0.076
MIMAT0000246	mmu-miR-122-5p	ENSMUSG00000029787	Avl9	protein_coding	chr6	56759488	56759494	56759467	56759495	+	0	0	NA	0	0	1	1	0	0	0	1.235	0.078
MIMAT0000246	mmu-miR-122-5p	ENSMUSG00000029787	Avl9	protein_coding	chr6	56761253	56761259	56761232	56761260	+	6	0	Ago2	0	0	1	1	1	0	0	0.4622	0.774	liver
MIMAT0000246	mmu-miR-122-5p	ENSMUSG00000036402	Gng12	protein_coding	chr6	67018214	67018219	67018214	67018219	+	0	0	NA	1	0	1	0	0	0	0	1.0831	0.589
MIMAT0000246	mmu-miR-122-5p	ENSMUSG00000036402	Gng12	protein_coding	chr6	67018385	67018390	67018385	67018390	+	0	0	NA	1	0	1	0	0	0	0	0.3713	-0.103
MIMAT0000246	mmu-miR-122-5p	ENSMUSG00000036402	Gng12	protein_coding	chr6	67019975	67019981	67019975	67019981	+	1	0	Ago2	1	0	1	0	0	0	0	0.5698	0.318	liver
MIMAT0000246	mmu-miR-122-5p	ENSMUSG00000049553	Polr1a	protein_coding	chr6	71979050	71979056	71979034	71979057	+	2	0	Ago2	1	0	1	0	1	0	0	1.3938	-0.269	liver
MIMAT0000246	mmu-miR-122-5p	ENSMUSG00000029992	Gfpt1	protein_coding	chr6	87088849	87088854	87088849	87088854	+	0	0	NA	0	0	1	0	0	0	0	1.0964	-0.09
MIMAT0000246	mmu-miR-122-5p	ENSMUSG00000029992	Gfpt1	protein_coding	chr6	87090060	87090066	87090060	87090066	+	3	0	Ago2	0	0	1	0	0	0	0	1.0898	-0.027	liver
MIMAT0000246	mmu-miR-122-5p	ENSMUSG00000030058	Copg1	protein_coding	chr6	87912303	87912324	87912303	87912324	+	3	0	Ago2	0	0	0	0	1	0	0	0.7128	-0.164	CD4+T
MIMAT0000246	mmu-miR-122-5p	ENSMUSG00000002871	Tpra1	protein_coding	chr6	88912103	88912108	88912103	88912108	+	1	0	Ago2	1	0	0	0	0	0	0	0.8226	-0.194	liver
MIMAT0000246	mmu-miR-122-5p	ENSMUSG00000064080	Fbln2	protein_coding	chr6	91271934	91271939	91271934	91271939	+	0	0	NA	1	0	0	0	0	0	0	0.7195	-0.67
MIMAT0000246	mmu-miR-122-5p	ENSMUSG00000064080	Fbln2	protein_coding	chr6	91272119	91272124	91272119	91272124	+	2	0	Ago2	1	0	0	0	0	0	0	0.5347	0.027	myotubes
MIMAT0000246	mmu-miR-122-5p	ENSMUSG00000030102	Itpr1	protein_coding	chr6	108550046	108550051	108550046	108550051	+	2	0	Ago1-4	1	0	0	0	0	0	0	0.6219	1.513	retina
MIMAT0000246	mmu-miR-122-5p	ENSMUSG00000030105	Arl8b	protein_coding	chr6	108822945	108822950	108822945	108822950	+	4	0	Ago2	1	0	0	0	0	0	0	0.9346	0.584	liver
MIMAT0000246	mmu-miR-122-5p	ENSMUSG00000079426	Arpc4	protein_coding	chr6	113388850	113388855	113388850	113388855	+	1	0	Ago2	1	0	0	0	0	0	0	1.0628	0.168	liver
MIMAT0000246	mmu-miR-122-5p	ENSMUSG00000060477	Irak2	protein_coding	chr6	113693988	113693993	113693988	113693993	+	5	0	Ago2	1	0	0	0	0	0	0	1.5678	-0.082	liver
MIMAT0000246	mmu-miR-122-5p	ENSMUSG00000061353	Cxcl12	protein_coding	chr6	117173740	117173746	117173726	117173747	+	7	0	Ago2	1	0	1	0	1	0	0	1.051	1.027	liver
MIMAT0000246	mmu-miR-122-5p	ENSMUSG00000061353	Cxcl12	protein_coding	chr6	117176263	117176269	117176262	117176269	+	0	0	NA	1	0	1	0	0	0	0	0.9612	-0.4
MIMAT0000246	mmu-miR-122-5p	ENSMUSG00000061353	Cxcl12	protein_coding	chr6	117176991	117176996	117176991	117176996	+	0	0	NA	1	0	1	0	0	0	0	0.5014	-0.202
MIMAT0000246	mmu-miR-122-5p	ENSMUSG00000061353	Cxcl12	protein_coding	chr6	117177823	117177828	117177823	117177828	+	0	0	NA	1	0	1	0	0	0	0	1.2962	-0.361
MIMAT0000246	mmu-miR-122-5p	ENSMUSG00000061353	Cxcl12	protein_coding	chr6	117180263	117180268	117180263	117180268	+	2	0	Ago2	1	0	1	0	0	0	0	0.3917	-0.148	liver
MIMAT0000246	mmu-miR-122-5p	ENSMUSG00000067825	Pex26	protein_coding	chr6	121193645	121193651	121193624	121193652	+	1	0	Ago2	1	0	1	1	1	0	0	0.9235	-0.467	liver
MIMAT0000246	mmu-miR-122-5p	ENSMUSG00000067825	Pex26	protein_coding	chr6	121194067	121194072	121194045	121194073	+	1	0	Ago2	1	0	1	1	0	0	0	0.6896	-0.068	liver
MIMAT0000246	mmu-miR-122-5p	ENSMUSG00000030327	Necap1	protein_coding	chr6	122888550	122888555	122888550	122888555	+	2	0	Ago2	1	0	0	0	0	0	0	0.6219	0.286	liver
MIMAT0000246	mmu-miR-122-5p	ENSMUSG00000030327	Necap1	protein_coding	chr6	122888577	122888584	122888577	122888584	+	0	0	NA	1	0	0	0	0	0	0	1.51	0.26
MIMAT0000246	mmu-miR-122-5p	ENSMUSG00000004270	Lpcat3	protein_coding	chr6	124703850	124703855	124703850	124703855	+	4	0	Ago2	1	0	0	0	0	0	0	0.9766	1.067	liver
MIMAT0000246	mmu-miR-122-5p	ENSMUSG00000004270	Lpcat3	protein_coding	chr6	124703893	124703898	124703893	124703898	+	0	0	NA	1	0	0	0	0	0	0	0.3382	0.331
MIMAT0000246	mmu-miR-122-5p	ENSMUSG00000030232	Aebp2	protein_coding	chr6	140652134	140652139	140652134	140652139	+	0	0	NA	1	0	1	0	0	0	0	0.8636	3.052
MIMAT0000246	mmu-miR-122-5p	ENSMUSG00000030232	Aebp2	protein_coding	chr6	140652226	140652231	140652226	140652231	+	5	0	Ago2	1	0	1	0	0	0	0	0.2084	2.228	liver
MIMAT0000246	mmu-miR-122-5p	ENSMUSG00000030232	Aebp2	protein_coding	chr6	140652246	140652251	140652246	140652251	+	3	0	Ago2	1	0	1	0	0	0	0	-2.1818	1.656	BMDMs
MIMAT0000246	mmu-miR-122-5p	ENSMUSG00000030236	Slco1b2	protein_coding	chr6	141686266	141686271	141686266	141686271	+	6	0	Ago2	1	0	0	0	0	0	0	0.5576	0.65	liver
MIMAT0000246	mmu-miR-122-5p	ENSMUSG00000035596	Mboat7	protein_coding	chr7	3678611	3678617	3678611	3678617	-	2	0	Ago2	0	0	1	0	0	0	0	1.0232	2.899	liver
MIMAT0000246	mmu-miR-122-5p	ENSMUSG00000004961	Syt5	protein_coding	chr7	4539966	4539971	4539966	4539971	-	3	0	Ago2	1	0	0	0	0	0	0	0.2284	-0.439	cortex
MIMAT0000246	mmu-miR-122-5p	ENSMUSG00000053550	Shisa7	protein_coding	chr7	4826140	4826146	4826140	4826146	-	1	0	Ago2	1	0	0	0	0	0	0	0.4372	0.284	cortex
MIMAT0000246	mmu-miR-122-5p	ENSMUSG00000053550	Shisa7	protein_coding	chr7	4826765	4826770	4826765	4826770	-	0	0	NA	1	0	0	0	0	0	0	0.52	-0.254
MIMAT0000246	mmu-miR-122-5p	ENSMUSG00000053550	Shisa7	protein_coding	chr7	4827617	4827622	4827617	4827622	-	0	0	NA	1	0	0	0	0	0	0	0.2804	-0.251
MIMAT0000246	mmu-miR-122-5p	ENSMUSG00000058230	Arhgap35	protein_coding	chr7	16496854	16496859	16496854	16496859	-	6	0	Ago1-4,Ago2	1	0	0	0	0	0	0	0.7849	-0.136	cortex,retina
MIMAT0000246	mmu-miR-122-5p	ENSMUSG00000019370	Calm3	protein_coding	chr7	16915797	16915802	16915797	16915802	-	0	0	NA	1	0	1	0	0	0	0	0.7372	0.295
MIMAT0000246	mmu-miR-122-5p	ENSMUSG00000019370	Calm3	protein_coding	chr7	16916881	16916887	16916880	16916902	-	2	0	Ago2	1	0	1	0	1	1	1	0.6031	1.589	retina
MIMAT0000246	mmu-miR-122-5p	ENSMUSG00000057667	Bloc1s3	protein_coding	chr7	19506350	19506355	19506350	19506355	-	0	0	NA	1	0	1	0	0	0	0	0.5953	0.264
MIMAT0000246	mmu-miR-122-5p	ENSMUSG00000057667	Bloc1s3	protein_coding	chr7	19506646	19506651	19506646	19506651	-	1	0	Ago2	1	0	1	0	0	0	0	-0.1885	0.273	liver
MIMAT0000246	mmu-miR-122-5p	ENSMUSG00000003123	Lipe	protein_coding	chr7	25384846	25384865	25384846	25384865	-	2	0	Ago2	0	1	0	0	0	0	0	1.1208	1.986	cardiac_myocytes
MIMAT0000246	mmu-miR-122-5p	ENSMUSG00000060376	Bckdha	protein_coding	chr7	25630080	25630085	25630080	25630085	-	4	0	Ago2	1	0	0	0	0	0	0	0.7273	0.375	liver
MIMAT0000246	mmu-miR-122-5p	ENSMUSG00000002608	Ccdc97	protein_coding	chr7	25712026	25712032	25712025	25712045	-	1	0	Ago2	1	0	0	0	1	1	1	0.9856	2.129	cardiac_myocytes
MIMAT0000246	mmu-miR-122-5p	ENSMUSG00000002608	Ccdc97	protein_coding	chr7	25712871	25712876	25712871	25712876	-	0	0	NA	1	0	0	0	0	0	0	0.3692	-0.611
MIMAT0000246	mmu-miR-122-5p	ENSMUSG00000044786	Zfp36	protein_coding	chr7	28377472	28377477	28377472	28377477	-	4	0	Ago2	1	0	0	0	0	0	0	1.1563	-0.156	liver
MIMAT0000246	mmu-miR-122-5p	ENSMUSG00000030583	Sipa1l3	protein_coding	chr7	29321435	29321441	29321434	29321456	-	0	0	NA	1	1	1	0	1	0	0	1.1286	-1.056
MIMAT0000246	mmu-miR-122-5p	ENSMUSG00000030583	Sipa1l3	protein_coding	chr7	29321683	29321688	29321683	29321688	-	1	0	Ago1-4	1	0	1	0	0	0	0	1.1308	-0.465	retina
MIMAT0000246	mmu-miR-122-5p	ENSMUSG00000030583	Sipa1l3	protein_coding	chr7	29321850	29321855	29321850	29321855	-	0	0	NA	1	0	1	0	0	0	0	0.7461	-0.794
MIMAT0000246	mmu-miR-122-5p	ENSMUSG00000030583	Sipa1l3	protein_coding	chr7	29331329	29331349	29331329	29331349	-	0	0	NA	0	1	0	0	0	0	0	0.357	0.377
MIMAT0000246	mmu-miR-122-5p	ENSMUSG00000030583	Sipa1l3	protein_coding	chr7	29338974	29338993	29338974	29338993	-	0	0	NA	0	1	0	0	0	0	0	-0.2383	1.528
MIMAT0000246	mmu-miR-122-5p	ENSMUSG00000001794	Capns1	protein_coding	chr7	30187206	30187211	30187206	30187211	-	12	0	Ago1-4,Ago2	1	0	0	0	0	0	0	0.377	-0.289	CD4+T,retina
MIMAT0000246	mmu-miR-122-5p	ENSMUSG00000074211	Sdhaf1	protein_coding	chr7	30321667	30321672	30321666	30321688	-	0	0	NA	1	1	1	0	0	0	0	1.0199	-0.107
MIMAT0000246	mmu-miR-122-5p	ENSMUSG00000074211	Sdhaf1	protein_coding	chr7	30321846	30321852	30321845	30321866	-	2	0	Ago1-4,Ago2	1	0	1	0	1	0	0	0.6896	-0.09	liver,retina
MIMAT0000246	mmu-miR-122-5p	ENSMUSG00000006651	Aplp1	protein_coding	chr7	30435045	30435050	30435045	30435050	-	2	0	Ago2	1	0	0	0	0	0	0	0.5843	0.599	cortex
MIMAT0000246	mmu-miR-122-5p	ENSMUSG00000066571	4931406P16Rik	protein_coding	chr7	34237089	34237094	34237089	34237094	-	1	0	Ago2	1	0	1	0	0	0	0	-0.3515	0.935	liver
MIMAT0000246	mmu-miR-122-5p	ENSMUSG00000066571	4931406P16Rik	protein_coding	chr7	34237970	34237976	34237969	34237988	-	2	0	Ago2	1	0	1	0	1	0	0	0.7505	2.39	liver
MIMAT0000246	mmu-miR-122-5p	ENSMUSG00000066571	4931406P16Rik	protein_coding	chr7	34238154	34238161	34238154	34238161	-	0	0	NA	1	0	0	0	0	0	0	1.3341	-0.792
MIMAT0000246	mmu-miR-122-5p	ENSMUSG00000044452	Zfp507	protein_coding	chr7	35775352	35775358	35775351	35775371	-	0	0	NA	0	1	1	0	0	0	0	1.0643	-0.424
MIMAT0000246	mmu-miR-122-5p	ENSMUSG00000044452	Zfp507	protein_coding	chr7	35775374	35775379	35775373	35775394	-	0	0	NA	0	1	1	0	0	0	0	1.2206	0.406
MIMAT0000246	mmu-miR-122-5p	ENSMUSG00000044452	Zfp507	protein_coding	chr7	35775505	35775510	35775505	35775510	-	1	0	Ago2	0	0	1	0	0	0	0	0.2273	0.678	liver
MIMAT0000246	mmu-miR-122-5p	ENSMUSG00000030824	Nucb1	protein_coding	chr7	45493554	45493561	45493554	45493561	-	1	0	Ago2	1	0	0	0	0	0	0	1.0255	-0.719	liver
MIMAT0000246	mmu-miR-122-5p	ENSMUSG00000040017	Saa4	protein_coding	chr7	46728617	46728624	46728616	46728637	-	1	0	Ago2	1	0	0	0	1	0	0	1.4068	0	liver
MIMAT0000246	mmu-miR-122-5p	ENSMUSG00000053025	Sv2b	protein_coding	chr7	75115193	75115198	75115192	75115220	-	0	0	NA	1	0	1	1	0	0	0	0.7351	0.397
MIMAT0000246	mmu-miR-122-5p	ENSMUSG00000053025	Sv2b	protein_coding	chr7	75116557	75116562	75116556	75116584	-	1	0	Ago1-4	1	0	1	1	0	0	0	0.98	-0.205	retina
MIMAT0000246	mmu-miR-122-5p	ENSMUSG00000053025	Sv2b	protein_coding	chr7	75117328	75117334	75117327	75117355	-	0	0	NA	1	0	1	1	1	0	0	0.9389	0.235
MIMAT0000246	mmu-miR-122-5p	ENSMUSG00000053025	Sv2b	protein_coding	chr7	75117546	75117552	75117545	75117573	-	0	0	NA	1	0	1	1	1	0	0	1.1584	0.207
MIMAT0000246	mmu-miR-122-5p	ENSMUSG00000030605	Mfge8	protein_coding	chr7	79134013	79134020	79134013	79134020	-	4	0	Ago2	1	0	0	0	0	0	0	1.4126	0.443	myotubes
MIMAT0000246	mmu-miR-122-5p	ENSMUSG00000030530	Furin	protein_coding	chr7	80390162	80390167	80390162	80390167	-	5	0	Ago2	1	0	0	0	0	0	0	0.663	-0.141	liver
MIMAT0000246	mmu-miR-122-5p	ENSMUSG00000030536	Iqgap1	protein_coding	chr7	80713706	80713712	80713705	80713725	-	3	0	Ago2	1	0	0	0	1	0	1	1.1286	0.284	mesencymal_stem_cell
MIMAT0000246	mmu-miR-122-5p	ENSMUSG00000015709	Arnt2	protein_coding	chr7	84247009	84247014	84247009	84247014	-	0	0	NA	1	0	1	0	0	0	0	0.1097	-0.638
MIMAT0000246	mmu-miR-122-5p	ENSMUSG00000015709	Arnt2	protein_coding	chr7	84247103	84247109	84247103	84247110	-	0	0	NA	1	0	1	0	0	0	0	1.2738	-0.116
MIMAT0000246	mmu-miR-122-5p	ENSMUSG00000015709	Arnt2	protein_coding	chr7	84247159	84247164	84247159	84247164	-	0	0	NA	1	0	1	0	0	0	0	0.6674	-0.502
MIMAT0000246	mmu-miR-122-5p	ENSMUSG00000015709	Arnt2	protein_coding	chr7	84247312	84247317	84247312	84247317	-	0	0	NA	1	0	1	0	0	0	0	0.3614	0.157
MIMAT0000246	mmu-miR-122-5p	ENSMUSG00000015709	Arnt2	protein_coding	chr7	84248463	84248468	84248463	84248468	-	0	0	NA	1	0	1	0	0	0	0	0.663	-0.432
MIMAT0000246	mmu-miR-122-5p	ENSMUSG00000015709	Arnt2	protein_coding	chr7	84248574	84248579	84248574	84248579	-	1	0	Ago1-4	1	0	1	0	0	0	0	0.5576	-0.337	retina
MIMAT0000246	mmu-miR-122-5p	ENSMUSG00000070436	Serpinh1	protein_coding	chr7	99345709	99345714	99345709	99345714	-	2	0	Ago1-4	1	0	1	0	0	0	0	1.0211	0.024	retina
MIMAT0000246	mmu-miR-122-5p	ENSMUSG00000070436	Serpinh1	protein_coding	chr7	99345943	99345948	99345943	99345948	-	0	0	NA	1	0	1	0	0	0	0	-0.0284	0.724
MIMAT0000246	mmu-miR-122-5p	ENSMUSG00000030881	Arfip2	protein_coding	chr7	105635934	105635939	105635933	105635961	-	6	0	Ago2	1	0	1	1	1	0	0	1.082	1.102	liver
MIMAT0000246	mmu-miR-122-5p	ENSMUSG00000030881	Arfip2	protein_coding	chr7	105635954	105635960	105635953	105635981	-	6	0	Ago2	1	0	1	1	1	1	0	1.3691	1.648	liver
MIMAT0000246	mmu-miR-122-5p	ENSMUSG00000030881	Arfip2	protein_coding	chr7	105635982	105635987	105635981	105636009	-	5	0	Ago2	1	0	1	1	0	0	1	1.0831	2.572	liver
MIMAT0000246	mmu-miR-122-5p	ENSMUSG00000031026	Trim66	protein_coding	chr7	109450563	109450568	109450563	109450568	-	1	0	Ago1-4	1	0	1	0	0	0	0	1.2117	0.579	retina
MIMAT0000246	mmu-miR-122-5p	ENSMUSG00000031026	Trim66	protein_coding	chr7	109451049	109451054	109451049	109451054	-	0	0	NA	1	0	1	0	0	0	0	0.5322	0.611
MIMAT0000246	mmu-miR-122-5p	ENSMUSG00000031026	Trim66	protein_coding	chr7	109451818	109451824	109451818	109451824	-	0	0	NA	1	0	1	0	0	0	0	0.5654	0.209
MIMAT0000246	mmu-miR-122-5p	ENSMUSG00000031026	Trim66	protein_coding	chr7	109453217	109453223	109453217	109453223	-	0	0	NA	1	0	1	0	0	0	0	0.9734	0.669
MIMAT0000246	mmu-miR-122-5p	ENSMUSG00000047554	Tmem41b	protein_coding	chr7	109972711	109972717	109972710	109972731	-	0	0	NA	1	0	1	0	1	0	0	1.286	0.006
MIMAT0000246	mmu-miR-122-5p	ENSMUSG00000047554	Tmem41b	protein_coding	chr7	109974745	109974750	109974744	109974766	-	2	0	Ago2	1	1	1	0	0	0	0	1.1618	1.348	liver
MIMAT0000246	mmu-miR-122-5p	ENSMUSG00000030655	Smg1	protein_coding	chr7	118132316	118132321	118132316	118132321	-	0	0	NA	1	0	1	0	0	0	0	0.7849	0.31
MIMAT0000246	mmu-miR-122-5p	ENSMUSG00000030655	Smg1	protein_coding	chr7	118134578	118134583	118134578	118134583	-	0	0	NA	1	0	1	0	0	0	0	1.2782	2.24
MIMAT0000246	mmu-miR-122-5p	ENSMUSG00000030655	Smg1	protein_coding	chr7	118134907	118134912	118134907	118134912	-	1	1	Ago2	1	0	1	0	0	0	0	1.6263	0.22	liver
MIMAT0000246	mmu-miR-122-5p	ENSMUSG00000095115	Itpripl2	protein_coding	chr7	118485420	118485425	118485420	118485425	-	0	0	NA	1	0	1	0	0	0	0	0.9079	2.421
MIMAT0000246	mmu-miR-122-5p	ENSMUSG00000095115	Itpripl2	protein_coding	chr7	118488959	118488964	118488959	118488964	-	0	0	NA	1	0	1	0	0	0	0	1.5678	0.088
MIMAT0000246	mmu-miR-122-5p	ENSMUSG00000095115	Itpripl2	protein_coding	chr7	118489710	118489726	118489710	118489726	-	2	0	Ago2	0	0	0	0	1	0	0	0.3876	0.023	myotubes
MIMAT0000246	mmu-miR-122-5p	ENSMUSG00000033917	Gde1	protein_coding	chr7	118688685	118688690	118688685	118688690	-	2	0	Ago2	1	0	0	0	0	0	0	0.5854	0.152	liver
MIMAT0000246	mmu-miR-122-5p	ENSMUSG00000030695	Aldoa	protein_coding	chr7	126795384	126795390	126795383	126795411	-	2	0	Ago2	1	0	1	1	1	1	1	0.8703	2.473	BMDMs
MIMAT0000246	mmu-miR-122-5p	ENSMUSG00000059981	Taok2	protein_coding	chr7	126874398	126874417	126874398	126874417	-	4	0	Ago1-4,Ago2	0	1	0	0	0	0	0	0.9036	1.189	C2C12,retina
MIMAT0000246	mmu-miR-122-5p	ENSMUSG00000045114	Prrt2	protein_coding	chr7	127018490	127018495	127018489	127018508	-	3	0	Ago2	1	1	0	0	0	0	0	0.742	0.79	cortex
MIMAT0000246	mmu-miR-122-5p	ENSMUSG00000042492	Tbc1d10b	protein_coding	chr7	127198085	127198090	127198085	127198090	-	0	0	NA	1	0	1	0	0	0	0	1.123	0.406
MIMAT0000246	mmu-miR-122-5p	ENSMUSG00000042492	Tbc1d10b	protein_coding	chr7	127198276	127198282	127198275	127198295	-	1	0	Ago2	1	0	1	0	1	1	1	1.3089	1.55	liver
MIMAT0000246	mmu-miR-122-5p	ENSMUSG00000054381	Zfp747	protein_coding	chr7	127373338	127373345	127373338	127373345	-	1	0	Ago2	1	0	0	0	0	0	0	1.0377	-0.343	liver
MIMAT0000246	mmu-miR-122-5p	ENSMUSG00000045639	Zfp629	protein_coding	chr7	127608605	127608610	127608605	127608610	-	1	0	Ago1-4	1	0	0	0	0	0	0	1.3691	0.279	retina
MIMAT0000246	mmu-miR-122-5p	ENSMUSG00000030956	Fam53b	protein_coding	chr7	132712777	132712782	132712777	132712782	-	0	0	NA	1	0	1	0	0	0	0	1.4172	-0.17
MIMAT0000246	mmu-miR-122-5p	ENSMUSG00000030956	Fam53b	protein_coding	chr7	132712996	132713001	132712996	132713001	-	0	0	NA	1	0	1	0	0	0	0	1.123	0.98
MIMAT0000246	mmu-miR-122-5p	ENSMUSG00000030956	Fam53b	protein_coding	chr7	132713088	132713093	132713088	132713093	-	1	0	Ago2	1	0	1	0	0	0	0	0.144	-0.123	liver
MIMAT0000246	mmu-miR-122-5p	ENSMUSG00000030956	Fam53b	protein_coding	chr7	132713833	132713838	132713833	132713838	-	1	0	Ago1-4	1	0	1	0	0	0	0	1.1662	-0.365	retina
MIMAT0000246	mmu-miR-122-5p	ENSMUSG00000030956	Fam53b	protein_coding	chr7	132714520	132714525	132714520	132714525	-	1	0	Ago2	1	0	1	0	0	0	0	-1.5	-0.088	liver
MIMAT0000246	mmu-miR-122-5p	ENSMUSG00000030956	Fam53b	protein_coding	chr7	132714540	132714546	132714540	132714547	-	1	0	Ago2	1	0	1	0	0	0	0	1.2594	-0.413	liver
MIMAT0000246	mmu-miR-122-5p	ENSMUSG00000030956	Fam53b	protein_coding	chr7	132715615	132715620	132715615	132715620	-	0	0	NA	1	0	1	0	0	0	0	0.5078	-0.423
MIMAT0000246	mmu-miR-122-5p	ENSMUSG00000025473	Adam8	protein_coding	chr7	139983342	139983363	139983342	139983363	-	4	0	Ago2	0	1	0	0	0	0	0	1.1109	0.082	BMDMs
MIMAT0000246	mmu-miR-122-5p	ENSMUSG00000025484	Bet1l	protein_coding	chr7	140854121	140854127	140854121	140854128	-	0	0	NA	1	0	1	0	0	0	0	1.2672	-0.037
MIMAT0000246	mmu-miR-122-5p	ENSMUSG00000025484	Bet1l	protein_coding	chr7	140854234	140854239	140854234	140854239	-	4	0	Ago2	1	0	1	0	0	0	0	1.4733	-0.583	liver
MIMAT0000246	mmu-miR-122-5p	ENSMUSG00000025512	Chid1	protein_coding	chr7	141495322	141495327	141495322	141495327	-	2	0	Ago2	1	0	0	0	0	0	0	1.0776	-0.032	myotubes
MIMAT0000246	mmu-miR-122-5p	ENSMUSG00000068566	Myadm	protein_coding	chr7	3298038	3298044	3298024	3298045	+	4	0	Ago2	1	0	1	0	1	0	0	0.9079	0.825	mesencymal_stem_cell
MIMAT0000246	mmu-miR-122-5p	ENSMUSG00000035545	Leng8	protein_coding	chr7	4145659	4145664	4145659	4145664	+	5	0	Ago1-4,Ago2	1	0	0	0	0	0	0	0.3182	-0.162	C2C12,retina
MIMAT0000246	mmu-miR-122-5p	ENSMUSG00000035545	Leng8	protein_coding	chr7	4147828	4147833	4147828	4147833	+	0	0	NA	1	0	0	0	0	0	0	0.5953	-0.138
MIMAT0000246	mmu-miR-122-5p	ENSMUSG00000054715	Zscan22	protein_coding	chr7	12908240	12908246	12908240	12908246	+	0	0	NA	0	0	1	0	0	0	0	0.3825	0.172
MIMAT0000246	mmu-miR-122-5p	ENSMUSG00000054715	Zscan22	protein_coding	chr7	12908297	12908302	12908297	12908302	+	4	0	Ago1-4,Ago2	0	0	1	0	0	0	0	0.4867	-0.433	retina
MIMAT0000246	mmu-miR-122-5p	ENSMUSG00000054715	Zscan22	protein_coding	chr7	12908999	12909004	12908999	12909004	+	0	0	NA	0	0	1	0	0	0	0	0.4916	-0.804
MIMAT0000246	mmu-miR-122-5p	ENSMUSG00000005442	Cic	protein_coding	chr7	25289140	25289162	25289140	25289162	+	0	0	NA	0	1	0	0	0	0	0	1.1042	1.839
MIMAT0000246	mmu-miR-122-5p	ENSMUSG00000005442	Cic	protein_coding	chr7	25291292	25291311	25291292	25291311	+	2	1	Ago2	0	1	0	0	0	0	0	-0.0739	0.959	myotubes
MIMAT0000246	mmu-miR-122-5p	ENSMUSG00000005442	Cic	protein_coding	chr7	25293339	25293361	25293339	25293361	+	1	0	Ago2	0	1	0	0	0	0	0	1.1685	0.968	liver
MIMAT0000246	mmu-miR-122-5p	ENSMUSG00000074221	Zfp568	protein_coding	chr7	30022728	30022756	30022728	30022756	+	0	0	NA	0	0	0	1	0	0	0	1.2039	1.044
MIMAT0000246	mmu-miR-122-5p	ENSMUSG00000074221	Zfp568	protein_coding	chr7	30027963	30027991	30027963	30027991	+	1	0	Ago2	0	0	0	1	0	0	0	1.3747	-0.067	retina
MIMAT0000246	mmu-miR-122-5p	ENSMUSG00000109511	Nup62	protein_coding	chr7	44830415	44830420	44830415	44830420	+	0	0	NA	1	0	0	0	0	0	0	0.8747	0.241
MIMAT0000246	mmu-miR-122-5p	ENSMUSG00000109511	Nup62	protein_coding	chr7	44830581	44830586	44830581	44830586	+	7	0	Ago1-4,Ago2	1	0	0	0	0	0	0	0.5765	0.039	mesencymal_stem_cell,retina
MIMAT0000246	mmu-miR-122-5p	ENSMUSG00000070570	Slc17a7	protein_coding	chr7	45172914	45172942	45172914	45172942	+	2	0	Ago2	0	0	0	1	0	0	0	0.837	3.767	retina
MIMAT0000246	mmu-miR-122-5p	ENSMUSG00000070570	Slc17a7	protein_coding	chr7	45175083	45175088	45175061	45175089	+	0	0	NA	1	0	0	1	0	0	0	0.4745	0.368
MIMAT0000246	mmu-miR-122-5p	ENSMUSG00000070570	Slc17a7	protein_coding	chr7	45175126	45175131	45175104	45175132	+	0	0	NA	1	0	0	1	0	0	0	0.2783	0.187
MIMAT0000246	mmu-miR-122-5p	ENSMUSG00000070570	Slc17a7	protein_coding	chr7	45176111	45176116	45176089	45176117	+	2	0	Ago2	1	0	0	1	0	0	0	0.3274	0.871	retina
MIMAT0000246	mmu-miR-122-5p	ENSMUSG00000003865	Gys1	protein_coding	chr7	45455079	45455107	45455079	45455107	+	2	0	Ago2	0	0	0	1	0	0	0	1.2328	2.666	cardiac_myocytes
MIMAT0000246	mmu-miR-122-5p	ENSMUSG00000003865	Gys1	protein_coding	chr7	45455449	45455454	45455427	45455455	+	0	0	NA	1	0	1	1	0	0	0	0.8104	0.105
MIMAT0000246	mmu-miR-122-5p	ENSMUSG00000003865	Gys1	protein_coding	chr7	45455511	45455517	45455490	45455518	+	2	0	Ago2	1	0	1	1	1	1	1	1.1685	1.082	cardiac_myocytes
MIMAT0000246	mmu-miR-122-5p	ENSMUSG00000003865	Gys1	protein_coding	chr7	45455548	45455553	45455526	45455554	+	0	0	NA	1	0	1	1	0	1	1	0.6219	1.728
MIMAT0000246	mmu-miR-122-5p	ENSMUSG00000030826	Bcat2	protein_coding	chr7	45589488	45589494	45589467	45589495	+	2	0	Ago2	1	0	1	1	1	1	0	0.9213	1.695	cardiac_myocytes
MIMAT0000246	mmu-miR-122-5p	ENSMUSG00000002781	Tmem143	protein_coding	chr7	45917295	45917300	45917295	45917300	+	4	0	Ago2	1	0	0	0	0	0	0	0.3703	-0.456	liver
MIMAT0000246	mmu-miR-122-5p	ENSMUSG00000030500	Slc17a6	protein_coding	chr7	51670964	51670969	51670964	51670969	+	2	0	Ago1-4,Ago2	1	0	0	0	0	0	0	-0.1885	0.701	CD4+T,retina
MIMAT0000246	mmu-miR-122-5p	ENSMUSG00000030451	Herc2	protein_coding	chr7	56231227	56231232	56231227	56231232	+	3	0	Ago1-4	1	0	0	0	0	0	0	0.2406	0.258	retina
MIMAT0000246	mmu-miR-122-5p	ENSMUSG00000005533	Igf1r	protein_coding	chr7	68227828	68227833	68227828	68227834	+	1	0	Ago1-4	1	0	0	0	0	1	1	0.8868	2.52	retina
MIMAT0000246	mmu-miR-122-5p	ENSMUSG00000005533	Igf1r	protein_coding	chr7	68228567	68228572	68228567	68228572	+	0	0	NA	1	0	0	0	0	0	0	-0.0633	-0.971
MIMAT0000246	mmu-miR-122-5p	ENSMUSG00000005533	Igf1r	protein_coding	chr7	68229250	68229255	68229250	68229255	+	0	0	NA	1	0	0	0	0	0	0	0.0343	1.332
MIMAT0000246	mmu-miR-122-5p	ENSMUSG00000005533	Igf1r	protein_coding	chr7	68231288	68231293	68231288	68231293	+	0	0	NA	1	0	0	0	0	0	0	0.5721	0.733
MIMAT0000246	mmu-miR-122-5p	ENSMUSG00000005533	Igf1r	protein_coding	chr7	68232699	68232704	68232699	68232704	+	1	0	Ago2	1	0	0	0	0	0	0	0.8304	-0.237	cortex
MIMAT0000246	mmu-miR-122-5p	ENSMUSG00000030539	Sema4b	protein_coding	chr7	80225637	80225642	80225637	80225642	+	1	0	Ago2	1	0	0	0	0	0	0	0.929	-0.764	cortex
MIMAT0000246	mmu-miR-122-5p	ENSMUSG00000005621	Zfp592	protein_coding	chr7	81037484	81037504	81037484	81037504	+	3	0	Ago1-4	0	1	0	0	0	0	0	0.8769	1.666	retina
MIMAT0000246	mmu-miR-122-5p	ENSMUSG00000005621	Zfp592	protein_coding	chr7	81042447	81042453	81042436	81042454	+	0	0	NA	1	0	0	0	1	0	0	1.2061	0.007
MIMAT0000246	mmu-miR-122-5p	ENSMUSG00000052572	Dlg2	protein_coding	chr7	92445511	92445516	92445511	92445516	+	1	0	Ago1-4	1	0	1	0	0	0	0	1.1807	0.499	retina
MIMAT0000246	mmu-miR-122-5p	ENSMUSG00000052572	Dlg2	protein_coding	chr7	92445570	92445576	92445569	92445576	+	0	0	NA	1	0	1	0	0	0	0	1.1286	0.434
MIMAT0000246	mmu-miR-122-5p	ENSMUSG00000052572	Dlg2	protein_coding	chr7	92448102	92448107	92448102	92448108	+	0	0	NA	1	0	0	0	0	1	0	0.6818	0.401
MIMAT0000246	mmu-miR-122-5p	ENSMUSG00000052572	Dlg2	protein_coding	chr7	92448411	92448416	92448411	92448416	+	0	0	NA	1	0	0	0	0	0	0	0.7583	-0.024
MIMAT0000246	mmu-miR-122-5p	ENSMUSG00000052572	Dlg2	protein_coding	chr7	92449012	92449018	92448997	92449019	+	0	0	NA	1	0	0	0	1	1	1	0.9922	3.105
MIMAT0000246	mmu-miR-122-5p	ENSMUSG00000025439	Clns1a	protein_coding	chr7	97718258	97718263	97718258	97718263	+	1	0	Ago2	1	0	0	0	0	0	0	0.5643	0.172	liver
MIMAT0000246	mmu-miR-122-5p	ENSMUSG00000030725	Lipt2	protein_coding	chr7	100160686	100160692	100160665	100160693	+	1	0	Ago2	1	0	1	1	1	0	0	1.0785	0.322	liver
MIMAT0000246	mmu-miR-122-5p	ENSMUSG00000030725	Lipt2	protein_coding	chr7	100161273	100161278	100161251	100161279	+	0	0	NA	1	0	1	1	0	0	0	0.6153	0.303
MIMAT0000246	mmu-miR-122-5p	ENSMUSG00000044881	Coa4	protein_coding	chr7	100539574	100539581	100539561	100539582	+	6	0	Ago2	1	0	0	0	1	0	0	0.6485	-0.346	liver
MIMAT0000246	mmu-miR-122-5p	ENSMUSG00000030704	Rab6a	protein_coding	chr7	100641013	100641018	100641013	100641018	+	4	0	Ago1-4,Ago2	1	0	0	0	0	0	0	0.3648	0.234	myotubes,retina
MIMAT0000246	mmu-miR-122-5p	ENSMUSG00000001829	Clpb	protein_coding	chr7	101664085	101664106	101664085	101664106	+	2	1	Ago2	0	0	0	0	1	0	0	1.0643	0.779	liver
MIMAT0000246	mmu-miR-122-5p	ENSMUSG00000001829	Clpb	protein_coding	chr7	101787944	101787944	101787939	101787949	+	0	0	NA	2	0	0	0	0	0	0	1.3802	-0.363
MIMAT0000246	mmu-miR-122-5p	ENSMUSG00000001829	Clpb	protein_coding	chr7	101788836	101788843	101788836	101788843	+	0	0	NA	1	0	0	0	0	0	0	1.6367	-0.438
MIMAT0000246	mmu-miR-122-5p	ENSMUSG00000001829	Clpb	protein_coding	chr7	101794051	101794072	101794051	101794072	+	0	0	NA	0	0	0	0	1	0	0	0.9412	0
MIMAT0000246	mmu-miR-122-5p	ENSMUSG00000072244	Trim6	protein_coding	chr7	104233449	104233454	104233449	104233454	+	1	0	Ago2	1	0	0	0	0	0	0	1.2162	0.017	mesencymal_stem_cell
MIMAT0000246	mmu-miR-122-5p	ENSMUSG00000051041	Olfml1	protein_coding	chr7	107590519	107590525	107590519	107590525	+	0	0	NA	1	0	0	0	0	1	0	1.6795	1.114
MIMAT0000246	mmu-miR-122-5p	ENSMUSG00000051041	Olfml1	protein_coding	chr7	107590832	107590837	107590810	107590838	+	1	0	Ago2	1	0	0	1	0	1	1	0.6042	2.253	liver
MIMAT0000246	mmu-miR-122-5p	ENSMUSG00000005686	Ampd3	protein_coding	chr7	110811540	110811545	110811540	110811545	+	1	0	Ago2	1	0	0	0	0	0	0	1.0776	0.08	cardiac_myocytes
MIMAT0000246	mmu-miR-122-5p	ENSMUSG00000030909	Anks4b	protein_coding	chr7	120183158	120183164	120183144	120183165	+	2	0	Ago2	1	0	1	0	1	0	0	0.5188	-0.291	liver
MIMAT0000246	mmu-miR-122-5p	ENSMUSG00000052707	Tnrc6a	protein_coding	chr7	123193153	123193159	123193132	123193160	+	14	0	Ago1-4,Ago2	1	0	1	1	1	0	0	0.4998	4.6	liver,retina
MIMAT0000246	mmu-miR-122-5p	ENSMUSG00000042978	Sbk1	protein_coding	chr7	126292895	126292901	126292895	126292901	+	1	0	Ago2	1	0	1	0	0	0	0	0.2661	0.133	liver
MIMAT0000246	mmu-miR-122-5p	ENSMUSG00000042978	Sbk1	protein_coding	chr7	126293275	126293280	126293275	126293280	+	1	0	Ago2	1	0	1	0	0	0	0	1.1164	-0.282	liver
MIMAT0000246	mmu-miR-122-5p	ENSMUSG00000042978	Sbk1	protein_coding	chr7	126293333	126293338	126293333	126293338	+	0	0	NA	1	0	1	0	0	0	0	0.5377	-0.795
MIMAT0000246	mmu-miR-122-5p	ENSMUSG00000042978	Sbk1	protein_coding	chr7	126293526	126293532	126293525	126293532	+	1	0	Ago2	1	0	1	0	0	0	0	1.1208	0.684	liver
MIMAT0000246	mmu-miR-122-5p	ENSMUSG00000030685	Kctd13	protein_coding	chr7	126945444	126945450	126945429	126945451	+	2	0	Ago1-4	1	0	1	0	1	0	0	1.2073	-0.23	retina
MIMAT0000246	mmu-miR-122-5p	ENSMUSG00000025495	Ptdss2	protein_coding	chr7	141155615	141155622	141155615	141155622	+	1	0	Ago2	1	0	0	0	0	0	0	0.806	-0.987	liver
MIMAT0000246	mmu-miR-122-5p	ENSMUSG00000001300	Efnb2	protein_coding	chr8	8620095	8620100	8620095	8620100	-	0	0	NA	1	0	0	0	0	0	0	0.1685	1.361
MIMAT0000246	mmu-miR-122-5p	ENSMUSG00000001300	Efnb2	protein_coding	chr8	8620141	8620146	8620141	8620146	-	2	0	Ago1-4	1	0	0	0	0	0	0	1.1873	0.72	retina
MIMAT0000246	mmu-miR-122-5p	ENSMUSG00000031453	Rasa3	protein_coding	chr8	13568501	13568506	13568501	13568506	-	4	0	Ago2	1	0	0	0	0	0	0	0.8248	0.232	C2C12
MIMAT0000246	mmu-miR-122-5p	ENSMUSG00000037234	Hook3	protein_coding	chr8	26024629	26024634	26024629	26024634	-	1	0	Ago2	1	0	0	0	0	0	0	1.1208	-0.745	liver
MIMAT0000246	mmu-miR-122-5p	ENSMUSG00000031513	Leprotl1	protein_coding	chr8	34137257	34137262	34137256	34137262	-	2	0	Ago2	1	0	0	0	0	1	0	0.9123	1.255	liver
MIMAT0000246	mmu-miR-122-5p	ENSMUSG00000031639	Tlr3	protein_coding	chr8	45396727	45396732	45396726	45396754	-	0	0	NA	1	0	1	1	1	0	0	1.0854	-0.516
MIMAT0000246	mmu-miR-122-5p	ENSMUSG00000031639	Tlr3	protein_coding	chr8	45397816	45397844	45397816	45397844	-	1	0	Ago2	0	0	0	1	0	0	0	1.3714	2.546	BMDMs
MIMAT0000246	mmu-miR-122-5p	ENSMUSG00000004319	Clcn3	protein_coding	chr8	60912812	60912817	60912812	60912817	-	1	0	Ago2	1	0	0	0	0	0	0	1.2682	0.648	cortex
MIMAT0000246	mmu-miR-122-5p	ENSMUSG00000030465	Psd3	protein_coding	chr8	67696184	67696189	67696184	67696189	-	1	0	Ago2	1	0	0	0	0	0	0	0.8825	0.341	cortex
MIMAT0000246	mmu-miR-122-5p	ENSMUSG00000030465	Psd3	protein_coding	chr8	67711965	67711970	67711965	67711970	-	0	0	NA	0	0	1	0	0	0	0	0.6696	0.708
MIMAT0000246	mmu-miR-122-5p	ENSMUSG00000030465	Psd3	protein_coding	chr8	67712083	67712088	67712083	67712088	-	0	0	NA	0	0	1	0	0	0	0	1.2805	0.76
MIMAT0000246	mmu-miR-122-5p	ENSMUSG00000002341	Ncan	protein_coding	chr8	70094622	70094628	70094621	70094640	-	1	0	Ago2	1	0	0	0	1	0	0	0.9612	0.261	cortex
MIMAT0000246	mmu-miR-122-5p	ENSMUSG00000002341	Ncan	protein_coding	chr8	70095889	70095894	70095889	70095894	-	0	0	NA	1	0	0	0	0	0	0	0.2615	-0.103
MIMAT0000246	mmu-miR-122-5p	ENSMUSG00000057788	Ddx49	protein_coding	chr8	70293022	70293027	70293022	70293027	-	0	0	NA	1	0	0	0	0	0	0	1.0521	1.5
MIMAT0000246	mmu-miR-122-5p	ENSMUSG00000057788	Ddx49	protein_coding	chr8	70293175	70293181	70293174	70293193	-	1	0	Ago2	1	0	0	0	1	0	0	0.8825	-0.295	liver
MIMAT0000246	mmu-miR-122-5p	ENSMUSG00000003575	Crtc1	protein_coding	chr8	70382512	70382519	70382512	70382519	-	2	0	Ago2	1	0	0	0	0	0	0	0.9778	0.139	cortex
MIMAT0000246	mmu-miR-122-5p	ENSMUSG00000003575	Crtc1	protein_coding	chr8	70383397	70383402	70383397	70383402	-	0	0	NA	1	0	0	0	0	0	0	0.6109	-0.091
MIMAT0000246	mmu-miR-122-5p	ENSMUSG00000038508	Gdf15	protein_coding	chr8	70629513	70629519	70629512	70629533	-	5	0	Ago2	1	0	1	0	1	0	0	0.7916	-0.175	liver
MIMAT0000246	mmu-miR-122-5p	ENSMUSG00000035559	Mpv17l2	protein_coding	chr8	70758945	70758951	70758944	70758965	-	1	0	Ago2	1	0	1	0	1	0	0	0.7395	-0.911	liver
MIMAT0000246	mmu-miR-122-5p	ENSMUSG00000045248	Med26	protein_coding	chr8	72496304	72496323	72496304	72496323	-	1	0	Ago2	0	1	0	0	0	0	0	1.5414	1.066	myotubes
MIMAT0000246	mmu-miR-122-5p	ENSMUSG00000031708	Tecr	protein_coding	chr8	83573257	83573278	83573257	83573278	-	7	0	Ago2	0	1	0	0	0	0	0	1.7044	4.27	liver
MIMAT0000246	mmu-miR-122-5p	ENSMUSG00000001910	Nacc1	protein_coding	chr8	84671557	84671562	84671557	84671564	-	0	0	NA	1	0	1	0	0	0	0	0.4167	1.399
MIMAT0000246	mmu-miR-122-5p	ENSMUSG00000001910	Nacc1	protein_coding	chr8	84671628	84671633	84671628	84671633	-	0	0	NA	1	0	1	0	0	0	0	0.5055	-0.28
MIMAT0000246	mmu-miR-122-5p	ENSMUSG00000001910	Nacc1	protein_coding	chr8	84672721	84672727	84672721	84672728	-	3	0	Ago2	1	0	1	0	0	1	1	1.1674	1.399	liver
MIMAT0000246	mmu-miR-122-5p	ENSMUSG00000001910	Nacc1	protein_coding	chr8	84673005	84673011	84673005	84673012	-	0	0	NA	1	0	1	0	0	0	0	1.1674	0.566
MIMAT0000246	mmu-miR-122-5p	ENSMUSG00000001911	Nfix	protein_coding	chr8	84708146	84708151	84708146	84708151	-	6	0	Ago2	1	0	0	0	0	0	0	0.1847	0.406	cortex
MIMAT0000246	mmu-miR-122-5p	ENSMUSG00000031775	Pllp	protein_coding	chr8	94676076	94676081	94676076	94676081	-	1	0	Ago2	1	0	0	0	0	0	0	1.082	0.58	liver
MIMAT0000246	mmu-miR-122-5p	ENSMUSG00000031781	Ciapin1	protein_coding	chr8	94822684	94822689	94822684	94822689	-	4	0	Ago2	1	0	0	0	0	0	0	0.2395	0.42	liver
MIMAT0000246	mmu-miR-122-5p	ENSMUSG00000036534	Slc38a7	protein_coding	chr8	95836725	95836730	95836725	95836730	-	0	0	NA	1	0	0	0	0	0	0	0.7461	-0.292
MIMAT0000246	mmu-miR-122-5p	ENSMUSG00000036534	Slc38a7	protein_coding	chr8	95836874	95836879	95836874	95836879	-	1	0	Ago2	1	0	0	0	0	0	0	0.8315	1.005	liver
MIMAT0000246	mmu-miR-122-5p	ENSMUSG00000014837	4931428F04Rik	protein_coding	chr8	105281653	105281658	105281653	105281658	-	1	0	Ago2	1	0	0	0	0	0	0	0.6862	0.859	BMDMs
MIMAT0000246	mmu-miR-122-5p	ENSMUSG00000069895	Atxn1l	protein_coding	chr8	109730651	109730657	109730651	109730657	-	1	0	Ago2	1	0	0	0	0	0	0	0.3503	-0.005	liver
MIMAT0000246	mmu-miR-122-5p	ENSMUSG00000003657	Calb2	protein_coding	chr8	110143008	110143014	110143007	110143026	-	1	0	Ago1-4	1	0	0	0	1	0	0	1.2328	0.341	retina
MIMAT0000246	mmu-miR-122-5p	ENSMUSG00000031959	Wdr59	protein_coding	chr8	111450231	111450237	111450231	111450237	-	4	0	Ago2	1	0	0	0	0	0	0	1.2339	0	myotubes
MIMAT0000246	mmu-miR-122-5p	ENSMUSG00000055435	Maf	protein_coding	chr8	115704903	115704908	115704903	115704908	-	2	0	Ago2	1	0	0	0	0	0	0	0.5953	0.838	liver
MIMAT0000246	mmu-miR-122-5p	ENSMUSG00000034189	Hsdl1	protein_coding	chr8	119563962	119563967	119563962	119563967	-	1	0	Ago2	1	0	0	0	0	0	0	0.4479	0.598	liver
MIMAT0000246	mmu-miR-122-5p	ENSMUSG00000040010	Slc7a5	protein_coding	chr8	121881980	121881985	121881980	121881985	-	0	0	NA	1	0	0	0	0	0	0	0.8703	0.264
MIMAT0000246	mmu-miR-122-5p	ENSMUSG00000040010	Slc7a5	protein_coding	chr8	121882201	121882206	121882201	121882206	-	1	0	Ago1-4	1	0	0	0	0	0	0	0.4157	0.081	retina
MIMAT0000246	mmu-miR-122-5p	ENSMUSG00000014470	Rnf166	protein_coding	chr8	122467123	122467130	122467123	122467130	-	1	0	Ago2	1	0	0	0	0	0	0	0.7994	0.089	liver
MIMAT0000246	mmu-miR-122-5p	ENSMUSG00000031983	2310022B05Rik	protein_coding	chr8	124635864	124635869	124635864	124635869	-	0	0	NA	1	0	1	0	0	0	0	1.1523	-0.444
MIMAT0000246	mmu-miR-122-5p	ENSMUSG00000031983	2310022B05Rik	protein_coding	chr8	124636831	124636836	124636831	124636836	-	7	0	Ago2	1	0	1	0	0	0	0	0.3714	0.006	liver
MIMAT0000246	mmu-miR-122-5p	ENSMUSG00000031983	2310022B05Rik	protein_coding	chr8	124636870	124636875	124636869	124636890	-	9	0	Ago2	1	0	1	0	1	0	0	1.2061	2.231	liver
MIMAT0000246	mmu-miR-122-5p	ENSMUSG00000001995	Sipa1l2	protein_coding	chr8	125418483	125418488	125418483	125418488	-	1	0	Ago2	1	0	0	0	0	0	0	0.163	0.792	BMDMs
MIMAT0000246	mmu-miR-122-5p	ENSMUSG00000004565	Pnpla6	protein_coding	chr8	3544121	3544127	3544105	3544128	+	6	0	Ago1-4,Ago2	1	0	1	0	1	0	0	1.0377	0.271	liver,retina
MIMAT0000246	mmu-miR-122-5p	ENSMUSG00000040396	Abhd13	protein_coding	chr8	9988530	9988535	9988530	9988535	+	1	0	Ago2	1	0	0	0	0	0	0	0.4146	0.591	liver
MIMAT0000246	mmu-miR-122-5p	ENSMUSG00000031441	Atp11a	protein_coding	chr8	12866122	12866128	12866122	12866128	+	0	0	NA	1	0	1	0	0	0	0	0.848	-1.337
MIMAT0000246	mmu-miR-122-5p	ENSMUSG00000031441	Atp11a	protein_coding	chr8	12867183	12867189	12867166	12867190	+	3	0	Ago2	1	0	1	0	1	0	1	0.9169	-0.066	liver
MIMAT0000246	mmu-miR-122-5p	ENSMUSG00000031540	Kat6a	protein_coding	chr8	22941592	22941599	22941581	22941600	+	6	0	Ago2	1	0	0	0	1	0	0	1.0232	0.52	liver
MIMAT0000246	mmu-miR-122-5p	ENSMUSG00000031483	Erlin2	protein_coding	chr8	27037279	27037285	27037269	27037286	+	1	0	Ago2	1	0	1	0	1	0	0	1.2053	-0.499	liver
MIMAT0000246	mmu-miR-122-5p	ENSMUSG00000031492	Chrnb3	protein_coding	chr8	27398625	27398630	27398625	27398630	+	1	0	Ago1-4	1	0	0	0	0	0	0	0.4372	-0.16	retina
MIMAT0000246	mmu-miR-122-5p	ENSMUSG00000031627	Irf2	protein_coding	chr8	46846874	46846879	46846874	46846879	+	1	0	Ago1-4	1	0	0	0	0	0	0	1.1335	0.182	retina
MIMAT0000246	mmu-miR-122-5p	ENSMUSG00000038206	Fbxo8	protein_coding	chr8	56591714	56591719	56591714	56591719	+	2	0	Ago2	1	0	0	0	0	0	0	0.9123	1.315	liver
MIMAT0000246	mmu-miR-122-5p	ENSMUSG00000038206	Fbxo8	protein_coding	chr8	56593431	56593436	56593431	56593436	+	0	0	NA	1	0	0	0	0	0	0	0.6862	0.241
MIMAT0000246	mmu-miR-122-5p	ENSMUSG00000038206	Fbxo8	protein_coding	chr8	56593471	56593476	56593471	56593476	+	0	0	NA	1	0	0	0	0	0	0	0.4934	0.04
MIMAT0000246	mmu-miR-122-5p	ENSMUSG00000038193	Hand2	protein_coding	chr8	57324106	57324112	57324092	57324113	+	2	0	Ago2	1	0	1	0	1	1	0	0.9013	2.379	cardiac_myocytes
MIMAT0000246	mmu-miR-122-5p	ENSMUSG00000006273	Atp6v1b2	protein_coding	chr8	69112637	69112642	69112637	69112642	+	8	0	Ago1-4,Ago2	1	0	0	0	0	0	0	1.2117	1.055	liver,retina
MIMAT0000246	mmu-miR-122-5p	ENSMUSG00000071078	Nr2c2ap	protein_coding	chr8	70133666	70133671	70133666	70133671	+	1	0	Ago1-4	1	0	0	0	0	0	0	0.4745	-0.406	retina
MIMAT0000246	mmu-miR-122-5p	ENSMUSG00000031840	Rab3a	protein_coding	chr8	70758548	70758553	70758548	70758553	+	11	0	Ago2	1	0	0	0	0	0	0	1.5842	-0.302	CD4+T
MIMAT0000246	mmu-miR-122-5p	ENSMUSG00000004677	Myo9b	protein_coding	chr8	71359820	71359826	71359820	71359826	+	2	0	Ago2	1	0	0	0	0	0	0	1.0477	0.75	cardiac_myocytes
MIMAT0000246	mmu-miR-122-5p	ENSMUSG00000031799	Tpm4	protein_coding	chr8	72151860	72151865	72151860	72151865	+	7	0	Ago2	1	0	1	0	0	0	0	1.4869	0.458	liver
MIMAT0000246	mmu-miR-122-5p	ENSMUSG00000031799	Tpm4	protein_coding	chr8	72152456	72152461	72152456	72152461	+	0	0	NA	1	0	1	0	0	0	0	0.98	0.281
MIMAT0000246	mmu-miR-122-5p	ENSMUSG00000031799	Tpm4	protein_coding	chr8	72152984	72152989	72152984	72152989	+	4	1	Ago1-4,Ago2	1	0	1	0	0	0	0	0.5469	0.985	CD4+T,retina
MIMAT0000246	mmu-miR-122-5p	ENSMUSG00000003039	Fam32a	protein_coding	chr8	72223102	72223107	72223102	72223107	+	1	0	Ago2	1	0	0	0	0	0	0	0.8558	-0.164	liver
MIMAT0000246	mmu-miR-122-5p	ENSMUSG00000005413	Hmox1	protein_coding	chr8	75100140	75100145	75100140	75100145	+	0	0	NA	1	0	0	0	0	0	0	0.7727	-0.361
MIMAT0000246	mmu-miR-122-5p	ENSMUSG00000005413	Hmox1	protein_coding	chr8	75100193	75100213	75100193	75100213	+	1	0	Ago2	0	1	0	0	0	0	0	0.8917	-0.041	liver
MIMAT0000246	mmu-miR-122-5p	ENSMUSG00000036990	Otud4	protein_coding	chr8	79676608	79676615	79676608	79676615	+	6	0	Ago2	1	0	0	0	0	0	0	1.7441	-0.368	liver
MIMAT0000246	mmu-miR-122-5p	ENSMUSG00000013033	Adgrl1	protein_coding	chr8	83931037	83931055	83931037	83931055	+	2	0	Ago1-4,Ago2	0	1	0	0	0	0	0	-2.0909	1.23	cortex,retina
MIMAT0000246	mmu-miR-122-5p	ENSMUSG00000013033	Adgrl1	protein_coding	chr8	83940155	83940161	83940155	83940161	+	0	0	NA	1	0	0	0	0	0	0	1.3026	1.327
MIMAT0000246	mmu-miR-122-5p	ENSMUSG00000005469	Prkaca	protein_coding	chr8	83995548	83995553	83995548	83995553	+	5	0	Ago2	1	0	1	0	0	0	0	0.0295	0.679	liver
MIMAT0000246	mmu-miR-122-5p	ENSMUSG00000005469	Prkaca	protein_coding	chr8	83995951	83995956	83995951	83995956	+	1	0	Ago2	1	0	1	0	0	0	0	1.8993	-0.122	cortex
MIMAT0000246	mmu-miR-122-5p	ENSMUSG00000060038	Dhps	protein_coding	chr8	85075103	85075108	85075103	85075108	+	1	0	Ago2	1	0	0	0	0	0	0	0.6674	0.37	C2C12
MIMAT0000246	mmu-miR-122-5p	ENSMUSG00000055932	Fto	protein_coding	chr8	91667398	91667403	91667398	91667403	+	0	0	NA	1	0	0	0	0	0	0	1.0211	-0.228
MIMAT0000246	mmu-miR-122-5p	ENSMUSG00000055932	Fto	protein_coding	chr8	91667831	91667836	91667831	91667836	+	2	0	Ago2	1	0	0	0	0	0	0	1.2253	-1.618	liver
MIMAT0000246	mmu-miR-122-5p	ENSMUSG00000033009	Ogfod1	protein_coding	chr8	94064368	94064373	94064350	94064374	+	1	0	Ago2	1	1	1	0	0	0	0	0.5203	-0.102	liver
MIMAT0000246	mmu-miR-122-5p	ENSMUSG00000033009	Ogfod1	protein_coding	chr8	94065158	94065163	94065158	94065163	+	0	0	NA	1	0	1	0	0	0	0	0.4623	-0.234
MIMAT0000246	mmu-miR-122-5p	ENSMUSG00000033009	Ogfod1	protein_coding	chr8	94066431	94066436	94066431	94066436	+	0	0	NA	1	0	1	0	0	0	0	0.4557	0
MIMAT0000246	mmu-miR-122-5p	ENSMUSG00000033009	Ogfod1	protein_coding	chr8	94066454	94066459	94066454	94066459	+	0	0	NA	1	0	1	0	0	0	0	0.7209	-0.294
MIMAT0000246	mmu-miR-122-5p	ENSMUSG00000074151	Nlrc5	protein_coding	chr8	94527198	94527222	94527198	94527222	+	1	0	Ago2	0	0	0	0	1	0	0	1.2261	-0.112	BMDMs
MIMAT0000246	mmu-miR-122-5p	ENSMUSG00000036564	Ndrg4	protein_coding	chr8	95709794	95709822	95709794	95709822	+	2	0	Ago2	0	0	0	1	0	0	0	1.0177	2.045	myotubes
MIMAT0000246	mmu-miR-122-5p	ENSMUSG00000036564	Ndrg4	protein_coding	chr8	95713541	95713547	95713520	95713548	+	2	0	Ago2	1	0	1	1	1	0	0	1.011	-0.876	cardiac_myocytes
MIMAT0000246	mmu-miR-122-5p	ENSMUSG00000036564	Ndrg4	protein_coding	chr8	95714640	95714645	95714618	95714646	+	3	0	Ago2	1	0	1	1	1	0	0	1.0044	0.306	myotubes
MIMAT0000246	mmu-miR-122-5p	ENSMUSG00000031889	D230025D16Rik	protein_coding	chr8	105252134	105252139	105252134	105252139	+	1	0	Ago2	1	0	1	0	0	0	0	1.1995	4.154	liver
MIMAT0000246	mmu-miR-122-5p	ENSMUSG00000031889	D230025D16Rik	protein_coding	chr8	105252853	105252858	105252853	105252858	+	0	0	NA	1	0	1	0	0	0	0	0.98	0.735
MIMAT0000246	mmu-miR-122-5p	ENSMUSG00000031924	Cyb5b	protein_coding	chr8	107183910	107183915	107183910	107183915	+	0	0	NA	1	0	1	0	0	0	0	1.2099	-0.153
MIMAT0000246	mmu-miR-122-5p	ENSMUSG00000031924	Cyb5b	protein_coding	chr8	107185916	107185921	107185916	107185921	+	1	0	Ago2	1	0	1	0	0	0	0	1.3448	-0.274	liver
MIMAT0000246	mmu-miR-122-5p	ENSMUSG00000031924	Cyb5b	protein_coding	chr8	107187210	107187215	107187210	107187215	+	0	0	NA	1	0	1	0	0	0	0	-0.0405	-0.071
MIMAT0000246	mmu-miR-122-5p	ENSMUSG00000003847	Nfat5	protein_coding	chr8	107358731	107358759	107358731	107358759	+	2	0	Ago2	0	0	0	1	0	0	0	0.9076	3.855	liver
MIMAT0000246	mmu-miR-122-5p	ENSMUSG00000003847	Nfat5	protein_coding	chr8	107366215	107366243	107366215	107366243	+	5	0	Ago2	0	0	0	1	0	0	0	-0.143	2.609	liver
MIMAT0000246	mmu-miR-122-5p	ENSMUSG00000003847	Nfat5	protein_coding	chr8	107372410	107372416	107372389	107372417	+	2	0	Ago2	1	0	1	1	0	1	1	1.2594	3.655	liver
MIMAT0000246	mmu-miR-122-5p	ENSMUSG00000033624	Pdpr	protein_coding	chr8	111135013	111135026	111135013	111135026	+	1	0	Ago2	0	0	0	0	1	0	0	-1.8636	-0.397	liver
MIMAT0000246	mmu-miR-122-5p	ENSMUSG00000023336	Wfdc1	protein_coding	chr8	119687751	119687757	119687736	119687758	+	1	0	Ago2	1	0	1	0	1	0	0	1.2461	-0.147	cardiac_myocytes
MIMAT0000246	mmu-miR-122-5p	ENSMUSG00000031822	Gse1	protein_coding	chr8	120580593	120580598	120580593	120580598	+	1	0	Ago2	1	0	0	0	0	0	0	1.293	-0.399	BMDMs
MIMAT0000246	mmu-miR-122-5p	ENSMUSG00000031818	Cox4i1	protein_coding	chr8	120674140	120674145	120674140	120674145	+	2	0	Ago2	1	0	0	0	0	0	0	0.2406	-0.717	liver
MIMAT0000246	mmu-miR-122-5p	ENSMUSG00000062380	Tubb3	protein_coding	chr8	123421847	123421852	123421847	123421852	+	4	0	Ago1-4	1	0	0	0	0	0	0	-0.857	0.345	retina
MIMAT0000246	mmu-miR-122-5p	ENSMUSG00000089704	Galnt2	protein_coding	chr8	124344674	124344681	124344674	124344681	+	0	0	NA	1	0	0	0	0	0	0	0.9656	-0.528
MIMAT0000246	mmu-miR-122-5p	ENSMUSG00000092329	Galnt2l	protein_coding	chr8	124344674	124344681	124344674	124344681	+	0	0	NA	1	0	0	0	0	0	0	0.9656	-0.528
MIMAT0000246	mmu-miR-122-5p	ENSMUSG00000089704	Galnt2	protein_coding	chr8	124345086	124345091	124345086	124345091	+	0	0	NA	1	0	0	0	0	0	0	0.2406	-1.485
MIMAT0000246	mmu-miR-122-5p	ENSMUSG00000092329	Galnt2l	protein_coding	chr8	124345086	124345091	124345086	124345091	+	0	0	NA	1	0	0	0	0	0	0	0.2406	-1.485
MIMAT0000246	mmu-miR-122-5p	ENSMUSG00000089704	Galnt2	protein_coding	chr8	124345169	124345175	124345155	124345176	+	2	0	Ago2	1	0	0	0	1	0	0	0.3396	-0.1	liver
MIMAT0000246	mmu-miR-122-5p	ENSMUSG00000092329	Galnt2l	protein_coding	chr8	124345169	124345175	124345155	124345176	+	2	0	Ago2	1	0	0	0	1	0	0	0.3396	-0.1	liver
MIMAT0000246	mmu-miR-122-5p	ENSMUSG00000013076	Amotl1	protein_coding	chr9	14546077	14546084	14546077	14546084	-	0	0	NA	1	0	0	0	0	0	0	0.7206	-1.442
MIMAT0000246	mmu-miR-122-5p	ENSMUSG00000013076	Amotl1	protein_coding	chr9	14546373	14546378	14546372	14546395	-	1	0	Ago2	1	1	0	0	0	0	0	1.5753	0.211	myotubes
MIMAT0000246	mmu-miR-122-5p	ENSMUSG00000013076	Amotl1	protein_coding	chr9	14593682	14593702	14593682	14593702	-	0	0	NA	0	1	0	0	0	0	0	0.2594	1.372
MIMAT0000246	mmu-miR-122-5p	ENSMUSG00000045519	Zfp560	protein_coding	chr9	20346884	20346891	20346884	20346891	-	0	0	NA	1	0	0	0	0	0	0	0.9827	-0.374
MIMAT0000246	mmu-miR-122-5p	ENSMUSG00000045519	Zfp560	protein_coding	chr9	20347056	20347061	20347055	20347075	-	4	0	Ago1-4,Ago2	1	1	0	0	0	0	0	0.8969	0.078	C2C12,retina
MIMAT0000246	mmu-miR-122-5p	ENSMUSG00000010205	Raver1	protein_coding	chr9	21074251	21074256	21074250	21074268	-	0	0	NA	1	1	0	0	0	1	0	0.4638	1.18
MIMAT0000246	mmu-miR-122-5p	ENSMUSG00000111497	Gm38431	protein_coding	chr9	21074251	21074256	21074250	21074268	-	0	0	NA	1	1	0	0	0	1	0	0.4638	1.18
MIMAT0000246	mmu-miR-122-5p	ENSMUSG00000010205	Raver1	protein_coding	chr9	21075042	21075047	21075042	21075047	-	1	0	Ago2	1	0	0	0	0	0	0	0.3304	1.118	retina
MIMAT0000246	mmu-miR-122-5p	ENSMUSG00000111497	Gm38431	protein_coding	chr9	21075042	21075047	21075042	21075047	-	1	0	Ago2	1	0	0	0	0	0	0	0.3304	1.118	retina
MIMAT0000246	mmu-miR-122-5p	ENSMUSG00000040111	Gramd1b	protein_coding	chr9	40294065	40294070	40294065	40294070	-	4	0	Ago2	0	0	1	0	0	0	0	1.1618	2.402	cardiac_myocytes
MIMAT0000246	mmu-miR-122-5p	ENSMUSG00000040111	Gramd1b	protein_coding	chr9	40294232	40294237	40294232	40294237	-	1	0	Ago2	0	0	1	0	0	0	0	0.9401	0.903	cortex
MIMAT0000246	mmu-miR-122-5p	ENSMUSG00000040111	Gramd1b	protein_coding	chr9	40294315	40294320	40294315	40294320	-	0	0	NA	0	0	1	0	0	0	0	0.4545	1.236
MIMAT0000246	mmu-miR-122-5p	ENSMUSG00000040111	Gramd1b	protein_coding	chr9	40294374	40294379	40294374	40294379	-	3	0	Ago1-4	0	0	1	0	0	0	0	0.9201	0.734	retina
MIMAT0000246	mmu-miR-122-5p	ENSMUSG00000040111	Gramd1b	protein_coding	chr9	40297223	40297228	40297223	40297228	-	0	0	NA	0	0	1	0	0	0	0	1.0753	0.364
MIMAT0000246	mmu-miR-122-5p	ENSMUSG00000059495	Arhgef12	protein_coding	chr9	42965274	42965280	42965274	42965280	-	0	0	NA	1	0	0	0	0	0	0	1.0666	-0.217
MIMAT0000246	mmu-miR-122-5p	ENSMUSG00000059495	Arhgef12	protein_coding	chr9	42966926	42966931	42966926	42966931	-	5	0	Ago1-4,Ago2	1	0	0	0	0	0	0	0.1123	0.053	retina
MIMAT0000246	mmu-miR-122-5p	ENSMUSG00000002028	Kmt2a	protein_coding	chr9	44804280	44804287	44804280	44804287	-	2	0	Ago2	1	0	0	0	0	0	0	1.2383	2.398	mesencymal_stem_cell
MIMAT0000246	mmu-miR-122-5p	ENSMUSG00000002028	Kmt2a	protein_coding	chr9	44806261	44806266	44806260	44806288	-	0	0	NA	1	0	1	1	0	0	0	0.8393	0.642
MIMAT0000246	mmu-miR-122-5p	ENSMUSG00000002028	Kmt2a	protein_coding	chr9	44807086	44807091	44807085	44807113	-	0	1	NA	1	0	1	1	0	0	0	0.949	1.843
MIMAT0000246	mmu-miR-122-5p	ENSMUSG00000002028	Kmt2a	protein_coding	chr9	44807139	44807144	44807138	44807166	-	0	0	NA	1	0	1	1	0	0	0	0.2473	1.229
MIMAT0000246	mmu-miR-122-5p	ENSMUSG00000002028	Kmt2a	protein_coding	chr9	44819389	44819417	44819389	44819417	-	1	0	Ago1-4	0	0	0	1	0	0	0	-0.0599	2.177	retina
MIMAT0000246	mmu-miR-122-5p	ENSMUSG00000002028	Kmt2a	protein_coding	chr9	44819827	44819855	44819827	44819855	-	3	0	Ago1-4	0	0	0	1	0	0	0	1.2539	2.847	retina
MIMAT0000246	mmu-miR-122-5p	ENSMUSG00000002028	Kmt2a	protein_coding	chr9	44833925	44833953	44833925	44833953	-	2	0	Ago2	0	0	0	1	0	0	0	0.663	4.028	retina
MIMAT0000246	mmu-miR-122-5p	ENSMUSG00000002028	Kmt2a	protein_coding	chr9	44835875	44835903	44835875	44835903	-	0	0	NA	0	0	0	1	0	0	0	0.6885	4.198
MIMAT0000246	mmu-miR-122-5p	ENSMUSG00000002028	Kmt2a	protein_coding	chr9	44847553	44847581	44847553	44847581	-	1	0	Ago2	0	0	0	1	0	0	0	1.388	2.577	C2C12
MIMAT0000246	mmu-miR-122-5p	ENSMUSG00000002028	Kmt2a	protein_coding	chr9	44848294	44848322	44848294	44848322	-	4	0	Ago2	0	0	0	1	0	0	0	1.1518	3.758	liver
MIMAT0000246	mmu-miR-122-5p	ENSMUSG00000002028	Kmt2a	protein_coding	chr9	44848509	44848537	44848509	44848537	-	1	0	Ago2	0	0	0	1	0	0	0	0.9493	2.842	retina
MIMAT0000246	mmu-miR-122-5p	ENSMUSG00000059890	Ube4a	protein_coding	chr9	44925125	44925131	44925124	44925145	-	3	0	Ago2	1	1	1	0	1	0	0	0.2994	0.353	liver
MIMAT0000246	mmu-miR-122-5p	ENSMUSG00000034908	Sidt2	protein_coding	chr9	45938071	45938076	45938071	45938076	-	2	0	Ago2	1	0	0	0	0	0	0	0.3463	0.296	liver
MIMAT0000246	mmu-miR-122-5p	ENSMUSG00000003131	Pafah1b2	protein_coding	chr9	45966506	45966511	45966506	45966511	-	0	0	NA	1	0	1	0	0	0	0	1.4549	0.604
MIMAT0000246	mmu-miR-122-5p	ENSMUSG00000003131	Pafah1b2	protein_coding	chr9	45968207	45968212	45968207	45968212	-	2	0	Ago2	1	0	1	0	0	0	0	1.4838	1.217	liver
MIMAT0000246	mmu-miR-122-5p	ENSMUSG00000039542	Ncam1	protein_coding	chr9	49505135	49505141	49505134	49505158	-	2	0	Ago2	1	0	1	0	1	0	0	0.949	1.553	C2C12
MIMAT0000246	mmu-miR-122-5p	ENSMUSG00000000168	Dlat	protein_coding	chr9	50635005	50635011	50635004	50635032	-	3	0	Ago2	1	0	1	1	1	0	1	0.705	1.937	liver
MIMAT0000246	mmu-miR-122-5p	ENSMUSG00000000168	Dlat	protein_coding	chr9	50636217	50636223	50636216	50636244	-	0	0	NA	1	0	1	1	1	0	0	1.1046	0.276
MIMAT0000246	mmu-miR-122-5p	ENSMUSG00000032312	Csk	protein_coding	chr9	57626661	57626666	57626660	57626688	-	3	0	Ago2	1	0	0	1	0	0	1	0.7649	2.029	liver
MIMAT0000246	mmu-miR-122-5p	ENSMUSG00000032340	Neo1	protein_coding	chr9	58875295	58875300	58875295	58875300	-	1	0	Ago2	1	0	0	0	0	0	0	0.9224	0.337	cortex
MIMAT0000246	mmu-miR-122-5p	ENSMUSG00000025235	Bbs4	protein_coding	chr9	59322402	59322407	59322401	59322424	-	1	0	Ago1-4	1	0	0	0	1	0	0	1.5454	0.137	retina
MIMAT0000246	mmu-miR-122-5p	ENSMUSG00000041729	Coro2b	protein_coding	chr9	62419664	62419669	62419663	62419686	-	0	0	NA	1	1	0	0	0	0	0	1.4623	-0.363
MIMAT0000246	mmu-miR-122-5p	ENSMUSG00000041729	Coro2b	protein_coding	chr9	62420077	62420082	62420077	62420082	-	2	0	Ago1-4,Ago2	1	0	0	0	0	0	0	-0.1253	0.717	C2C12,retina
MIMAT0000246	mmu-miR-122-5p	ENSMUSG00000041729	Coro2b	protein_coding	chr9	62420136	62420141	62420136	62420141	-	2	0	Ago2	1	0	0	0	0	0	0	0.4789	0.081	retina
MIMAT0000246	mmu-miR-122-5p	ENSMUSG00000042444	Mindy2	protein_coding	chr9	70600134	70600139	70600134	70600139	-	0	0	NA	1	0	1	0	0	0	0	1.0631	0.44
MIMAT0000246	mmu-miR-122-5p	ENSMUSG00000042444	Mindy2	protein_coding	chr9	70603239	70603244	70603238	70603259	-	4	0	Ago2	1	1	1	0	0	0	0	1.0588	1.862	liver
MIMAT0000246	mmu-miR-122-5p	ENSMUSG00000042444	Mindy2	protein_coding	chr9	70604926	70604931	70604925	70604946	-	1	0	Ago2	1	0	1	0	1	0	0	0.4412	1.899	liver
MIMAT0000246	mmu-miR-122-5p	ENSMUSG00000042444	Mindy2	protein_coding	chr9	70605001	70605007	70605001	70605007	-	3	0	Ago2	1	0	0	0	0	0	0	1.3095	0.811	liver
MIMAT0000246	mmu-miR-122-5p	ENSMUSG00000032186	Tmod2	protein_coding	chr9	75568810	75568815	75568810	75568815	-	1	0	Ago1-4	1	0	0	0	0	0	0	1.0831	0.234	retina
MIMAT0000246	mmu-miR-122-5p	ENSMUSG00000032352	Lrrc1	protein_coding	chr9	77431555	77431560	77431555	77431560	-	2	0	Ago2	1	0	0	0	0	0	0	0.2537	1.377	retina
MIMAT0000246	mmu-miR-122-5p	ENSMUSG00000032262	Elovl4	protein_coding	chr9	83778743	83778748	83778743	83778748	-	2	0	Ago1-4,Ago2	1	0	0	0	0	0	0	0.2073	0.882	retina
MIMAT0000246	mmu-miR-122-5p	ENSMUSG00000032418	Me1	protein_coding	chr9	86582091	86582097	86582090	86582114	-	4	0	Ago2	1	0	1	0	1	0	0	1.0188	0.24	liver
MIMAT0000246	mmu-miR-122-5p	ENSMUSG00000032353	Tmed3	protein_coding	chr9	89699614	89699619	89699614	89699619	-	4	0	Ago2	1	0	0	0	0	0	0	1.2195	0.482	liver
MIMAT0000246	mmu-miR-122-5p	ENSMUSG00000043154	Ppp2r3a	protein_coding	chr9	101105543	101105549	101105543	101105549	-	0	0	NA	0	0	1	0	0	0	0	1.4234	-0.253
MIMAT0000246	mmu-miR-122-5p	ENSMUSG00000043154	Ppp2r3a	protein_coding	chr9	101107028	101107034	101107027	101107046	-	5	0	Ago2	0	0	1	0	1	0	0	1.0898	-0.008	liver
MIMAT0000246	mmu-miR-122-5p	ENSMUSG00000043154	Ppp2r3a	protein_coding	chr9	101212016	101212038	101212016	101212038	-	0	0	NA	0	1	0	0	0	0	0	-0.0976	0.696
MIMAT0000246	mmu-miR-122-5p	ENSMUSG00000032803	Cdv3	protein_coding	chr9	103353408	103353413	103353408	103353413	-	3	0	Ago2	1	0	1	0	0	0	0	0.388	1.192	C2C12
MIMAT0000246	mmu-miR-122-5p	ENSMUSG00000032803	Cdv3	protein_coding	chr9	103354234	103354239	103354234	103354239	-	0	0	NA	1	0	1	0	0	0	0	1.0776	0.662
MIMAT0000246	mmu-miR-122-5p	ENSMUSG00000032803	Cdv3	protein_coding	chr9	103355727	103355732	103355727	103355732	-	0	0	NA	1	0	1	0	0	0	0	0.7649	0.583
MIMAT0000246	mmu-miR-122-5p	ENSMUSG00000066319	Rtp3	protein_coding	chr9	110986297	110986317	110986297	110986317	-	1	0	Ago2	0	1	0	0	0	0	0	1.736	0.344	liver
MIMAT0000246	mmu-miR-122-5p	ENSMUSG00000032513	Gorasp1	protein_coding	chr9	119927337	119927343	119927336	119927357	-	1	0	Ago2	1	0	0	0	1	0	0	0.5799	0.221	liver
MIMAT0000246	mmu-miR-122-5p	ENSMUSG00000061536	Sec22c	protein_coding	chr9	121684589	121684594	121684589	121684594	-	1	0	Ago2	1	0	0	0	0	0	0	1.3824	0.243	retina
MIMAT0000246	mmu-miR-122-5p	ENSMUSG00000050445	Cyp8b1	protein_coding	chr9	121914692	121914697	121914692	121914697	-	2	0	Ago2	1	0	0	0	0	0	0	0.7128	0.027	liver
MIMAT0000246	mmu-miR-122-5p	ENSMUSG00000003299	Mrpl4	protein_coding	chr9	21008579	21008600	21008579	21008600	+	3	0	Ago2	0	0	0	0	1	0	0	0.8304	2.104	liver
MIMAT0000246	mmu-miR-122-5p	ENSMUSG00000032177	Pde4a	protein_coding	chr9	21212274	21212280	21212274	21212280	+	0	0	NA	1	0	1	0	0	0	0	1.1352	0.155
MIMAT0000246	mmu-miR-122-5p	ENSMUSG00000032177	Pde4a	protein_coding	chr9	21212322	21212322	21212317	21212327	+	1	0	Ago2	2	0	2	0	0	0	0	0.9401	-1.661	cortex
MIMAT0000246	mmu-miR-122-5p	ENSMUSG00000032177	Pde4a	protein_coding	chr9	21212626	21212631	21212626	21212631	+	0	0	NA	1	0	1	0	0	0	0	1.0443	-0.252
MIMAT0000246	mmu-miR-122-5p	ENSMUSG00000032177	Pde4a	protein_coding	chr9	21212667	21212672	21212667	21212672	+	0	0	NA	1	0	1	0	0	0	0	1.6201	-0.808
MIMAT0000246	mmu-miR-122-5p	ENSMUSG00000032187	Smarca4	protein_coding	chr9	21637395	21637416	21637395	21637416	+	2	0	Ago2	0	1	0	0	0	0	0	1.1068	2.391	liver
MIMAT0000246	mmu-miR-122-5p	ENSMUSG00000032187	Smarca4	protein_coding	chr9	21703187	21703205	21703187	21703205	+	0	1	NA	0	1	0	0	0	0	0	1.212	0.204
MIMAT0000246	mmu-miR-122-5p	ENSMUSG00000045994	B3gat1	protein_coding	chr9	26759619	26759625	26759605	26759626	+	1	0	Ago2	1	0	0	0	1	0	0	0.5455	-0.201	cortex
MIMAT0000246	mmu-miR-122-5p	ENSMUSG00000045994	B3gat1	protein_coding	chr9	26760396	26760401	26760396	26760401	+	0	0	NA	1	0	0	0	0	0	0	0.6674	-0.065
MIMAT0000246	mmu-miR-122-5p	ENSMUSG00000047412	Zbtb44	protein_coding	chr9	31069587	31069592	31069569	31069593	+	1	0	Ago2	1	0	1	0	1	0	0	1.1873	0.077	liver
MIMAT0000246	mmu-miR-122-5p	ENSMUSG00000047412	Zbtb44	protein_coding	chr9	31072534	31072539	31072534	31072539	+	0	0	NA	1	0	1	0	0	0	0	0.7206	-0.09
MIMAT0000246	mmu-miR-122-5p	ENSMUSG00000032035	Ets1	protein_coding	chr9	32756762	32756769	32756762	32756769	+	2	0	Ago2	1	0	0	0	0	0	0	1.0643	0.276	liver
MIMAT0000246	mmu-miR-122-5p	ENSMUSG00000032011	Thy1	protein_coding	chr9	44046701	44046721	44046701	44046721	+	4	0	Ago2	0	1	0	0	0	0	0	1.4226	0.4	CD4+T
MIMAT0000246	mmu-miR-122-5p	ENSMUSG00000032097	Ddx6	protein_coding	chr9	44639839	44639845	44639827	44639846	+	1	0	Ago2	1	1	0	0	0	1	0	-0.0976	0.652	liver
MIMAT0000246	mmu-miR-122-5p	ENSMUSG00000032086	Bace1	protein_coding	chr9	45861283	45861288	45861283	45861288	+	4	0	Ago2	1	0	0	0	0	0	0	0.9988	0.62	liver
MIMAT0000246	mmu-miR-122-5p	ENSMUSG00000032279	Idh3a	protein_coding	chr9	54603401	54603406	54603379	54603407	+	8	0	Ago2	1	0	1	1	0	0	0	0.7649	0.764	liver
MIMAT0000246	mmu-miR-122-5p	ENSMUSG00000032279	Idh3a	protein_coding	chr9	54604077	54604082	54604055	54604083	+	0	0	NA	1	0	1	1	0	0	0	0.1297	-0.841
MIMAT0000246	mmu-miR-122-5p	ENSMUSG00000032279	Idh3a	protein_coding	chr9	54604158	54604164	54604137	54604165	+	0	0	NA	1	0	1	1	0	0	1	1.031	-0.048
MIMAT0000246	mmu-miR-122-5p	ENSMUSG00000032293	Ireb2	protein_coding	chr9	54910350	54910355	54910350	54910355	+	6	0	Ago2	0	0	1	0	0	0	0	0.4893	-0.361	liver
MIMAT0000246	mmu-miR-122-5p	ENSMUSG00000032293	Ireb2	protein_coding	chr9	54910582	54910588	54910582	54910588	+	0	0	NA	0	0	1	0	0	0	0	1.3049	0.159
MIMAT0000246	mmu-miR-122-5p	ENSMUSG00000035878	Hykk	protein_coding	chr9	54946678	54946683	54946678	54946683	+	3	0	Ago2	1	0	1	0	0	0	0	0.2739	0	liver
MIMAT0000246	mmu-miR-122-5p	ENSMUSG00000035878	Hykk	protein_coding	chr9	54946705	54946711	54946684	54946712	+	3	0	Ago2	1	0	1	0	1	0	0	1.3204	0	liver
MIMAT0000246	mmu-miR-122-5p	ENSMUSG00000038957	Edc3	protein_coding	chr9	57748530	57748535	57748530	57748535	+	1	0	Ago2	1	0	0	0	0	0	0	1.1274	0.398	liver
MIMAT0000246	mmu-miR-122-5p	ENSMUSG00000038957	Edc3	protein_coding	chr9	57749361	57749366	57749361	57749366	+	1	0	Ago2	1	0	0	0	0	0	0	0.98	0.08	CD4+T
MIMAT0000246	mmu-miR-122-5p	ENSMUSG00000032294	Pkm	protein_coding	chr9	59679261	59679265	59679238	59679289	+	10	2	Ago1-4,Ago2	1	0	1	2	0	0	0	1.2472	0.334	myotubes,retina
MIMAT0000246	mmu-miR-122-5p	ENSMUSG00000032294	Pkm	protein_coding	chr9	59679282	59679288	59679267	59679289	+	8	1	Ago1-4,Ago2	1	0	1	0	1	0	1	0.9844	1.037	myotubes,retina
MIMAT0000246	mmu-miR-122-5p	ENSMUSG00000032245	Cln6	protein_coding	chr9	62851539	62851544	62851539	62851544	+	0	1	NA	1	0	0	0	0	0	0	0.4867	-0.348
MIMAT0000246	mmu-miR-122-5p	ENSMUSG00000032245	Cln6	protein_coding	chr9	62851856	62851862	62851842	62851863	+	1	0	Ago2	1	0	0	0	1	0	0	0.9467	-0.035	myotubes
MIMAT0000246	mmu-miR-122-5p	ENSMUSG00000032393	Dpp8	protein_coding	chr9	65063537	65063565	65063537	65063565	+	0	0	NA	0	0	0	1	0	0	0	0.9157	3.721
MIMAT0000246	mmu-miR-122-5p	ENSMUSG00000032393	Dpp8	protein_coding	chr9	65082330	65082335	65082308	65082336	+	1	0	Ago2	1	0	0	1	1	0	0	0.3825	-0.477	liver
MIMAT0000246	mmu-miR-122-5p	ENSMUSG00000040652	Oaz2	protein_coding	chr9	65689721	65689727	65689703	65689728	+	4	0	Ago2	1	0	1	0	1	0	1	0.7033	1.573	liver
MIMAT0000246	mmu-miR-122-5p	ENSMUSG00000040652	Oaz2	protein_coding	chr9	65689876	65689881	65689876	65689881	+	0	0	NA	1	0	1	0	0	0	0	1.1146	0.555
MIMAT0000246	mmu-miR-122-5p	ENSMUSG00000032220	Myo1e	protein_coding	chr9	70398982	70398987	70398982	70398987	+	1	0	Ago2	1	0	0	0	0	0	0	0.6364	0.253	cortex
MIMAT0000246	mmu-miR-122-5p	ENSMUSG00000054693	Adam10	protein_coding	chr9	70776431	70776459	70776431	70776459	+	0	0	NA	0	0	0	1	0	0	0	1.1474	3.829
MIMAT0000246	mmu-miR-122-5p	ENSMUSG00000054693	Adam10	protein_coding	chr9	70778142	70778147	70778120	70778148	+	8	0	Ago2	1	0	0	1	0	1	1	0.4623	4.702	liver
MIMAT0000246	mmu-miR-122-5p	ENSMUSG00000037674	Rfx7	protein_coding	chr9	72618371	72618391	72618371	72618391	+	1	0	Ago2	0	1	0	0	0	0	0	-0.237	2.724	liver
MIMAT0000246	mmu-miR-122-5p	ENSMUSG00000036030	Prtg	protein_coding	chr9	72913446	72913452	72913435	72913453	+	0	0	NA	1	0	1	0	1	0	0	0.8659	0.783
MIMAT0000246	mmu-miR-122-5p	ENSMUSG00000036030	Prtg	protein_coding	chr9	72915925	72915930	72915925	72915930	+	0	0	NA	1	0	1	0	0	0	0	0.8226	-0.528
MIMAT0000246	mmu-miR-122-5p	ENSMUSG00000036030	Prtg	protein_coding	chr9	72916210	72916215	72916210	72916215	+	2	0	Ago1-4	1	0	1	0	0	0	0	0.5854	0.084	retina
MIMAT0000246	mmu-miR-122-5p	ENSMUSG00000033577	Myo6	protein_coding	chr9	80308899	80308905	80308885	80308906	+	3	0	Ago2	1	0	1	0	1	0	0	1.2061	0.589	liver
MIMAT0000246	mmu-miR-122-5p	ENSMUSG00000033577	Myo6	protein_coding	chr9	80309066	80309072	80309051	80309073	+	0	0	NA	1	0	1	0	1	0	0	1.4334	-0.07
MIMAT0000246	mmu-miR-122-5p	ENSMUSG00000032359	Ctsh	protein_coding	chr9	90075865	90075870	90075865	90075870	+	1	0	Ago2	1	0	0	0	0	0	0	0.1766	-0.245	liver
MIMAT0000246	mmu-miR-122-5p	ENSMUSG00000032411	Tfdp2	protein_coding	chr9	96319016	96319022	96318995	96319023	+	0	0	NA	1	0	1	1	0	1	1	1.3824	0.463
MIMAT0000246	mmu-miR-122-5p	ENSMUSG00000032411	Tfdp2	protein_coding	chr9	96320545	96320550	96320523	96320551	+	0	0	NA	1	0	1	1	0	0	0	0.5498	-0.747
MIMAT0000246	mmu-miR-122-5p	ENSMUSG00000032411	Tfdp2	protein_coding	chr9	96320574	96320579	96320552	96320580	+	0	0	NA	1	0	1	1	0	0	0	0.4291	-0.579
MIMAT0000246	mmu-miR-122-5p	ENSMUSG00000032411	Tfdp2	protein_coding	chr9	96322712	96322717	96322690	96322718	+	1	0	Ago1-4	1	0	1	1	0	0	0	1.4248	-0.269	retina
MIMAT0000246	mmu-miR-122-5p	ENSMUSG00000032411	Tfdp2	protein_coding	chr9	96323444	96323449	96323422	96323450	+	0	0	NA	1	0	1	1	0	0	0	0.8226	-0.133
MIMAT0000246	mmu-miR-122-5p	ENSMUSG00000010054	Tusc2	protein_coding	chr9	107565362	107565367	107565362	107565367	+	6	1	Ago2	1	0	0	0	0	0	0	1.2328	0.831	myotubes
MIMAT0000246	mmu-miR-122-5p	ENSMUSG00000010051	Hyal1	protein_coding	chr9	107579515	107579521	107579502	107579522	+	4	0	Ago2	1	0	0	0	1	0	0	1.123	0.631	liver
MIMAT0000246	mmu-miR-122-5p	ENSMUSG00000079334	Naa80	protein_coding	chr9	107579515	107579521	107579502	107579522	+	4	0	Ago2	1	0	0	0	1	0	0	1.123	0.631	liver
MIMAT0000246	mmu-miR-122-5p	ENSMUSG00000032936	Camkv	protein_coding	chr9	107948679	107948684	107948679	107948684	+	0	0	NA	1	0	0	0	0	0	0	0.3758	0.058
MIMAT0000246	mmu-miR-122-5p	ENSMUSG00000032936	Camkv	protein_coding	chr9	107949564	107949569	107949564	107949569	+	1	0	Ago2	1	0	0	0	0	0	0	1.1917	0.766	cortex
MIMAT0000246	mmu-miR-122-5p	ENSMUSG00000007815	Rhoa	protein_coding	chr9	108337039	108337044	108337039	108337045	+	4	0	Ago1-4,Ago2	1	0	0	0	0	1	0	1.3503	1.571	liver,retina
MIMAT0000246	mmu-miR-122-5p	ENSMUSG00000032604	Qars	protein_coding	chr9	108511340	108511368	108511340	108511368	+	2	0	Ago2	0	0	0	1	0	0	0	1.2782	3.488	liver
MIMAT0000246	mmu-miR-122-5p	ENSMUSG00000032604	Qars	protein_coding	chr9	108515903	108515903	108515876	108515911	+	12	0	Ago2	2	0	1	2	1	0	0	1.1836	0.402	liver
MIMAT0000246	mmu-miR-122-5p	ENSMUSG00000032604	Qars	protein_coding	chr9	108515904	108515910	108515904	108515910	+	0	0	NA	0	0	1	0	0	0	0	0.9778	0.002
MIMAT0000246	mmu-miR-122-5p	ENSMUSG00000025651	Uqcrc1	protein_coding	chr9	108949567	108949572	108949567	108949572	+	1	0	Ago2	1	0	0	0	0	0	0	0.8248	0.478	myotubes
MIMAT0000246	mmu-miR-122-5p	ENSMUSG00000033392	Clasp2	protein_coding	chr9	113918574	113918579	113918574	113918579	+	2	0	Ago2	1	0	0	0	0	0	0	0.9279	1.724	C2C12
MIMAT0000246	mmu-miR-122-5p	ENSMUSG00000032435	Dync1li1	protein_coding	chr9	114724041	114724047	114724041	114724047	+	2	0	Ago2	0	0	1	0	0	0	0	1.46	0.111	cardiac_myocytes
MIMAT0000246	mmu-miR-122-5p	ENSMUSG00000035769	Xylb	protein_coding	chr9	119392115	119392120	119392115	119392120	+	0	0	NA	1	0	0	0	0	0	0	0.1231	-0.316
MIMAT0000246	mmu-miR-122-5p	ENSMUSG00000035769	Xylb	protein_coding	chr9	119393095	119393101	119393095	119393101	+	1	0	Ago2	1	0	0	0	0	0	0	0.9157	0.099	liver
MIMAT0000246	mmu-miR-122-5p	ENSMUSG00000032525	Nktr	protein_coding	chr9	121755180	121755186	121755168	121755187	+	3	0	Ago1-4,Ago2	1	0	0	0	1	0	0	0.9302	-0.513	liver,retina
MIMAT0000246	mmu-miR-122-5p	ENSMUSG00000044148	1810030O07Rik	protein_coding	chrX	12656379	12656384	12656379	12656384	-	1	0	Ago2	1	0	0	0	0	0	0	0.6552	-0.161	liver
MIMAT0000246	mmu-miR-122-5p	ENSMUSG00000025040	Fundc1	protein_coding	chrX	17556744	17556750	17556743	17556764	-	3	0	Ago2	1	0	1	0	1	0	0	0.5843	-0.354	liver
MIMAT0000246	mmu-miR-122-5p	ENSMUSG00000037217	Syn1	protein_coding	chrX	20860599	20860604	20860599	20860604	-	1	0	Ago2	1	0	0	0	0	0	0	0.2487	1.468	cortex
MIMAT0000246	mmu-miR-122-5p	ENSMUSG00000037217	Syn1	protein_coding	chrX	20860746	20860751	20860746	20860751	-	0	0	NA	1	0	0	0	0	0	0	0.9367	0.984
MIMAT0000246	mmu-miR-122-5p	ENSMUSG00000037475	Thoc2	protein_coding	chrX	41795815	41795820	41795815	41795820	-	0	0	NA	1	0	1	0	0	0	0	0.5721	-0.027
MIMAT0000246	mmu-miR-122-5p	ENSMUSG00000037475	Thoc2	protein_coding	chrX	41795884	41795889	41795884	41795889	-	1	0	Ago1-4	1	0	1	0	0	0	0	0.4667	-0.773	retina
MIMAT0000246	mmu-miR-122-5p	ENSMUSG00000036916	Zfp280c	protein_coding	chrX	48550282	48550304	48550282	48550304	-	1	0	Ago1-4	0	1	0	0	0	0	0	1.3263	0.773	retina
MIMAT0000246	mmu-miR-122-5p	ENSMUSG00000061273	Mmgt1	protein_coding	chrX	56586853	56586858	56586853	56586858	-	1	0	Ago1-4	1	0	1	0	0	0	0	0.4789	-0.488	retina
MIMAT0000246	mmu-miR-122-5p	ENSMUSG00000061273	Mmgt1	protein_coding	chrX	56588606	56588611	56588606	56588611	-	0	0	NA	1	0	1	0	0	0	0	0.2032	0.664
MIMAT0000246	mmu-miR-122-5p	ENSMUSG00000061273	Mmgt1	protein_coding	chrX	56589075	56589081	56589074	56589095	-	0	0	NA	1	0	1	0	1	1	1	0.0214	2.144
MIMAT0000246	mmu-miR-122-5p	ENSMUSG00000031133	Arhgef6	protein_coding	chrX	57233472	57233477	57233472	57233477	-	1	0	Ago2	1	0	0	0	0	0	0	1.1562	0.179	cardiac_myocytes
MIMAT0000246	mmu-miR-122-5p	ENSMUSG00000073139	Tmem185a	protein_coding	chrX	70460998	70461004	70460997	70461019	-	1	0	Ago2	1	1	1	0	1	0	0	1.123	-0.541	retina
MIMAT0000246	mmu-miR-122-5p	ENSMUSG00000002010	Idh3g	protein_coding	chrX	73779012	73779017	73779012	73779017	-	3	0	Ago2	1	0	0	0	0	0	0	0.8492	-0.068	liver
MIMAT0000246	mmu-miR-122-5p	ENSMUSG00000034055	Phka1	protein_coding	chrX	102515105	102515123	102515105	102515123	-	0	0	NA	0	1	0	0	0	0	0	0.4934	0.012
MIMAT0000246	mmu-miR-122-5p	ENSMUSG00000034055	Phka1	protein_coding	chrX	102515951	102515956	102515951	102515956	-	1	0	Ago2	1	0	0	0	0	0	0	1.3938	2.205	liver
MIMAT0000246	mmu-miR-122-5p	ENSMUSG00000033965	Slc16a2	protein_coding	chrX	103699704	103699709	103699704	103699709	-	2	0	Ago1-4	1	0	0	0	0	0	0	0.1578	0.404	retina
MIMAT0000246	mmu-miR-122-5p	ENSMUSG00000031232	Magt1	protein_coding	chrX	105968424	105968430	105968424	105968430	-	2	0	Ago2	0	0	1	0	0	0	0	0.4412	1.128	liver
MIMAT0000246	mmu-miR-122-5p	ENSMUSG00000031431	Tsc22d3	protein_coding	chrX	140540708	140540713	140540707	140540713	-	4	0	Ago2	1	0	0	0	0	1	0	0.5533	1.102	liver
MIMAT0000246	mmu-miR-122-5p	ENSMUSG00000025269	Apex2	protein_coding	chrX	150571661	150571666	150571661	150571666	-	2	0	Ago1-4	1	0	0	0	0	0	0	0.551	-0.342	retina
MIMAT0000246	mmu-miR-122-5p	ENSMUSG00000031144	Syp	protein_coding	chrX	7652016	7652021	7652016	7652021	+	7	0	Ago1-4,Ago2	1	0	1	0	0	0	0	0.7982	-0.376	cortex,retina
MIMAT0000246	mmu-miR-122-5p	ENSMUSG00000031144	Syp	protein_coding	chrX	7652075	7652080	7652075	7652080	+	0	0	NA	1	0	1	0	0	0	0	0.8891	-0.003
MIMAT0000246	mmu-miR-122-5p	ENSMUSG00000031144	Syp	protein_coding	chrX	7653012	7653018	7653011	7653018	+	0	0	NA	1	0	1	0	0	0	0	0.7273	0.217
MIMAT0000246	mmu-miR-122-5p	ENSMUSG00000031153	Gripap1	protein_coding	chrX	7810649	7810674	7810649	7810674	+	0	0	NA	0	0	0	0	1	0	0	1.0576	2.531
MIMAT0000246	mmu-miR-122-5p	ENSMUSG00000031153	Gripap1	protein_coding	chrX	7820141	7820146	7820141	7820146	+	1	0	Ago2	1	0	0	0	0	0	0	0.1497	0.498	BMDMs
MIMAT0000246	mmu-miR-122-5p	ENSMUSG00000031154	Otud5	protein_coding	chrX	7874391	7874396	7874391	7874396	+	1	0	Ago2	1	0	0	0	0	0	0	1.3005	0.645	myotubes
MIMAT0000246	mmu-miR-122-5p	ENSMUSG00000031154	Otud5	protein_coding	chrX	7874575	7874596	7874575	7874596	+	1	1	Ago2	0	1	0	0	0	0	0	1.4627	1.634	cardiac_myocytes
MIMAT0000246	mmu-miR-122-5p	ENSMUSG00000031156	Slc35a2	protein_coding	chrX	7893754	7893759	7893754	7893759	+	1	0	Ago1-4	1	0	0	0	0	0	0	0.7461	1.122	retina
MIMAT0000246	mmu-miR-122-5p	ENSMUSG00000058254	Tspan7	protein_coding	chrX	10592566	10592571	10592566	10592571	+	0	0	NA	0	0	1	0	0	0	0	0.9268	-0.075
MIMAT0000246	mmu-miR-122-5p	ENSMUSG00000058254	Tspan7	protein_coding	chrX	10592619	10592624	10592619	10592624	+	1	0	Ago1-4	0	0	1	0	0	0	0	0.5576	-0.432	retina
MIMAT0000246	mmu-miR-122-5p	ENSMUSG00000058254	Tspan7	protein_coding	chrX	10593618	10593623	10593618	10593623	+	0	0	NA	0	0	1	0	0	0	0	0.705	0.492
MIMAT0000246	mmu-miR-122-5p	ENSMUSG00000058254	Tspan7	protein_coding	chrX	10595783	10595789	10595771	10595790	+	0	0	NA	1	0	1	0	1	0	0	1.0898	1.121
MIMAT0000246	mmu-miR-122-5p	ENSMUSG00000031065	Cdk16	protein_coding	chrX	20693348	20693376	20693348	20693376	+	0	0	NA	0	0	0	1	0	0	0	1.7221	2.978
MIMAT0000246	mmu-miR-122-5p	ENSMUSG00000031065	Cdk16	protein_coding	chrX	20698773	20698779	20698752	20698780	+	6	1	Ago1-4,Ago2	1	1	1	1	1	0	0	0.9856	0.223	myotubes,retina
MIMAT0000246	mmu-miR-122-5p	ENSMUSG00000031065	Cdk16	protein_coding	chrX	20699290	20699295	20699268	20699296	+	5	0	Ago2	1	1	1	1	0	0	0	1.2061	0.551	mesencymal_stem_cell
MIMAT0000246	mmu-miR-122-5p	ENSMUSG00000031065	Cdk16	protein_coding	chrX	20699673	20699679	20699652	20699680	+	6	0	Ago2	1	0	1	1	1	0	0	1.599	0.082	liver
MIMAT0000246	mmu-miR-122-5p	ENSMUSG00000036959	Bcorl1	protein_coding	chrX	48368633	48368653	48368633	48368653	+	3	0	Ago1-4	0	1	0	0	0	0	0	1.1995	0.463	retina
MIMAT0000246	mmu-miR-122-5p	ENSMUSG00000036959	Bcorl1	protein_coding	chrX	48368988	48369009	48368988	48369009	+	0	0	NA	0	1	0	0	0	0	0	1.1042	2.082
MIMAT0000246	mmu-miR-122-5p	ENSMUSG00000071748	Gm14698	protein_coding	chrX	68821878	68821906	68821878	68821906	+	0	0	NA	0	0	0	1	0	0	0	1.5003	2.769
MIMAT0000246	mmu-miR-122-5p	ENSMUSG00000071748	Gm14698	protein_coding	chrX	68823459	68823465	68823438	68823466	+	0	0	NA	0	0	1	1	0	0	0	0.9844	0.545
MIMAT0000246	mmu-miR-122-5p	ENSMUSG00000071748	Gm14698	protein_coding	chrX	68824841	68824847	68824820	68824848	+	1	0	Ago2	0	0	1	1	0	0	0	0.9531	-0.022	myotubes
MIMAT0000246	mmu-miR-122-5p	ENSMUSG00000019087	Atp6ap1	protein_coding	chrX	74304362	74304367	74304362	74304367	+	1	0	Ago2	1	0	0	0	0	0	0	0.7128	0.328	BMDMs
MIMAT0000246	mmu-miR-122-5p	ENSMUSG00000031198	Fundc2	protein_coding	chrX	75394445	75394450	75394423	75394473	+	7	0	Ago1-4,Ago2	1	0	1	2	1	0	1	1.2117	0.769	liver,retina
MIMAT0000246	mmu-miR-122-5p	ENSMUSG00000031198	Fundc2	protein_coding	chrX	75394467	75394472	75394467	75394472	+	4	0	Ago1-4,Ago2	1	0	1	0	0	0	0	0.8747	-0.413	retina
MIMAT0000246	mmu-miR-122-5p	ENSMUSG00000035476	Tab3	protein_coding	chrX	85614394	85614414	85614394	85614414	+	1	0	Ago2	0	1	0	0	0	0	0	0.6888	2.193	liver
MIMAT0000246	mmu-miR-122-5p	ENSMUSG00000035476	Tab3	protein_coding	chrX	85614738	85614759	85614738	85614759	+	0	0	NA	0	1	0	0	0	0	0	1.2643	2.203
MIMAT0000246	mmu-miR-122-5p	ENSMUSG00000035476	Tab3	protein_coding	chrX	85630779	85630784	85630779	85630784	+	0	0	NA	1	0	0	0	0	0	0	0.4934	1.239
MIMAT0000246	mmu-miR-122-5p	ENSMUSG00000031302	Nlgn3	protein_coding	chrX	101319664	101319684	101319664	101319684	+	8	0	Ago1-4,Ago2	0	1	0	0	0	0	0	1.5944	2.299	cortex,retina
MIMAT0000246	mmu-miR-122-5p	ENSMUSG00000031302	Nlgn3	protein_coding	chrX	101320541	101320547	101320541	101320547	+	0	0	NA	1	0	0	0	0	0	1	0.6589	1.239
MIMAT0000246	mmu-miR-122-5p	ENSMUSG00000031302	Nlgn3	protein_coding	chrX	101321342	101321347	101321328	101321348	+	0	0	NA	1	0	0	0	1	0	0	1.235	1.262
MIMAT0000246	mmu-miR-122-5p	ENSMUSG00000034480	Diaph2	protein_coding	chrX	130461928	130461933	130461928	130461933	+	0	0	NA	0	0	1	0	0	0	0	1.1772	0.753
MIMAT0000246	mmu-miR-122-5p	ENSMUSG00000034480	Diaph2	protein_coding	chrX	130464936	130464941	130464936	130464941	+	1	0	Ago2	0	0	1	0	0	0	0	0.5	0.16	liver
MIMAT0000246	mmu-miR-122-5p	ENSMUSG00000034480	Diaph2	protein_coding	chrX	130464965	130464970	130464965	130464970	+	0	0	NA	0	0	1	0	0	0	0	0.0654	-0.648
MIMAT0000246	mmu-miR-122-5p	ENSMUSG00000031256	Cstf2	protein_coding	chrX	134085586	134085591	134085586	134085591	+	1	0	Ago1-4	1	0	0	0	0	0	0	1.1179	0.445	retina
MIMAT0000246	mmu-miR-122-5p	ENSMUSG00000047230	Cldn2	protein_coding	chrX	139811115	139811120	139811115	139811120	+	1	0	Ago2	1	0	0	0	0	0	0	0.8104	2.096	liver
# End of interactions for mmu-miR-122-5p												20
#please cite:
#1.Zhou KR, Huang JH, Liu S, Li B, Liu SR, Zheng WJ, Cai L, et al. An encyclopedia of RNA interactomes in ENCORI.
#2.Li JH, et al.starBase v2.0: decoding miRNA-ceRNA, miRNA-ncRNA and protein-RNA interaction networks from large-scale CLIP-Seq data , Nucleic Acids Res. 2014 Jan;42:D92-7.
miRNAid	miRNAname	geneID	geneName	geneType	chromosome	narrowStart	narrowEnd	broadStart	broadEnd	strand	clipExpNum	degraExpNum	RBP	PITA	RNA22	miRmap	microT	miRanda	PicTar	TargetScan	TDMDScore	phyloP	cellline/tissue
MIMAT0000538	mmu-miR-31-5p	ENSMUSG00000025912	Mybl1	protein_coding	chr1	9669094	9669100	9669093	9669113	-	3	0	Ago2	1	0	1	0	1	0	0	1.0565	2.375	mesencymal_stem_cell
MIMAT0000538	mmu-miR-31-5p	ENSMUSG00000005886	Ncoa2	protein_coding	chr1	13141246	13141252	13141246	13141252	-	2	0	Ago2	1	0	0	0	0	1	1	1.0255	2.269	BMDMs
MIMAT0000538	mmu-miR-31-5p	ENSMUSG00000026064	Ptp4a1	protein_coding	chr1	30941080	30941085	30941080	30941085	-	2	0	Ago2	1	0	0	0	0	0	0	-0.3321	-0.677	BMDMs
MIMAT0000538	mmu-miR-31-5p	ENSMUSG00000117310	Ptp4a1	protein_coding	chr1	30941080	30941085	30941080	30941085	-	2	0	Ago2	1	0	0	0	0	0	0	-0.3321	-0.677	BMDMs
MIMAT0000538	mmu-miR-31-5p	ENSMUSG00000037503	Fam168b	protein_coding	chr1	34813439	34813444	34813439	34813444	-	2	0	Ago2	1	0	0	0	0	0	0	0.2992	0.882	BMDMs
MIMAT0000538	mmu-miR-31-5p	ENSMUSG00000037503	Fam168b	protein_coding	chr1	34815103	34815108	34815103	34815108	-	1	0	Ago2	1	0	0	0	0	0	0	0.8292	0.124	BMDMs
MIMAT0000538	mmu-miR-31-5p	ENSMUSG00000048234	Rnf149	protein_coding	chr1	39552047	39552053	39552046	39552066	-	2	0	Ago2	1	0	1	0	1	0	0	1.0854	0.05	CD4+T
MIMAT0000538	mmu-miR-31-5p	ENSMUSG00000038331	Satb2	protein_coding	chr1	56794311	56794316	56794310	56794338	-	3	0	Ago2	1	0	1	1	1	1	1	1.0898	4.022	mesencymal_stem_cell
MIMAT0000538	mmu-miR-31-5p	ENSMUSG00000038331	Satb2	protein_coding	chr1	56794388	56794394	56794387	56794415	-	0	0	NA	1	0	1	1	1	1	1	1.2672	4.651
MIMAT0000538	mmu-miR-31-5p	ENSMUSG00000025956	Mettl21a	protein_coding	chr1	64607589	64607594	64607589	64607594	-	1	0	Ago2	1	0	0	0	0	0	0	1.0122	0.218	CD4+T
MIMAT0000538	mmu-miR-31-5p	ENSMUSG00000051344	Plekhm3	protein_coding	chr1	64789732	64789737	64789732	64789737	-	0	0	NA	1	0	0	0	0	0	0	0.694	0.407
MIMAT0000538	mmu-miR-31-5p	ENSMUSG00000051344	Plekhm3	protein_coding	chr1	64790344	64790349	64790344	64790349	-	1	0	Ago1-4	1	0	0	0	0	0	0	0.4479	0.436	retina
MIMAT0000538	mmu-miR-31-5p	ENSMUSG00000039395	Mreg	protein_coding	chr1	72159906	72159911	72159906	72159911	-	0	0	NA	1	0	1	0	0	0	0	0.8414	0.452
MIMAT0000538	mmu-miR-31-5p	ENSMUSG00000039395	Mreg	protein_coding	chr1	72159950	72159955	72159950	72159955	-	1	0	Ago2	1	0	1	0	0	0	0	1.5642	0.061	liver
MIMAT0000538	mmu-miR-31-5p	ENSMUSG00000055322	Tns1	protein_coding	chr1	73911919	73911926	73911919	73911926	-	3	0	Ago1-4,Ago2	0	0	0	0	0	0	1	0.9239	3.143	C2C12,retina
MIMAT0000538	mmu-miR-31-5p	ENSMUSG00000026198	Abcb6	protein_coding	chr1	75171813	75171819	75171812	75171834	-	2	0	Ago2	1	0	1	0	1	0	0	1.388	0.241	myotubes
MIMAT0000538	mmu-miR-31-5p	ENSMUSG00000045658	Pid1	protein_coding	chr1	84037029	84037035	84037028	84037052	-	2	0	Ago2	1	0	0	0	1	0	0	1.3315	0.251	BMDMs
MIMAT0000538	mmu-miR-31-5p	ENSMUSG00000026219	Trip12	protein_coding	chr1	84723083	84723088	84723083	84723088	-	0	0	NA	1	0	0	0	0	0	0	0.52	0.754
MIMAT0000538	mmu-miR-31-5p	ENSMUSG00000026219	Trip12	protein_coding	chr1	84723895	84723901	84723894	84723915	-	0	0	NA	1	0	0	0	1	0	0	1.3802	1.238
MIMAT0000538	mmu-miR-31-5p	ENSMUSG00000026219	Trip12	protein_coding	chr1	84762159	84762177	84762159	84762177	-	6	0	Ago1-4,Ago2	0	1	0	0	0	0	0	0.1164	4.428	CD4+T,retina
MIMAT0000538	mmu-miR-31-5p	ENSMUSG00000055866	Per2	protein_coding	chr1	91416120	91416125	91416120	91416125	-	1	0	Ago2	1	0	0	0	0	0	0	0.8558	0.562	CD4+T
MIMAT0000538	mmu-miR-31-5p	ENSMUSG00000055866	Per2	protein_coding	chr1	91423986	91424006	91423986	91424006	-	0	0	NA	0	1	0	0	0	0	0	-0.1204	0.166
MIMAT0000538	mmu-miR-31-5p	ENSMUSG00000014602	Kif1a	protein_coding	chr1	93016318	93016323	93016318	93016323	-	1	0	Ago2	1	0	0	0	0	0	0	1.0156	0.139	cortex
MIMAT0000538	mmu-miR-31-5p	ENSMUSG00000014602	Kif1a	protein_coding	chr1	93016638	93016643	93016638	93016643	-	0	0	NA	1	0	0	0	0	0	0	0.3049	0.328
MIMAT0000538	mmu-miR-31-5p	ENSMUSG00000026374	Tsn	protein_coding	chr1	118298731	118298737	118298731	118298737	-	0	0	NA	1	0	1	0	0	0	0	1.2139	0.239
MIMAT0000538	mmu-miR-31-5p	ENSMUSG00000026374	Tsn	protein_coding	chr1	118298875	118298881	118298875	118298881	-	1	0	Ago2	1	0	1	0	0	0	0	0.7151	0.089	CD4+T
MIMAT0000538	mmu-miR-31-5p	ENSMUSG00000026374	Tsn	protein_coding	chr1	118300569	118300574	118300569	118300574	-	1	0	Ago2	1	0	1	0	0	0	0	0.6364	0.698	mESCs
MIMAT0000538	mmu-miR-31-5p	ENSMUSG00000048402	Gli2	protein_coding	chr1	118834279	118834285	118834278	118834300	-	1	0	Ago1-4	1	0	1	0	1	0	0	1.031	0.963	retina
MIMAT0000538	mmu-miR-31-5p	ENSMUSG00000048402	Gli2	protein_coding	chr1	118835509	118835514	118835509	118835514	-	0	0	NA	1	0	1	0	0	0	0	0.3315	0.506
MIMAT0000538	mmu-miR-31-5p	ENSMUSG00000026409	Pfkfb2	protein_coding	chr1	130697002	130697008	130697001	130697029	-	0	0	NA	0	0	1	1	1	0	0	0.742	0.387
MIMAT0000538	mmu-miR-31-5p	ENSMUSG00000026409	Pfkfb2	protein_coding	chr1	130697851	130697851	130697845	130697879	-	1	0	Ago2	1	0	1	2	1	0	0	1.415	1.968	cardiac_myocytes
MIMAT0000538	mmu-miR-31-5p	ENSMUSG00000026409	Pfkfb2	protein_coding	chr1	130697852	130697858	130697852	130697858	-	0	0	NA	1	0	1	0	0	0	0	1.415	1.465
MIMAT0000538	mmu-miR-31-5p	ENSMUSG00000016528	Mapkapk2	protein_coding	chr1	131054255	131054261	131054254	131054272	-	4	0	Ago1-4,Ago2	1	0	1	0	1	0	1	1.398	0.505	mesencymal_stem_cell,retina
MIMAT0000538	mmu-miR-31-5p	ENSMUSG00000016528	Mapkapk2	protein_coding	chr1	131054264	131054269	131054264	131054269	-	3	0	Ago2	1	0	1	0	0	0	0	0.2177	0.232	mesencymal_stem_cell
MIMAT0000538	mmu-miR-31-5p	ENSMUSG00000016528	Mapkapk2	protein_coding	chr1	131054606	131054611	131054606	131054611	-	0	0	NA	1	0	1	0	0	0	0	0.6862	-0.242
MIMAT0000538	mmu-miR-31-5p	ENSMUSG00000026430	Rassf5	protein_coding	chr1	131177124	131177129	131177124	131177129	-	0	0	NA	1	0	1	0	0	0	0	0.3946	1.027
MIMAT0000538	mmu-miR-31-5p	ENSMUSG00000026430	Rassf5	protein_coding	chr1	131177438	131177443	131177438	131177443	-	0	0	NA	1	0	1	0	0	0	0	1.2782	0.312
MIMAT0000538	mmu-miR-31-5p	ENSMUSG00000026430	Rassf5	protein_coding	chr1	131178017	131178022	131178017	131178022	-	1	0	Ago2	1	0	1	0	0	0	0	0.2583	0.206	liver
MIMAT0000538	mmu-miR-31-5p	ENSMUSG00000026425	Srgap2	protein_coding	chr1	131285340	131285345	131285340	131285345	-	0	0	NA	1	0	0	0	0	0	0	0.3425	0.262
MIMAT0000538	mmu-miR-31-5p	ENSMUSG00000026425	Srgap2	protein_coding	chr1	131286992	131286997	131286992	131286997	-	1	0	Ago2	1	0	0	0	0	0	0	0.3914	0.853	BMDMs
MIMAT0000538	mmu-miR-31-5p	ENSMUSG00000026425	Srgap2	protein_coding	chr1	131287322	131287328	131287321	131287343	-	0	0	NA	1	0	0	0	1	0	0	0.9279	1.013
MIMAT0000538	mmu-miR-31-5p	ENSMUSG00000026437	Cdk18	protein_coding	chr1	132114388	132114393	132114388	132114393	-	2	0	Ago2	1	0	0	0	0	0	0	1.1951	-0.286	C2C12
MIMAT0000538	mmu-miR-31-5p	ENSMUSG00000026437	Cdk18	protein_coding	chr1	132114763	132114768	132114763	132114768	-	0	0	NA	1	0	0	0	0	0	0	0.5843	0.632
MIMAT0000538	mmu-miR-31-5p	ENSMUSG00000041605	Inava	protein_coding	chr1	136213804	136213809	136213804	136213809	-	1	0	Ago2	1	0	0	0	0	0	0	0.5014	-0.344	cortex
MIMAT0000538	mmu-miR-31-5p	ENSMUSG00000026469	Xpr1	protein_coding	chr1	155275995	155276000	155275995	155276000	-	0	0	NA	1	0	1	0	0	0	0	0.8226	1.23
MIMAT0000538	mmu-miR-31-5p	ENSMUSG00000026469	Xpr1	protein_coding	chr1	155276428	155276434	155276428	155276434	-	0	0	NA	1	0	1	0	0	0	0	0.6674	0.746
MIMAT0000538	mmu-miR-31-5p	ENSMUSG00000026469	Xpr1	protein_coding	chr1	155279133	155279138	155279133	155279138	-	1	0	Ago1-4	1	0	1	0	0	0	0	1.011	-0.217	retina
MIMAT0000538	mmu-miR-31-5p	ENSMUSG00000026600	Soat1	protein_coding	chr1	156428138	156428143	156428138	156428143	-	0	0	NA	1	0	1	0	0	0	0	-0.0899	0.377
MIMAT0000538	mmu-miR-31-5p	ENSMUSG00000026600	Soat1	protein_coding	chr1	156431031	156431036	156431030	156431052	-	1	0	Ago2	1	0	1	0	1	0	0	1.5266	1.232	C2C12
MIMAT0000538	mmu-miR-31-5p	ENSMUSG00000026586	Prrx1	protein_coding	chr1	163253087	163253093	163253086	163253114	-	1	0	Ago2	0	0	1	1	0	0	0	1.1396	0.264	C2C12
MIMAT0000538	mmu-miR-31-5p	ENSMUSG00000026586	Prrx1	protein_coding	chr1	163253478	163253483	163253477	163253505	-	0	0	NA	0	0	1	1	0	0	0	1.3984	1.001
MIMAT0000538	mmu-miR-31-5p	ENSMUSG00000026586	Prrx1	protein_coding	chr1	163257512	163257518	163257511	163257539	-	0	0	NA	1	0	1	1	1	0	0	0.8393	1.193
MIMAT0000538	mmu-miR-31-5p	ENSMUSG00000026565	Pou2f1	protein_coding	chr1	165867666	165867671	165867665	165867693	-	1	0	Ago1-4	0	0	1	1	0	0	0	0.8437	1.184	retina
MIMAT0000538	mmu-miR-31-5p	ENSMUSG00000026565	Pou2f1	protein_coding	chr1	165868691	165868696	165868690	165868718	-	1	0	Ago1-4	0	0	1	1	0	0	0	1.3448	0.497	retina
MIMAT0000538	mmu-miR-31-5p	ENSMUSG00000026565	Pou2f1	protein_coding	chr1	165870061	165870066	165870060	165870088	-	0	0	NA	0	0	1	1	0	0	0	0.8979	-0.233
MIMAT0000538	mmu-miR-31-5p	ENSMUSG00000026565	Pou2f1	protein_coding	chr1	165870233	165870239	165870232	165870260	-	0	0	NA	0	0	1	1	0	0	1	1.0399	3.387
MIMAT0000538	mmu-miR-31-5p	ENSMUSG00000026565	Pou2f1	protein_coding	chr1	165871797	165871803	165871796	165871824	-	0	0	NA	0	0	1	1	0	0	1	0.9401	1.388
MIMAT0000538	mmu-miR-31-5p	ENSMUSG00000038530	Rgs4	protein_coding	chr1	169741781	169741787	169741780	169741801	-	1	0	Ago2	1	0	0	0	1	1	1	0.52	0.845	cortex
MIMAT0000538	mmu-miR-31-5p	ENSMUSG00000026675	Hsd17b7	protein_coding	chr1	169949613	169949618	169949613	169949618	-	2	0	Ago2	1	0	1	0	0	0	0	1.123	-0.398	CD4+T
MIMAT0000538	mmu-miR-31-5p	ENSMUSG00000026675	Hsd17b7	protein_coding	chr1	169951621	169951626	169951621	169951626	-	0	0	NA	1	0	1	0	0	0	0	1.0377	0.414
MIMAT0000538	mmu-miR-31-5p	ENSMUSG00000026675	Hsd17b7	protein_coding	chr1	169951856	169951861	169951856	169951861	-	0	0	NA	1	0	1	0	0	0	0	0.4224	-0.123
MIMAT0000538	mmu-miR-31-5p	ENSMUSG00000026667	Uhmk1	protein_coding	chr1	170195469	170195475	170195468	170195496	-	0	0	NA	0	0	1	1	0	0	0	1.6341	0.134
MIMAT0000538	mmu-miR-31-5p	ENSMUSG00000026667	Uhmk1	protein_coding	chr1	170197251	170197257	170197250	170197278	-	2	0	Ago1-4,Ago2	0	0	1	1	0	0	0	0.8182	0.496	retina
MIMAT0000538	mmu-miR-31-5p	ENSMUSG00000010609	Psen2	protein_coding	chr1	180227350	180227355	180227350	180227355	-	1	0	Ago2	1	0	0	0	0	0	0	0.4007	0.306	liver
MIMAT0000538	mmu-miR-31-5p	ENSMUSG00000038733	Wdr26	protein_coding	chr1	181173282	181173287	181173281	181173302	-	0	0	NA	1	1	1	0	0	0	0	1.4545	1.881
MIMAT0000538	mmu-miR-31-5p	ENSMUSG00000038733	Wdr26	protein_coding	chr1	181176261	181176266	181176261	181176266	-	0	0	NA	1	0	1	0	0	0	0	0.9656	0.614
MIMAT0000538	mmu-miR-31-5p	ENSMUSG00000038733	Wdr26	protein_coding	chr1	181177275	181177280	181177275	181177280	-	3	0	Ago2	1	0	1	0	0	0	0	0.3958	4.09	CD4+T
MIMAT0000538	mmu-miR-31-5p	ENSMUSG00000047539	Fbxo28	protein_coding	chr1	182313740	182313745	182313740	182313745	-	0	0	NA	1	0	1	0	0	0	0	0.4024	1.005
MIMAT0000538	mmu-miR-31-5p	ENSMUSG00000047539	Fbxo28	protein_coding	chr1	182314213	182314218	182314213	182314218	-	0	0	NA	1	0	1	0	0	0	0	0.8515	2.494
MIMAT0000538	mmu-miR-31-5p	ENSMUSG00000047539	Fbxo28	protein_coding	chr1	182314619	182314624	182314619	182314624	-	0	0	NA	1	0	1	0	0	0	0	0.3692	-0.548
MIMAT0000538	mmu-miR-31-5p	ENSMUSG00000047539	Fbxo28	protein_coding	chr1	182314774	182314779	182314774	182314779	-	3	0	Ago2	1	0	1	0	0	0	0	1.5512	-0.067	CD4+T
MIMAT0000538	mmu-miR-31-5p	ENSMUSG00000026626	Ppp2r5a	protein_coding	chr1	191352066	191352072	191352065	191352086	-	5	1	Ago2	1	0	1	0	1	0	0	1.4294	2.64	C2C12
MIMAT0000538	mmu-miR-31-5p	ENSMUSG00000025927	Tfap2b	protein_coding	chr1	19214239	19214259	19214239	19214259	+	0	0	NA	0	1	0	0	0	0	0	-0.4418	3.003
MIMAT0000538	mmu-miR-31-5p	ENSMUSG00000025927	Tfap2b	protein_coding	chr1	19237679	19237686	19237664	19237687	+	1	0	Ago1-4	1	0	0	0	1	0	0	0.8969	0.011	retina
MIMAT0000538	mmu-miR-31-5p	ENSMUSG00000026083	Eif5b	protein_coding	chr1	38052317	38052322	38052317	38052322	+	1	0	Ago2	1	0	0	0	0	0	0	0.7339	-0.832	myotubes
MIMAT0000538	mmu-miR-31-5p	ENSMUSG00000026072	Il1r1	protein_coding	chr1	40314487	40314493	40314487	40314493	+	4	0	Ago2	1	0	0	0	0	0	0	1.4627	-0.175	mesencymal_stem_cell
MIMAT0000538	mmu-miR-31-5p	ENSMUSG00000046330	Rpl37a	protein_coding	chr1	72713584	72713589	72713584	72713589	+	1	0	Ago1-4	1	0	0	0	0	0	0	0.9323	-0.126	retina
MIMAT0000538	mmu-miR-31-5p	ENSMUSG00000033257	Ttll4	protein_coding	chr1	74699346	74699351	74699346	74699351	+	1	0	Ago2	0	0	1	0	0	0	0	0.694	-0.325	retina
MIMAT0000538	mmu-miR-31-5p	ENSMUSG00000033257	Ttll4	protein_coding	chr1	74700022	74700027	74700022	74700027	+	0	0	NA	0	0	1	0	0	0	0	0.4268	0.366
MIMAT0000538	mmu-miR-31-5p	ENSMUSG00000033257	Ttll4	protein_coding	chr1	74700401	74700406	74700401	74700406	+	0	0	NA	0	0	1	0	0	0	0	0.9612	-0.173
MIMAT0000538	mmu-miR-31-5p	ENSMUSG00000048000	Gigyf2	protein_coding	chr1	87450554	87450560	87450554	87450560	+	2	0	Ago2	1	0	1	0	0	0	0	1.0854	1.036	myotubes
MIMAT0000538	mmu-miR-31-5p	ENSMUSG00000055013	Agap1	protein_coding	chr1	89890539	89890544	89890539	89890544	+	0	0	NA	1	0	0	0	0	0	0	0.144	0.31
MIMAT0000538	mmu-miR-31-5p	ENSMUSG00000055013	Agap1	protein_coding	chr1	89894812	89894818	89894812	89894819	+	2	0	Ago2	1	0	0	0	0	0	1	0.6031	0.312	retina
MIMAT0000538	mmu-miR-31-5p	ENSMUSG00000026421	Csrp1	protein_coding	chr1	135751669	135751674	135751669	135751674	+	0	0	NA	1	0	0	0	0	0	0	0.6674	0.524
MIMAT0000538	mmu-miR-31-5p	ENSMUSG00000026421	Csrp1	protein_coding	chr1	135752045	135752050	135752045	135752050	+	2	0	Ago2	1	0	0	0	0	0	0	0.4089	-0.121	cortex
MIMAT0000538	mmu-miR-31-5p	ENSMUSG00000026414	Tnnt2	protein_coding	chr1	135852114	135852119	135852098	135852120	+	5	0	Ago2	1	0	0	0	1	0	0	0.9612	0.104	C2C12
MIMAT0000538	mmu-miR-31-5p	ENSMUSG00000041642	Kif21b	protein_coding	chr1	136173589	136173608	136173589	136173608	+	2	0	Ago2	0	1	0	0	0	0	0	1.0565	0.726	cortex
MIMAT0000538	mmu-miR-31-5p	ENSMUSG00000041642	Kif21b	protein_coding	chr1	136177351	136177356	136177351	136177356	+	0	0	NA	1	0	0	0	0	0	0	1.2516	0.259
MIMAT0000538	mmu-miR-31-5p	ENSMUSG00000026475	Rgs16	protein_coding	chr1	153744312	153744317	153744312	153744317	+	0	0	NA	1	0	1	0	0	0	0	0.9013	-0.125
MIMAT0000538	mmu-miR-31-5p	ENSMUSG00000026475	Rgs16	protein_coding	chr1	153744374	153744380	153744361	153744381	+	1	0	Ago2	1	0	1	0	1	0	0	1.2139	-0.215	CD4+T
MIMAT0000538	mmu-miR-31-5p	ENSMUSG00000026475	Rgs16	protein_coding	chr1	153744997	153745002	153744997	153745002	+	0	0	NA	1	0	1	0	0	0	0	0.4105	0.218
MIMAT0000538	mmu-miR-31-5p	ENSMUSG00000026473	Glul	protein_coding	chr1	153908294	153908301	153908294	153908301	+	0	0	NA	1	0	0	0	0	0	0	1.388	1.383
MIMAT0000538	mmu-miR-31-5p	ENSMUSG00000026473	Glul	protein_coding	chr1	153909061	153909066	153909061	153909066	+	0	0	NA	1	0	1	0	0	0	0	1.3561	-0.201
MIMAT0000538	mmu-miR-31-5p	ENSMUSG00000026473	Glul	protein_coding	chr1	153909552	153909558	153909537	153909559	+	5	0	Ago1-4,Ago2	1	0	1	0	1	0	1	1.2117	0.988	liver,retina
MIMAT0000538	mmu-miR-31-5p	ENSMUSG00000026470	Stx6	protein_coding	chr1	155203464	155203469	155203464	155203469	+	15	0	Ago2	1	0	0	0	0	0	0	0.1231	1.021	CD4+T
MIMAT0000538	mmu-miR-31-5p	ENSMUSG00000040612	Ildr2	protein_coding	chr1	166314332	166314337	166314332	166314337	+	0	0	NA	0	0	1	0	0	0	0	0.8868	0.332
MIMAT0000538	mmu-miR-31-5p	ENSMUSG00000040612	Ildr2	protein_coding	chr1	166314773	166314778	166314773	166314778	+	1	0	Ago2	0	0	1	0	0	0	0	0.7959	-0.143	cortex
MIMAT0000538	mmu-miR-31-5p	ENSMUSG00000040612	Ildr2	protein_coding	chr1	166316562	166316568	166316562	166316568	+	0	0	NA	0	0	1	0	0	0	0	1.1019	0.383
MIMAT0000538	mmu-miR-31-5p	ENSMUSG00000060568	Fam78b	protein_coding	chr1	167088119	167088125	167088105	167088126	+	0	0	NA	1	0	1	0	1	0	0	0.9667	0.518
MIMAT0000538	mmu-miR-31-5p	ENSMUSG00000060568	Fam78b	protein_coding	chr1	167089441	167089446	167089441	167089446	+	0	0	NA	1	0	1	0	0	0	0	1.3906	-0.162
MIMAT0000538	mmu-miR-31-5p	ENSMUSG00000060568	Fam78b	protein_coding	chr1	167090128	167090134	167090117	167090135	+	1	0	Ago2	1	0	1	0	1	0	0	0.7661	0.493	retina
MIMAT0000538	mmu-miR-31-5p	ENSMUSG00000015355	Cd48	protein_coding	chr1	171704921	171704927	171704906	171704928	+	1	0	Ago2	1	0	1	0	1	1	0	1.0443	-0.054	BMDMs
MIMAT0000538	mmu-miR-31-5p	ENSMUSG00000003464	Pex19	protein_coding	chr1	172134750	172134755	172134750	172134755	+	0	0	NA	1	0	1	0	0	0	0	0.7317	0.162
MIMAT0000538	mmu-miR-31-5p	ENSMUSG00000003464	Pex19	protein_coding	chr1	172135076	172135081	172135076	172135081	+	2	0	Ago1-4	1	0	1	0	0	0	0	0.7505	0.022	retina
MIMAT0000538	mmu-miR-31-5p	ENSMUSG00000050229	Pigm	protein_coding	chr1	172379540	172379546	172379524	172379547	+	0	0	NA	1	0	1	0	1	0	0	1.3381	0
MIMAT0000538	mmu-miR-31-5p	ENSMUSG00000050229	Pigm	protein_coding	chr1	172384022	172384028	172384022	172384028	+	3	0	Ago2	1	0	1	0	0	0	0	1.0133	0.547	CD4+T
MIMAT0000538	mmu-miR-31-5p	ENSMUSG00000026502	Desi2	protein_coding	chr1	178251648	178251654	178251636	178251655	+	0	0	NA	1	0	1	0	1	0	0	1.1497	0.499
MIMAT0000538	mmu-miR-31-5p	ENSMUSG00000026502	Desi2	protein_coding	chr1	178252321	178252327	178252307	178252328	+	1	0	Ago2	1	0	1	0	1	0	0	0.7273	0.002	BMDMs
MIMAT0000538	mmu-miR-31-5p	ENSMUSG00000026490	Cdc42bpa	protein_coding	chr1	180162233	180162238	180162233	180162238	+	1	0	Ago2	0	0	1	0	0	0	0	1.2476	-0.748	cortex
MIMAT0000538	mmu-miR-31-5p	ENSMUSG00000026490	Cdc42bpa	protein_coding	chr1	180162823	180162829	180162823	180162829	+	0	0	NA	0	0	1	0	0	0	0	1.4146	0.184
MIMAT0000538	mmu-miR-31-5p	ENSMUSG00000026490	Cdc42bpa	protein_coding	chr1	180162994	180162999	180162994	180162999	+	0	0	NA	0	0	1	0	0	0	0	1.3075	-0.664
MIMAT0000538	mmu-miR-31-5p	ENSMUSG00000026640	Plxna2	protein_coding	chr1	194814053	194814059	194814039	194814060	+	0	0	NA	1	0	1	0	1	1	1	1.1552	1.855
MIMAT0000538	mmu-miR-31-5p	ENSMUSG00000026640	Plxna2	protein_coding	chr1	194815199	194815205	194815199	194815205	+	3	0	Ago2	1	0	1	0	0	0	0	0.1978	-0.283	cortex
MIMAT0000538	mmu-miR-31-5p	ENSMUSG00000016494	Cd34	protein_coding	chr1	194960387	194960392	194960387	194960392	+	1	0	Ago2	1	0	0	0	0	0	0	1.8805	-0.915	BMDMs
MIMAT0000538	mmu-miR-31-5p	ENSMUSG00000040006	Ginm1	protein_coding	chr10	7768434	7768439	7768433	7768456	-	3	0	Ago2	1	0	0	0	1	0	0	1.2206	0.941	C2C12
MIMAT0000538	mmu-miR-31-5p	ENSMUSG00000047712	Ust	protein_coding	chr10	8205149	8205154	8205148	8205167	-	2	0	Ago2	1	0	1	0	1	0	0	1.496	3.24	myotubes
MIMAT0000538	mmu-miR-31-5p	ENSMUSG00000047712	Ust	protein_coding	chr10	8206773	8206778	8206773	8206778	-	0	0	NA	1	0	1	0	0	0	0	0.2594	0.372
MIMAT0000538	mmu-miR-31-5p	ENSMUSG00000019790	Stxbp5	protein_coding	chr10	9759362	9759367	9759362	9759367	-	1	0	Ago1-4	1	0	0	0	0	0	0	1.1419	0.012	retina
MIMAT0000538	mmu-miR-31-5p	ENSMUSG00000039879	Heca	protein_coding	chr10	17900700	17900705	17900700	17900705	-	0	0	NA	1	0	1	0	0	0	0	0.3086	0.337
MIMAT0000538	mmu-miR-31-5p	ENSMUSG00000039879	Heca	protein_coding	chr10	17902057	17902063	17902057	17902063	-	1	0	Ago1-4	1	0	1	0	0	0	0	0.7539	0.848	retina
MIMAT0000538	mmu-miR-31-5p	ENSMUSG00000019850	Tnfaip3	protein_coding	chr10	19001849	19001854	19001849	19001854	-	1	0	Ago2	1	0	0	0	0	0	0	0.7919	-0.199	CD4+T
MIMAT0000538	mmu-miR-31-5p	ENSMUSG00000020097	Sgpl1	protein_coding	chr10	61098750	61098755	61098750	61098755	-	5	0	Ago2	1	0	0	0	0	0	0	0.0214	1.396	C2C12
MIMAT0000538	mmu-miR-31-5p	ENSMUSG00000037747	Phyhipl	protein_coding	chr10	70559085	70559091	70559085	70559091	-	1	0	Ago1-4	1	0	0	0	0	0	0	0.9734	0.855	retina
MIMAT0000538	mmu-miR-31-5p	ENSMUSG00000001120	Pcbp3	protein_coding	chr10	76761909	76761914	76761909	76761914	-	1	0	Ago2	1	0	0	0	0	0	0	1.2782	-0.087	retina
MIMAT0000538	mmu-miR-31-5p	ENSMUSG00000020262	Adarb1	protein_coding	chr10	77291771	77291777	77291770	77291793	-	0	0	NA	1	1	0	0	0	0	0	0.8593	-0.84
MIMAT0000538	mmu-miR-31-5p	ENSMUSG00000020262	Adarb1	protein_coding	chr10	77292553	77292558	77292553	77292558	-	0	0	NA	1	0	0	0	0	0	0	1.2704	-1.005
MIMAT0000538	mmu-miR-31-5p	ENSMUSG00000020262	Adarb1	protein_coding	chr10	77293536	77293541	77293536	77293541	-	1	0	Ago2	1	0	0	0	0	0	0	1.2727	-0.177	retina
MIMAT0000538	mmu-miR-31-5p	ENSMUSG00000001211	Agpat3	protein_coding	chr10	78272536	78272541	78272536	78272541	-	0	0	NA	1	0	0	0	0	0	0	0.5122	-0.429
MIMAT0000538	mmu-miR-31-5p	ENSMUSG00000001211	Agpat3	protein_coding	chr10	78273121	78273126	78273121	78273126	-	2	0	Ago2	1	0	0	0	0	0	0	0.8636	-1.129	cortex
MIMAT0000538	mmu-miR-31-5p	ENSMUSG00000032714	Syde1	protein_coding	chr10	78585152	78585158	78585152	78585158	-	1	0	Ago2	0	0	0	0	0	0	1	1.5165	0.786	C2C12
MIMAT0000538	mmu-miR-31-5p	ENSMUSG00000035781	R3hdm4	protein_coding	chr10	79910921	79910926	79910921	79910926	-	5	0	Ago1-4,Ago2	1	0	0	0	0	0	0	0.6253	-0.161	cortex,retina
MIMAT0000538	mmu-miR-31-5p	ENSMUSG00000035781	R3hdm4	protein_coding	chr10	79910927	79910932	79910927	79910932	-	5	0	Ago1-4,Ago2	1	0	0	0	0	0	0	0.6253	-0.762	cortex,retina
MIMAT0000538	mmu-miR-31-5p	ENSMUSG00000020190	Mknk2	protein_coding	chr10	80666488	80666493	80666488	80666493	-	0	0	NA	1	0	0	0	0	0	0	0.9183	0.214
MIMAT0000538	mmu-miR-31-5p	ENSMUSG00000020190	Mknk2	protein_coding	chr10	80667029	80667034	80667029	80667034	-	1	0	Ago2	1	0	0	0	0	0	0	0.456	-0.441	BMDMs
MIMAT0000538	mmu-miR-31-5p	ENSMUSG00000046841	Ckap4	protein_coding	chr10	84526469	84526474	84526469	84526474	-	3	0	Ago1-4	1	0	1	0	0	0	0	1.1584	1.837	retina
MIMAT0000538	mmu-miR-31-5p	ENSMUSG00000046841	Ckap4	protein_coding	chr10	84526504	84526509	84526504	84526509	-	0	0	NA	1	0	1	0	0	0	0	0.2475	0.172
MIMAT0000538	mmu-miR-31-5p	ENSMUSG00000074802	Gas2l3	protein_coding	chr10	89409638	89409643	89409638	89409643	-	1	0	Ago2	1	0	1	0	0	0	0	0.2058	0.401	BMDMs
MIMAT0000538	mmu-miR-31-5p	ENSMUSG00000074802	Gas2l3	protein_coding	chr10	89410994	89410999	89410994	89410999	-	0	0	NA	1	0	1	0	0	0	0	0.4567	0.509
MIMAT0000538	mmu-miR-31-5p	ENSMUSG00000020029	Nudt4	protein_coding	chr10	95548091	95548096	95548090	95548114	-	1	1	Ago2	1	0	0	0	1	0	0	1.2061	2.234	cortex
MIMAT0000538	mmu-miR-31-5p	ENSMUSG00000000435	Myf5	protein_coding	chr10	107483897	107483903	107483896	107483918	-	4	0	Ago2	1	0	1	0	1	0	1	1.163	0.89	C2C12
MIMAT0000538	mmu-miR-31-5p	ENSMUSG00000035798	Zdhhc17	protein_coding	chr10	110943186	110943191	110943186	110943191	-	1	0	Ago2	1	0	0	0	0	0	0	0.4544	0.8	retina
MIMAT0000538	mmu-miR-31-5p	ENSMUSG00000074748	Atxn7l3b	protein_coding	chr10	112926064	112926070	112926063	112926091	-	2	0	Ago1-4,Ago2	1	0	1	1	1	0	0	0.8825	0.1	retina
MIMAT0000538	mmu-miR-31-5p	ENSMUSG00000074748	Atxn7l3b	protein_coding	chr10	112926104	112926110	112926103	112926131	-	3	0	Ago1-4,Ago2	1	0	1	1	0	0	0	1.3824	1.003	retina
MIMAT0000538	mmu-miR-31-5p	ENSMUSG00000074748	Atxn7l3b	protein_coding	chr10	112926899	112926904	112926898	112926926	-	4	0	Ago2	1	0	1	1	0	0	0	0.4278	1.828	liver
MIMAT0000538	mmu-miR-31-5p	ENSMUSG00000074748	Atxn7l3b	protein_coding	chr10	112927734	112927739	112927733	112927761	-	0	0	NA	1	0	1	1	0	0	0	0.837	0.194
MIMAT0000538	mmu-miR-31-5p	ENSMUSG00000051236	Msrb3	protein_coding	chr10	120783285	120783290	120783285	120783290	-	1	0	Ago2	1	0	0	0	0	0	0	0.4623	1.441	C2C12
MIMAT0000538	mmu-miR-31-5p	ENSMUSG00000006736	Tspan31	protein_coding	chr10	127067429	127067435	127067428	127067448	-	1	0	Ago2	1	0	1	0	1	0	1	1.174	0.056	mesencymal_stem_cell
MIMAT0000538	mmu-miR-31-5p	ENSMUSG00000006736	Tspan31	protein_coding	chr10	127067807	127067812	127067807	127067812	-	0	0	NA	1	0	1	0	0	0	0	1.2594	-0.559
MIMAT0000538	mmu-miR-31-5p	ENSMUSG00000040043	Rbms2	protein_coding	chr10	128133066	128133071	128133066	128133071	-	2	0	Ago2	1	0	0	0	0	0	0	0.4789	-0.187	myotubes
MIMAT0000538	mmu-miR-31-5p	ENSMUSG00000090841	Myl6	protein_coding	chr10	128490922	128490927	128490922	128490927	-	2	0	Ago2	1	0	1	0	0	0	0	1.5348	0.495	myotubes
MIMAT0000538	mmu-miR-31-5p	ENSMUSG00000090841	Myl6	protein_coding	chr10	128490973	128490978	128490973	128490978	-	0	0	NA	1	0	1	0	0	0	0	0.6752	1.878
MIMAT0000538	mmu-miR-31-5p	ENSMUSG00000025358	Cdk2	protein_coding	chr10	128698993	128698999	128698992	128699013	-	3	0	Ago2	1	0	0	0	1	0	0	0.4679	0.262	mesencymal_stem_cell
MIMAT0000538	mmu-miR-31-5p	ENSMUSG00000040021	Lats1	protein_coding	chr10	7714160	7714165	7714160	7714165	+	1	0	Ago2	1	0	0	0	0	0	0	0.0343	-0.221	mESCs
MIMAT0000538	mmu-miR-31-5p	ENSMUSG00000039835	Nhsl1	protein_coding	chr10	18533341	18533346	18533341	18533346	+	1	0	Ago2	1	0	0	0	0	0	0	0.97	-0.317	cortex
MIMAT0000538	mmu-miR-31-5p	ENSMUSG00000019997	Ccn2	protein_coding	chr10	24596414	24596437	24596414	24596437	+	1	0	Ago2	0	1	0	0	0	0	0	-0.1957	4.421	cardiac_myocytes
MIMAT0000538	mmu-miR-31-5p	ENSMUSG00000038481	Cdk19	protein_coding	chr10	40480983	40480989	40480983	40480989	+	3	0	Ago1-4,Ago2	1	0	0	0	0	0	0	0.7498	2.392	mesencymal_stem_cell,retina
MIMAT0000538	mmu-miR-31-5p	ENSMUSG00000038481	Cdk19	protein_coding	chr10	40482056	40482062	40482042	40482063	+	0	0	NA	1	0	1	0	1	0	0	0.8037	-0.007
MIMAT0000538	mmu-miR-31-5p	ENSMUSG00000038481	Cdk19	protein_coding	chr10	40482338	40482344	40482338	40482344	+	0	0	NA	0	0	1	0	0	0	0	0.8825	0.376
MIMAT0000538	mmu-miR-31-5p	ENSMUSG00000038481	Cdk19	protein_coding	chr10	40482989	40482995	40482989	40482995	+	0	0	NA	0	0	1	0	0	0	0	0.5776	0.092
MIMAT0000538	mmu-miR-31-5p	ENSMUSG00000019818	Cd164	protein_coding	chr10	41530138	41530143	41530138	41530143	+	4	1	Ago2	1	0	1	0	0	0	0	0.6297	0.466	CD4+T
MIMAT0000538	mmu-miR-31-5p	ENSMUSG00000019818	Cd164	protein_coding	chr10	41530612	41530617	41530612	41530617	+	0	1	NA	1	0	1	0	0	0	0	0.9945	0.358
MIMAT0000538	mmu-miR-31-5p	ENSMUSG00000019818	Cd164	protein_coding	chr10	41530744	41530750	41530731	41530751	+	0	0	NA	1	0	1	0	1	0	0	1.0011	0.941
MIMAT0000538	mmu-miR-31-5p	ENSMUSG00000038280	Ostm1	protein_coding	chr10	42700943	42700948	42700943	42700948	+	2	0	Ago2	1	0	0	0	0	0	0	0.4479	0.929	C2C12
MIMAT0000538	mmu-miR-31-5p	ENSMUSG00000044770	Scml4	protein_coding	chr10	42957876	42957881	42957854	42957882	+	0	0	NA	1	0	1	1	1	0	0	0.7498	0.791
MIMAT0000538	mmu-miR-31-5p	ENSMUSG00000044770	Scml4	protein_coding	chr10	42959715	42959720	42959693	42959721	+	0	0	NA	1	0	1	1	0	0	0	0.1123	0.056
MIMAT0000538	mmu-miR-31-5p	ENSMUSG00000044770	Scml4	protein_coding	chr10	42960033	42960039	42960012	42960040	+	1	0	Ago2	1	0	1	1	1	0	0	1.2883	0.621	myotubes
MIMAT0000538	mmu-miR-31-5p	ENSMUSG00000019920	Lims1	protein_coding	chr10	58422723	58422723	58422718	58422728	+	1	0	Ago1-4	2	0	2	0	0	0	0	-0.0782	-0.065	retina
MIMAT0000538	mmu-miR-31-5p	ENSMUSG00000019920	Lims1	protein_coding	chr10	58424065	58424070	58424065	58424070	+	2	0	Ago2	1	0	1	0	0	0	0	0.214	-0.2	retina
MIMAT0000538	mmu-miR-31-5p	ENSMUSG00000037990	Sh3rf3	protein_coding	chr10	59137354	59137359	59137354	59137359	+	3	0	Ago2	1	0	1	0	0	0	0	0.4745	-0.024	cortex
MIMAT0000538	mmu-miR-31-5p	ENSMUSG00000037990	Sh3rf3	protein_coding	chr10	59137953	59137958	59137953	59137958	+	0	0	NA	1	0	1	0	0	0	0	-0.0405	0.101
MIMAT0000538	mmu-miR-31-5p	ENSMUSG00000058297	Spock2	protein_coding	chr10	60132596	60132602	60132596	60132602	+	1	0	Ago2	1	0	1	0	0	0	0	0.9756	-0.125	cortex
MIMAT0000538	mmu-miR-31-5p	ENSMUSG00000058297	Spock2	protein_coding	chr10	60134274	60134280	60134274	60134280	+	0	0	NA	0	0	1	0	0	0	0	1.3958	0.624
MIMAT0000538	mmu-miR-31-5p	ENSMUSG00000004207	Psap	protein_coding	chr10	60302290	60302295	60302290	60302295	+	4	0	Ago1-4,Ago2	1	0	0	0	0	0	0	0.9856	0.529	liver,retina
MIMAT0000538	mmu-miR-31-5p	ENSMUSG00000019944	Rhobtb1	protein_coding	chr10	69291590	69291595	69291568	69291596	+	1	0	Ago2	1	0	1	1	1	1	1	0.8758	3.336	C2C12
MIMAT0000538	mmu-miR-31-5p	ENSMUSG00000069601	Ank3	protein_coding	chr10	70024961	70024966	70024961	70024966	+	4	0	Ago2	1	0	0	0	0	0	0	0.4291	2.414	C2C12
MIMAT0000538	mmu-miR-31-5p	ENSMUSG00000001436	Slc19a1	protein_coding	chr10	77046074	77046079	77046074	77046079	+	0	0	NA	0	0	1	0	0	0	0	1.1419	0.243
MIMAT0000538	mmu-miR-31-5p	ENSMUSG00000001436	Slc19a1	protein_coding	chr10	77046085	77046090	77046085	77046090	+	0	0	NA	0	0	1	0	0	0	0	1.3425	0.06
[truncated: 1,877 more rows]

## Sheet: Table S2
Table S2. Raw whole genome interactions obtained for 9-month-old miRNAs downregulated in both cortex, and neuronal vesicles under APP hyperregulation.
mRNA
#please cite:
#1.Zhou KR, Huang JH, Liu S, Li B, Liu SR, Zheng WJ, Cai L, et al. An encyclopedia of RNA interactomes in ENCORI.
#2.Li JH, et al.starBase v2.0: decoding miRNA-ceRNA, miRNA-ncRNA and protein-RNA interaction networks from large-scale CLIP-Seq data , Nucleic Acids Res. 2014 Jan;42:D92-7.
miRNAid	miRNAname	geneID	geneName	geneType	chromosome	narrowStart	narrowEnd	broadStart	broadEnd	strand	clipExpNum	degraExpNum	RBP	PITA	RNA22	miRmap	microT	miRanda	PicTar	TargetScan	TDMDScore	phyloP	cellline/tissue
The "miRNA" parameter haven't been set correctly! Or the input of "miRNA" parameter is not available!
# End of interactions for sRNA
#please cite:
#1.Zhou KR, Huang JH, Liu S, Li B, Liu SR, Zheng WJ, Cai L, et al. An encyclopedia of RNA interactomes in ENCORI.
#2.Li JH, et al.starBase v2.0: decoding miRNA-ceRNA, miRNA-ncRNA and protein-RNA interaction networks from large-scale CLIP-Seq data , Nucleic Acids Res. 2014 Jan;42:D92-7.
miRNAid	miRNAname	geneID	geneName	geneType	chromosome	narrowStart	narrowEnd	broadStart	broadEnd	strand	clipExpNum	degraExpNum	RBP	PITA	RNA22	miRmap	microT	miRanda	PicTar	TargetScan	TDMDScore	phyloP	cellline/tissue
MIMAT0000208	mmu-miR-10b-5p	ENSMUSG00000025912	Mybl1	protein_coding	chr1	9669121	9669127	9669120	9669148	-	2	0	Ago2	1	0	1	1	1	1	1	1.1368	1.65	myotubes
MIMAT0000208	mmu-miR-10b-5p	ENSMUSG00000025935	Tram1	protein_coding	chr1	13565818	13565823	13565817	13565836	-	1	0	Ago2	1	0	0	0	1	0	1	1.1792	1.778	myotubes
MIMAT0000208	mmu-miR-10b-5p	ENSMUSG00000042197	Zfp451	protein_coding	chr1	33792581	33792586	33792580	33792608	-	0	0	NA	0	0	1	1	0	0	0	-0.3611	0.204
MIMAT0000208	mmu-miR-10b-5p	ENSMUSG00000042197	Zfp451	protein_coding	chr1	33792755	33792761	33792754	33792782	-	1	0	Ago2	0	0	1	1	0	0	0	0.4041	-0.468	myotubes
MIMAT0000208	mmu-miR-10b-5p	ENSMUSG00000042197	Zfp451	protein_coding	chr1	33793193	33793199	33793192	33793220	-	0	0	NA	0	0	1	1	0	0	0	1.1036	0.034
MIMAT0000208	mmu-miR-10b-5p	ENSMUSG00000042197	Zfp451	protein_coding	chr1	33796449	33796455	33796448	33796476	-	0	0	NA	0	0	1	1	0	0	0	0.6744	-0.002
MIMAT0000208	mmu-miR-10b-5p	ENSMUSG00000042197	Zfp451	protein_coding	chr1	33797148	33797154	33797147	33797175	-	0	0	NA	0	0	1	1	0	0	0	1.1251	0.246
MIMAT0000208	mmu-miR-10b-5p	ENSMUSG00000042197	Zfp451	protein_coding	chr1	33797176	33797182	33797175	33797203	-	0	0	NA	0	0	1	1	0	0	0	0.6641	0.246
MIMAT0000208	mmu-miR-10b-5p	ENSMUSG00000042197	Zfp451	protein_coding	chr1	33802819	33802847	33802819	33802847	-	0	0	NA	0	0	0	1	0	0	0	0.771	1.847
MIMAT0000208	mmu-miR-10b-5p	ENSMUSG00000037503	Fam168b	protein_coding	chr1	34813605	34813610	34813605	34813610	-	0	0	NA	1	0	1	0	0	0	0	0.2862	-0.046
MIMAT0000208	mmu-miR-10b-5p	ENSMUSG00000037503	Fam168b	protein_coding	chr1	34813957	34813962	34813957	34813962	-	0	0	NA	1	0	1	0	0	0	0	0.1138	-1.079
MIMAT0000208	mmu-miR-10b-5p	ENSMUSG00000037503	Fam168b	protein_coding	chr1	34814067	34814072	34814067	34814072	-	1	0	Ago2	1	0	1	0	0	0	0	0.1114	-0.598	myotubes
MIMAT0000208	mmu-miR-10b-5p	ENSMUSG00000037503	Fam168b	protein_coding	chr1	34815394	34815399	34815394	34815401	-	0	0	NA	1	0	1	0	0	0	0	0.5354	0.086
MIMAT0000208	mmu-miR-10b-5p	ENSMUSG00000037503	Fam168b	protein_coding	chr1	34816633	34816638	34816633	34816638	-	0	0	NA	1	0	1	0	0	0	0	0.5652	0.483
MIMAT0000208	mmu-miR-10b-5p	ENSMUSG00000037470	Uggt1	protein_coding	chr1	36143678	36143683	36143678	36143683	-	3	0	Ago2	1	0	0	0	0	0	0	1.2905	0.224	C2C12
MIMAT0000208	mmu-miR-10b-5p	ENSMUSG00000026094	Stk17b	protein_coding	chr1	53756935	53756940	53756935	53756940	-	1	0	Ago2	1	0	0	0	0	0	0	-0.0498	-0.211	cortex
MIMAT0000208	mmu-miR-10b-5p	ENSMUSG00000040865	Ino80d	protein_coding	chr1	63052117	63052123	63052116	63052144	-	0	0	NA	1	0	0	1	0	1	1	0.913	4.105
MIMAT0000208	mmu-miR-10b-5p	ENSMUSG00000040865	Ino80d	protein_coding	chr1	63056632	63056637	63056631	63056659	-	0	0	NA	1	0	0	1	0	0	0	0.0269	0.748
MIMAT0000208	mmu-miR-10b-5p	ENSMUSG00000040865	Ino80d	protein_coding	chr1	63058050	63058078	63058050	63058078	-	0	0	NA	0	0	0	1	0	0	0	1	3.972
MIMAT0000208	mmu-miR-10b-5p	ENSMUSG00000040865	Ino80d	protein_coding	chr1	63085950	63085978	63085950	63085978	-	3	0	Ago2	0	0	0	1	0	0	0	0.1329	2.641	C2C12
MIMAT0000208	mmu-miR-10b-5p	ENSMUSG00000055322	Tns1	protein_coding	chr1	73912772	73912777	73912772	73912777	-	0	0	NA	0	0	1	0	0	0	0	-0.3043	-0.128
MIMAT0000208	mmu-miR-10b-5p	ENSMUSG00000055322	Tns1	protein_coding	chr1	73913071	73913076	73913071	73913076	-	0	0	NA	0	0	1	0	0	0	0	0.7455	0.241
MIMAT0000208	mmu-miR-10b-5p	ENSMUSG00000055322	Tns1	protein_coding	chr1	73913245	73913250	73913245	73913250	-	1	0	Ago2	0	0	1	0	0	0	0	0.8801	0.268	liver
MIMAT0000208	mmu-miR-10b-5p	ENSMUSG00000055322	Tns1	protein_coding	chr1	73913834	73913839	73913834	73913839	-	0	0	NA	0	0	1	0	0	0	0	1.1612	0.206
MIMAT0000208	mmu-miR-10b-5p	ENSMUSG00000055322	Tns1	protein_coding	chr1	73913842	73913848	73913841	73913861	-	0	0	NA	0	0	1	0	1	0	0	1.1612	-0.369
MIMAT0000208	mmu-miR-10b-5p	ENSMUSG00000014602	Kif1a	protein_coding	chr1	93017089	93017094	93017089	93017094	-	0	0	NA	1	0	0	0	0	0	0	0.4977	0.13
MIMAT0000208	mmu-miR-10b-5p	ENSMUSG00000014602	Kif1a	protein_coding	chr1	93018192	93018197	93018192	93018197	-	1	0	Ago2	1	0	0	0	0	0	0	0.7317	0.231	cortex
MIMAT0000208	mmu-miR-10b-5p	ENSMUSG00000034088	Hdlbp	protein_coding	chr1	93406215	93406220	93406215	93406220	-	0	0	NA	1	0	0	0	0	0	0	0.6713	-0.28
MIMAT0000208	mmu-miR-10b-5p	ENSMUSG00000034088	Hdlbp	protein_coding	chr1	93407978	93407983	93407978	93407983	-	1	0	Ago2	1	0	0	0	0	0	0	0.229	0.41	liver
MIMAT0000208	mmu-miR-10b-5p	ENSMUSG00000040710	St8sia4	protein_coding	chr1	95588227	95588232	95588227	95588232	-	2	0	Ago2	1	0	0	0	0	0	0	1.1813	0.7	CD4+T
MIMAT0000208	mmu-miR-10b-5p	ENSMUSG00000026430	Rassf5	protein_coding	chr1	131177378	131177384	131177378	131177384	-	1	0	Ago2	1	0	1	0	0	0	0	1.2736	-1.15	CD4+T
MIMAT0000208	mmu-miR-10b-5p	ENSMUSG00000026430	Rassf5	protein_coding	chr1	131177977	131177982	131177977	131177982	-	0	0	NA	1	0	1	0	0	0	0	0.4284	0.27
MIMAT0000208	mmu-miR-10b-5p	ENSMUSG00000026430	Rassf5	protein_coding	chr1	131178362	131178367	131178362	131178369	-	0	0	NA	1	0	1	0	0	0	0	0.8048	-1.052
MIMAT0000208	mmu-miR-10b-5p	ENSMUSG00000042349	Ikbke	protein_coding	chr1	131254923	131254928	131254923	131254928	-	1	0	Ago2	1	0	0	0	0	0	0	0.4818	-0.195	BMDMs
MIMAT0000208	mmu-miR-10b-5p	ENSMUSG00000026437	Cdk18	protein_coding	chr1	132114105	132114110	132114105	132114110	-	1	0	Ago2	1	0	0	0	0	0	0	0.5843	0.515	BMDMs
MIMAT0000208	mmu-miR-10b-5p	ENSMUSG00000020423	Btg2	protein_coding	chr1	134076974	134076979	134076974	134076979	-	3	0	Ago2	1	0	0	0	0	0	0	0.8272	0.023	BMDMs
MIMAT0000208	mmu-miR-10b-5p	ENSMUSG00000042305	Tmem183a	protein_coding	chr1	134346633	134346639	134346633	134346639	-	0	0	NA	1	0	1	0	0	0	0	1.1972	0.201
MIMAT0000208	mmu-miR-10b-5p	ENSMUSG00000042305	Tmem183a	protein_coding	chr1	134347534	134347540	134347533	134347553	-	1	0	Ago2	1	0	1	0	1	1	1	1.0626	2.05	myotubes
MIMAT0000208	mmu-miR-10b-5p	ENSMUSG00000018199	Ro60	protein_coding	chr1	143751953	143751959	143751953	143751960	-	2	0	Ago1-4	1	0	1	0	0	0	0	1.018	0.772	retina
MIMAT0000208	mmu-miR-10b-5p	ENSMUSG00000018199	Ro60	protein_coding	chr1	143754721	143754726	143754721	143754726	-	0	0	NA	1	0	1	0	0	0	0	0.9629	-0.105
MIMAT0000208	mmu-miR-10b-5p	ENSMUSG00000018199	Ro60	protein_coding	chr1	143755280	143755285	143755280	143755285	-	0	0	NA	1	0	1	0	0	0	0	0.0943	0.011
MIMAT0000208	mmu-miR-10b-5p	ENSMUSG00000018199	Ro60	protein_coding	chr1	143755410	143755416	143755410	143755416	-	0	0	NA	1	0	1	0	0	0	0	0.7712	-0.11
MIMAT0000208	mmu-miR-10b-5p	ENSMUSG00000018199	Ro60	protein_coding	chr1	143757088	143757094	143757088	143757094	-	0	0	NA	1	0	1	0	0	0	0	1.1081	-0.276
MIMAT0000208	mmu-miR-10b-5p	ENSMUSG00000026577	Blzf1	protein_coding	chr1	164290072	164290077	164290072	164290077	-	0	0	NA	1	0	1	0	0	0	0	1.2506	0.247
MIMAT0000208	mmu-miR-10b-5p	ENSMUSG00000026577	Blzf1	protein_coding	chr1	164292063	164292068	164292062	164292090	-	4	0	Ago2	1	0	1	1	0	1	1	0.2262	2.611	C2C12
MIMAT0000208	mmu-miR-10b-5p	ENSMUSG00000052534	Pbx1	protein_coding	chr1	168120353	168120358	168120353	168120358	-	0	0	NA	1	0	0	0	0	0	0	0.6638	1.189
MIMAT0000208	mmu-miR-10b-5p	ENSMUSG00000052534	Pbx1	protein_coding	chr1	168154775	168154782	168154774	168154796	-	1	0	Ago1-4	1	0	0	0	1	0	0	0.6098	1.047	retina
MIMAT0000208	mmu-miR-10b-5p	ENSMUSG00000026675	Hsd17b7	protein_coding	chr1	169950671	169950676	169950671	169950676	-	1	0	Ago2	1	0	0	0	0	0	0	0.4899	0.182	myotubes
MIMAT0000208	mmu-miR-10b-5p	ENSMUSG00000019699	Akt3	protein_coding	chr1	177022240	177022246	177022240	177022246	-	0	0	NA	1	0	0	0	0	0	0	0.6458	3.577
MIMAT0000208	mmu-miR-10b-5p	ENSMUSG00000019699	Akt3	protein_coding	chr1	177022580	177022587	177022580	177022587	-	3	0	Ago1-4,Ago2	1	0	0	0	0	0	0	0.3849	3.901	cortex,retina
MIMAT0000208	mmu-miR-10b-5p	ENSMUSG00000039630	Hnrnpu	protein_coding	chr1	178329102	178329107	178329102	178329107	-	3	0	Ago2	1	0	0	0	0	0	0	0.8621	4.648	C2C12
MIMAT0000208	mmu-miR-10b-5p	ENSMUSG00000038733	Wdr26	protein_coding	chr1	181174308	181174314	181174308	181174314	-	7	0	Ago2	1	0	1	0	0	1	1	0.4963	3.194	CD4+T
MIMAT0000208	mmu-miR-10b-5p	ENSMUSG00000038733	Wdr26	protein_coding	chr1	181176345	181176350	181176345	181176350	-	0	0	NA	1	0	1	0	0	0	0	0.5613	-0.031
MIMAT0000208	mmu-miR-10b-5p	ENSMUSG00000016262	Sertad4	protein_coding	chr1	192845446	192845452	192845445	192845467	-	1	0	Ago1-4	1	0	0	0	1	1	1	0.0689	3.374	retina
MIMAT0000208	mmu-miR-10b-5p	ENSMUSG00000025907	Rb1cc1	protein_coding	chr1	6275290	6275296	6275275	6275297	+	0	0	NA	1	0	1	0	1	1	1	0.9056	1.358
MIMAT0000208	mmu-miR-10b-5p	ENSMUSG00000025907	Rb1cc1	protein_coding	chr1	6275402	6275407	6275402	6275407	+	1	0	Ago2	1	0	1	0	0	0	0	1.1113	0.986	C2C12
MIMAT0000208	mmu-miR-10b-5p	ENSMUSG00000025907	Rb1cc1	protein_coding	chr1	6276055	6276061	6276055	6276061	+	0	0	NA	0	0	1	0	0	0	0	0.5907	-0.252
MIMAT0000208	mmu-miR-10b-5p	ENSMUSG00000037408	Cnnm4	protein_coding	chr1	36506928	36506934	36506913	36506935	+	1	0	Ago2	1	0	1	0	1	0	1	0.7751	2.65	retina
MIMAT0000208	mmu-miR-10b-5p	ENSMUSG00000037408	Cnnm4	protein_coding	chr1	36508017	36508022	36508017	36508022	+	0	0	NA	1	0	1	0	0	0	0	0.8186	-0.099
MIMAT0000208	mmu-miR-10b-5p	ENSMUSG00000073702	Rpl31	protein_coding	chr1	39371369	39371374	39371347	39371375	+	1	0	Ago2	1	0	1	1	0	0	0	0.1892	-1.249	CD4+T
MIMAT0000208	mmu-miR-10b-5p	ENSMUSG00000073702	Rpl31	protein_coding	chr1	39371423	39371429	39371402	39371430	+	0	0	NA	1	0	1	1	1	0	0	1.2714	0.009
MIMAT0000208	mmu-miR-10b-5p	ENSMUSG00000073702	Rpl31	protein_coding	chr1	39371545	39371551	39371524	39371552	+	0	0	NA	1	0	1	1	1	0	0	1.1432	-0.29
MIMAT0000208	mmu-miR-10b-5p	ENSMUSG00000026074	Map4k4	protein_coding	chr1	40006726	40006748	40006726	40006748	+	3	0	Ago2	0	1	0	0	0	0	0	1.0424	3.889	C2C12
MIMAT0000208	mmu-miR-10b-5p	ENSMUSG00000066877	Nck2	protein_coding	chr1	43570293	43570315	43570293	43570315	+	4	0	Ago2	0	0	0	0	1	0	0	0.4913	2.484	mesencymal_stem_cell
MIMAT0000208	mmu-miR-10b-5p	ENSMUSG00000026782	Abi2	protein_coding	chr1	60477560	60477565	60477560	60477565	+	2	0	Ago2	1	0	0	0	0	0	0	-0.1692	0.551	myotubes
MIMAT0000208	mmu-miR-10b-5p	ENSMUSG00000025969	Nrp2	protein_coding	chr1	62796113	62796118	62796113	62796118	+	0	0	NA	1	0	0	0	0	0	0	1.0244	-0.599
MIMAT0000208	mmu-miR-10b-5p	ENSMUSG00000025969	Nrp2	protein_coding	chr1	62818143	62818148	62818143	62818148	+	0	0	NA	1	0	1	0	0	0	0	-0.1559	1.471
MIMAT0000208	mmu-miR-10b-5p	ENSMUSG00000025969	Nrp2	protein_coding	chr1	62818413	62818419	62818413	62818419	+	0	0	NA	1	0	1	0	0	1	0	0.4794	0.913
MIMAT0000208	mmu-miR-10b-5p	ENSMUSG00000025969	Nrp2	protein_coding	chr1	62818517	62818522	62818517	62818522	+	1	0	Ago2	1	0	1	0	0	0	0	1.1357	0.876	BMDMs
MIMAT0000208	mmu-miR-10b-5p	ENSMUSG00000079470	Utp14b	protein_coding	chr1	78666806	78666811	78666806	78666811	+	1	0	Ago2	1	0	0	0	0	0	0	0.6843	0.197	C2C12
MIMAT0000208	mmu-miR-10b-5p	ENSMUSG00000048000	Gigyf2	protein_coding	chr1	87449364	87449369	87449364	87449369	+	1	0	Ago2	1	0	0	0	0	0	0	0.3489	1.568	cardiac_myocytes
MIMAT0000208	mmu-miR-10b-5p	ENSMUSG00000026289	Atg16l1	protein_coding	chr1	87791558	87791565	87791558	87791565	+	3	0	Ago2	1	0	0	0	0	0	0	0.8483	0.285	liver
MIMAT0000208	mmu-miR-10b-5p	ENSMUSG00000026275	Ppp1r7	protein_coding	chr1	93365796	93365801	93365774	93365802	+	1	0	Ago1-4	1	0	1	1	0	0	0	0.3669	-0.107	retina
MIMAT0000208	mmu-miR-10b-5p	ENSMUSG00000026275	Ppp1r7	protein_coding	chr1	93365901	93365906	93365879	93365907	+	0	0	NA	1	0	1	1	0	0	0	0.3786	-1.052
MIMAT0000208	mmu-miR-10b-5p	ENSMUSG00000026275	Ppp1r7	protein_coding	chr1	93366731	93366737	93366710	93366738	+	0	0	NA	1	0	1	1	1	0	0	1.0742	0
MIMAT0000208	mmu-miR-10b-5p	ENSMUSG00000026275	Ppp1r7	protein_coding	chr1	93367114	93367120	93367093	93367121	+	0	1	NA	1	0	1	1	0	0	0	0.3606	0.183
MIMAT0000208	mmu-miR-10b-5p	ENSMUSG00000026275	Ppp1r7	protein_coding	chr1	93369137	93369142	93369115	93369143	+	0	0	NA	0	0	1	1	0	0	0	0.6023	-0.522
MIMAT0000208	mmu-miR-10b-5p	ENSMUSG00000026275	Ppp1r7	protein_coding	chr1	93370584	93370589	93370562	93370590	+	0	0	NA	0	0	1	1	0	0	0	0.2067	0.258
MIMAT0000208	mmu-miR-10b-5p	ENSMUSG00000026275	Ppp1r7	protein_coding	chr1	93372062	93372068	93372041	93372069	+	0	0	NA	0	0	1	1	0	0	0	0.6998	0
MIMAT0000208	mmu-miR-10b-5p	ENSMUSG00000026321	Tnfrsf11a	protein_coding	chr1	105846441	105846448	105846426	105846449	+	3	0	Ago2	1	0	0	0	1	0	0	1.123	0.066	BMDMs
MIMAT0000208	mmu-miR-10b-5p	ENSMUSG00000026435	Slc45a3	protein_coding	chr1	131982140	131982146	131982140	131982146	+	1	0	Ago2	1	0	1	0	0	0	0	0.8483	0.241	liver
MIMAT0000208	mmu-miR-10b-5p	ENSMUSG00000026435	Slc45a3	protein_coding	chr1	131982151	131982156	131982151	131982156	+	0	0	NA	1	0	1	0	0	0	0	0.5312	-0.558
MIMAT0000208	mmu-miR-10b-5p	ENSMUSG00000070644	Etnk2	protein_coding	chr1	133379436	133379441	133379436	133379441	+	1	0	Ago2	1	0	0	0	0	0	0	1.0466	0.166	liver
MIMAT0000208	mmu-miR-10b-5p	ENSMUSG00000053286	Trmt1l	protein_coding	chr1	151457953	151457958	151457953	151457958	+	1	0	Ago1-4	1	0	0	0	0	0	0	1.1466	0.992	retina
MIMAT0000208	mmu-miR-10b-5p	ENSMUSG00000042671	Rgs8	protein_coding	chr1	153694827	153694833	153694806	153694834	+	2	0	Ago2	1	0	1	1	1	1	1	1.4456	3.246	retina
MIMAT0000208	mmu-miR-10b-5p	ENSMUSG00000026596	Abl2	protein_coding	chr1	156625334	156625362	156625334	156625362	+	1	0	Ago2	0	0	0	1	0	0	0	0.5192	4.267	retina
MIMAT0000208	mmu-miR-10b-5p	ENSMUSG00000026596	Abl2	protein_coding	chr1	156642507	156642535	156642507	156642535	+	0	0	NA	0	0	0	1	0	0	0	-0.0706	4.02
MIMAT0000208	mmu-miR-10b-5p	ENSMUSG00000026596	Abl2	protein_coding	chr1	156642864	156642870	156642843	156642871	+	3	0	Ago1-4,Ago2	1	0	1	1	0	0	0	1.2481	3.467	myotubes,retina
MIMAT0000208	mmu-miR-10b-5p	ENSMUSG00000026596	Abl2	protein_coding	chr1	156642943	156642948	156642921	156642949	+	2	0	Ago1-4	1	0	1	1	0	0	0	0.7391	-0.004	retina
MIMAT0000208	mmu-miR-10b-5p	ENSMUSG00000026596	Abl2	protein_coding	chr1	156643924	156643929	156643902	156643930	+	0	0	NA	1	0	1	1	0	0	0	0.2482	0.2
MIMAT0000208	mmu-miR-10b-5p	ENSMUSG00000026596	Abl2	protein_coding	chr1	156644522	156644527	156644500	156644528	+	0	0	NA	1	0	1	1	0	0	0	0.1753	0.818
MIMAT0000208	mmu-miR-10b-5p	ENSMUSG00000040423	Rc3h1	protein_coding	chr1	160968880	160968887	160968880	160968887	+	1	0	Ago2	1	0	0	0	0	0	0	0.4794	0.126	BMDMs
MIMAT0000208	mmu-miR-10b-5p	ENSMUSG00000040423	Rc3h1	protein_coding	chr1	160969090	160969095	160969090	160969095	+	0	0	NA	1	0	0	0	0	0	0	0.7095	0.078
MIMAT0000208	mmu-miR-10b-5p	ENSMUSG00000006403	Adamts4	protein_coding	chr1	171259456	171259462	171259441	171259463	+	0	0	NA	1	0	0	0	1	0	0	0.5874	1.091
MIMAT0000208	mmu-miR-10b-5p	ENSMUSG00000006403	Adamts4	protein_coding	chr1	171259581	171259586	171259581	171259586	+	2	0	Ago2	1	0	0	0	0	0	0	0.5228	1.484	myotubes
MIMAT0000208	mmu-miR-10b-5p	ENSMUSG00000063659	Zbtb18	protein_coding	chr1	177448001	177448023	177448001	177448023	+	2	0	Ago1-4,Ago2	0	0	0	0	1	0	0	-0.0271	2.654	myotubes,retina
MIMAT0000208	mmu-miR-10b-5p	ENSMUSG00000026502	Desi2	protein_coding	chr1	178250164	178250169	178250164	178250169	+	0	0	NA	1	0	0	0	0	0	0	0.7508	0.183
MIMAT0000208	mmu-miR-10b-5p	ENSMUSG00000026502	Desi2	protein_coding	chr1	178252023	178252028	178252023	178252028	+	3	0	Ago2	1	0	0	0	0	0	0	0.5705	1.102	mesencymal_stem_cell
MIMAT0000208	mmu-miR-10b-5p	ENSMUSG00000026615	Eprs	protein_coding	chr1	185428326	185428331	185428310	185428332	+	1	0	Ago2	1	0	0	0	1	0	0	0.0806	0.894	myotubes
MIMAT0000208	mmu-miR-10b-5p	ENSMUSG00000026610	Esrrg	protein_coding	chr1	188213125	188213131	188213104	188213132	+	2	0	Ago1-4	1	0	1	1	1	1	1	0.6384	5.226	retina
MIMAT0000208	mmu-miR-10b-5p	ENSMUSG00000026610	Esrrg	protein_coding	chr1	188213822	188213827	188213820	188213827	+	0	0	NA	1	0	1	0	0	0	0	1.1548	2.504
MIMAT0000208	mmu-miR-10b-5p	ENSMUSG00000058248	Kcnh1	protein_coding	chr1	192506967	192506972	192506967	192506972	+	1	0	Ago2	1	0	0	0	0	0	0	0.8568	1.854	cortex
MIMAT0000208	mmu-miR-10b-5p	ENSMUSG00000069662	Marcks	protein_coding	chr10	37134026	37134031	37134026	37134031	-	0	0	NA	1	0	1	0	0	0	0	-1.3478	-0.02
MIMAT0000208	mmu-miR-10b-5p	ENSMUSG00000069662	Marcks	protein_coding	chr10	37134038	37134043	37134038	37134045	-	0	0	NA	1	0	1	0	0	0	0	-0.2609	-0.385
MIMAT0000208	mmu-miR-10b-5p	ENSMUSG00000069662	Marcks	protein_coding	chr10	37135258	37135263	37135257	37135283	-	5	0	Ago1-4,Ago2	1	0	1	0	1	0	0	0.72	3.943	CD4+T,retina
MIMAT0000208	mmu-miR-10b-5p	ENSMUSG00000019803	Nr2e1	protein_coding	chr10	42562574	42562579	42562574	42562579	-	1	0	Ago1-4	1	0	0	0	0	0	0	0.2739	1.667	retina
MIMAT0000208	mmu-miR-10b-5p	ENSMUSG00000020107	Anapc16	protein_coding	chr10	59987951	59987957	59987950	59987978	-	0	0	NA	1	0	1	1	1	0	0	1.2301	0.188
MIMAT0000208	mmu-miR-10b-5p	ENSMUSG00000020107	Anapc16	protein_coding	chr10	59988163	59988168	59988162	59988190	-	1	0	Ago2	1	0	1	1	0	0	0	1.4708	0.908	retina
MIMAT0000208	mmu-miR-10b-5p	ENSMUSG00000020100	Slc29a3	protein_coding	chr10	60715299	60715304	60715299	60715304	-	0	0	NA	1	0	0	0	0	0	0	0.7688	-0.409
MIMAT0000208	mmu-miR-10b-5p	ENSMUSG00000020100	Slc29a3	protein_coding	chr10	60715444	60715449	60715444	60715449	-	1	0	Ago2	1	0	0	0	0	0	0	0.298	-0.154	liver
MIMAT0000208	mmu-miR-10b-5p	ENSMUSG00000020100	Slc29a3	protein_coding	chr10	60715767	60715773	60715767	60715773	-	0	0	NA	1	0	0	0	0	0	0	0.0917	-0.793
MIMAT0000208	mmu-miR-10b-5p	ENSMUSG00000020099	Unc5b	protein_coding	chr10	60763206	60763213	60763206	60763213	-	1	0	Ago2	1	0	0	0	0	0	0	0.7787	-1.112	myotubes
MIMAT0000208	mmu-miR-10b-5p	ENSMUSG00000020099	Unc5b	protein_coding	chr10	60764404	60764410	60764404	60764410	-	0	0	NA	1	0	0	0	0	0	0	0.3351	0.036
MIMAT0000208	mmu-miR-10b-5p	ENSMUSG00000019873	Reep3	protein_coding	chr10	67012184	67012190	67012183	67012207	-	0	0	NA	1	0	1	0	1	0	0	0.825	-0.06
MIMAT0000208	mmu-miR-10b-5p	ENSMUSG00000019873	Reep3	protein_coding	chr10	67012291	67012296	67012291	67012296	-	1	0	Ago2	1	0	1	0	0	0	0	0.4539	0.225	BMDMs
MIMAT0000208	mmu-miR-10b-5p	ENSMUSG00000001435	Col18a1	protein_coding	chr10	77052324	77052329	77052324	77052329	-	2	0	Ago2	1	0	0	0	0	0	0	0.7826	0.161	liver
MIMAT0000208	mmu-miR-10b-5p	ENSMUSG00000020262	Adarb1	protein_coding	chr10	77292030	77292035	77292030	77292035	-	0	0	NA	1	0	0	0	0	0	0	0.2969	-0.76
MIMAT0000208	mmu-miR-10b-5p	ENSMUSG00000020262	Adarb1	protein_coding	chr10	77293431	77293436	77293431	77293436	-	0	0	NA	1	0	0	0	0	0	0	1.1866	-0.517
MIMAT0000208	mmu-miR-10b-5p	ENSMUSG00000020262	Adarb1	protein_coding	chr10	77293568	77293574	77293568	77293574	-	1	0	Ago2	1	0	0	0	0	0	0	0.8303	-0.069	retina
MIMAT0000208	mmu-miR-10b-5p	ENSMUSG00000001211	Agpat3	protein_coding	chr10	78269511	78269516	78269511	78269516	-	0	0	NA	0	0	1	0	0	0	0	1.1357	2.332
MIMAT0000208	mmu-miR-10b-5p	ENSMUSG00000001211	Agpat3	protein_coding	chr10	78270115	78270121	78270115	78270121	-	0	0	NA	0	0	1	0	0	0	0	0.9671	0.186
MIMAT0000208	mmu-miR-10b-5p	ENSMUSG00000001211	Agpat3	protein_coding	chr10	78271265	78271270	78271265	78271270	-	0	0	NA	0	0	1	0	0	0	0	-0.2355	0.122
MIMAT0000208	mmu-miR-10b-5p	ENSMUSG00000001211	Agpat3	protein_coding	chr10	78272531	78272536	78272531	78272536	-	0	0	NA	1	0	1	0	0	0	0	-0.0748	-1.211
MIMAT0000208	mmu-miR-10b-5p	ENSMUSG00000001211	Agpat3	protein_coding	chr10	78273489	78273494	78273489	78273494	-	2	0	Ago2	1	0	1	0	0	0	0	0.5016	-0.665	cortex
MIMAT0000208	mmu-miR-10b-5p	ENSMUSG00000051067	Lingo3	protein_coding	chr10	80832915	80832920	80832915	80832920	-	16	0	Ago2	1	0	0	0	0	0	0	0.0047	-0.278	cortex
MIMAT0000208	mmu-miR-10b-5p	ENSMUSG00000051067	Lingo3	protein_coding	chr10	80833994	80833999	80833994	80833999	-	0	0	NA	1	0	0	0	0	0	0	0.2379	0.006
MIMAT0000208	mmu-miR-10b-5p	ENSMUSG00000051067	Lingo3	protein_coding	chr10	80834041	80834046	80834041	80834046	-	0	0	NA	1	0	0	0	0	0	0	0.72	-0.254
MIMAT0000208	mmu-miR-10b-5p	ENSMUSG00000046822	Slc39a3	protein_coding	chr10	81028590	81028595	81028590	81028595	-	2	0	Ago2	1	0	0	0	0	0	0	0.1933	0.247	cortex
MIMAT0000208	mmu-miR-10b-5p	ENSMUSG00000046822	Slc39a3	protein_coding	chr10	81029713	81029718	81029713	81029718	-	0	0	NA	1	0	0	0	0	0	0	0.064	0.247
MIMAT0000208	mmu-miR-10b-5p	ENSMUSG00000046822	Slc39a3	protein_coding	chr10	81030708	81030713	81030708	81030713	-	0	0	NA	1	0	0	0	0	0	0	0.5874	-0.138
MIMAT0000208	mmu-miR-10b-5p	ENSMUSG00000034781	Gna11	protein_coding	chr10	81528842	81528847	81528842	81528847	-	0	0	NA	1	0	0	0	0	0	0	0.4284	-0.46
MIMAT0000208	mmu-miR-10b-5p	ENSMUSG00000034781	Gna11	protein_coding	chr10	81529455	81529460	81529455	81529460	-	2	0	Ago2	1	0	0	0	0	0	0	0.6203	0.095	CD4+T
MIMAT0000208	mmu-miR-10b-5p	ENSMUSG00000034781	Gna11	protein_coding	chr10	81530230	81530237	81530230	81530237	-	0	0	NA	1	0	0	0	0	0	0	0.7751	-0.602
MIMAT0000208	mmu-miR-10b-5p	ENSMUSG00000074802	Gas2l3	protein_coding	chr10	89408961	89408966	89408961	89408966	-	0	0	NA	1	0	1	0	0	0	0	1.0286	0.347
MIMAT0000208	mmu-miR-10b-5p	ENSMUSG00000074802	Gas2l3	protein_coding	chr10	89410372	89410377	89410372	89410377	-	0	0	NA	1	0	1	0	0	0	0	0.9671	-0.001
MIMAT0000208	mmu-miR-10b-5p	ENSMUSG00000074802	Gas2l3	protein_coding	chr10	89413172	89413177	89413172	89413177	-	1	0	Ago2	1	0	1	0	0	0	0	0.8823	-0.297	BMDMs
MIMAT0000208	mmu-miR-10b-5p	ENSMUSG00000036019	Tmtc2	protein_coding	chr10	105189142	105189149	105189142	105189149	-	1	0	Ago1-4	1	0	0	0	0	0	0	0.771	-0.461	retina
MIMAT0000208	mmu-miR-10b-5p	ENSMUSG00000035798	Zdhhc17	protein_coding	chr10	110943195	110943200	110943195	110943200	-	1	0	Ago2	1	0	0	0	0	0	0	0.4539	1.472	retina
MIMAT0000208	mmu-miR-10b-5p	ENSMUSG00000035798	Zdhhc17	protein_coding	chr10	110943325	110943330	110943325	110943330	-	0	0	NA	1	0	0	0	0	0	0	0.6957	0.071
MIMAT0000208	mmu-miR-10b-5p	ENSMUSG00000074748	Atxn7l3b	protein_coding	chr10	112926326	112926331	112926326	112926331	-	0	0	NA	1	0	0	0	0	0	0	0.7571	-0.307
MIMAT0000208	mmu-miR-10b-5p	ENSMUSG00000074748	Atxn7l3b	protein_coding	chr10	112927144	112927149	112927144	112927149	-	2	0	Ago1-4,Ago2	1	0	0	0	0	0	0	1.0667	-0.186	cortex,retina
MIMAT0000208	mmu-miR-10b-5p	ENSMUSG00000020132	Rab21	protein_coding	chr10	115290300	115290307	115290300	115290307	-	13	0	Ago2	1	0	0	0	0	0	0	1.1728	3.85	CD4+T
MIMAT0000208	mmu-miR-10b-5p	ENSMUSG00000020137	Thap2	protein_coding	chr10	115371631	115371637	115371631	115371637	-	0	0	NA	1	0	0	0	0	0	0	0.1573	-0.182
MIMAT0000208	mmu-miR-10b-5p	ENSMUSG00000020137	Thap2	protein_coding	chr10	115372311	115372316	115372311	115372316	-	1	0	Ago1-4	1	0	0	0	0	0	0	0.8643	-0.004	retina
MIMAT0000208	mmu-miR-10b-5p	ENSMUSG00000025374	Nabp2	protein_coding	chr10	128401492	128401497	128401492	128401497	-	1	0	Ago1-4	1	0	0	0	0	0	0	0.4221	-0.142	retina
MIMAT0000208	mmu-miR-10b-5p	ENSMUSG00000040653	Ppp1r14c	protein_coding	chr10	3463471	3463477	3463464	3463478	+	0	0	NA	0	0	0	0	1	1	0	0.3351	0.72
MIMAT0000208	mmu-miR-10b-5p	ENSMUSG00000040653	Ppp1r14c	protein_coding	chr10	3464665	3464670	3464665	3464670	+	1	0	Ago2	1	0	0	0	0	0	0	0.9236	-0.046	myotubes
MIMAT0000208	mmu-miR-10b-5p	ENSMUSG00000047648	Fbxo30	protein_coding	chr10	11295638	11295644	11295617	11295645	+	1	0	Ago2	1	0	1	1	1	0	1	0.5907	2.841	C2C12
MIMAT0000208	mmu-miR-10b-5p	ENSMUSG00000047648	Fbxo30	protein_coding	chr10	11296312	11296318	11296291	11296319	+	0	0	NA	1	0	1	1	1	0	0	0.2545	0.358
MIMAT0000208	mmu-miR-10b-5p	ENSMUSG00000047648	Fbxo30	protein_coding	chr10	11297555	11297560	11297533	11297561	+	0	0	NA	0	0	1	1	0	0	0	1.7702	-0.022
MIMAT0000208	mmu-miR-10b-5p	ENSMUSG00000015501	Hivep2	protein_coding	chr10	14150988	14150994	14150977	14150995	+	1	0	Ago2	1	0	1	0	1	0	0	1.0922	1.3	cortex
MIMAT0000208	mmu-miR-10b-5p	ENSMUSG00000020010	Vnn3	protein_coding	chr10	23869761	23869768	23869761	23869768	+	1	0	Ago2	1	0	0	0	0	0	0	1.1452	-0.007	liver
MIMAT0000208	mmu-miR-10b-5p	ENSMUSG00000038481	Cdk19	protein_coding	chr10	40479835	40479840	40479835	40479840	+	0	0	NA	1	0	1	0	0	0	0	0.9449	2.605
MIMAT0000208	mmu-miR-10b-5p	ENSMUSG00000038481	Cdk19	protein_coding	chr10	40480155	40480161	40480140	40480162	+	0	0	NA	1	0	1	0	1	0	0	0.9078	1.25
MIMAT0000208	mmu-miR-10b-5p	ENSMUSG00000038481	Cdk19	protein_coding	chr10	40480817	40480822	40480815	40480822	+	6	0	Ago2	1	0	1	0	0	0	0	1.2619	1.056	C2C12
MIMAT0000208	mmu-miR-10b-5p	ENSMUSG00000038481	Cdk19	protein_coding	chr10	40482346	40482351	40482346	40482351	+	0	0	NA	0	0	1	0	0	0	0	0.4104	1.064
MIMAT0000208	mmu-miR-10b-5p	ENSMUSG00000020088	Sar1a	protein_coding	chr10	61691935	61691940	61691935	61691940	+	0	0	NA	1	0	0	0	0	0	0	1.3553	-0.426
MIMAT0000208	mmu-miR-10b-5p	ENSMUSG00000020088	Sar1a	protein_coding	chr10	61693008	61693013	61693008	61693013	+	1	0	Ago2	1	0	0	0	0	0	0	-0.1003	0.651	myotubes
MIMAT0000208	mmu-miR-10b-5p	ENSMUSG00000069601	Ank3	protein_coding	chr10	69978611	69978639	69978611	69978639	+	0	0	NA	0	0	0	1	0	0	0	0.4961	5.159
MIMAT0000208	mmu-miR-10b-5p	ENSMUSG00000069601	Ank3	protein_coding	chr10	70024274	70024279	70024252	70024280	+	3	0	Ago1-4,Ago2	1	0	0	1	0	1	1	0.3849	4.184	cortex,retina
MIMAT0000208	mmu-miR-10b-5p	ENSMUSG00000023175	Bsg	protein_coding	chr10	79711589	79711594	79711589	79711594	+	1	0	Ago2	1	0	0	0	0	0	0	0.4284	0.052	liver
MIMAT0000208	mmu-miR-10b-5p	ENSMUSG00000069565	Dazap1	protein_coding	chr10	80287900	80287906	80287879	80287907	+	0	0	NA	1	0	1	1	1	1	1	1.0498	4.9
MIMAT0000208	mmu-miR-10b-5p	ENSMUSG00000069565	Dazap1	protein_coding	chr10	80288115	80288120	80288093	80288121	+	1	0	Ago2	1	0	1	1	0	0	0	0.1432	3.04	BMDMs
MIMAT0000208	mmu-miR-10b-5p	ENSMUSG00000020053	Igf1	protein_coding	chr10	87934206	87934211	87934206	87934211	+	1	0	Ago2	1	0	0	0	0	0	0	0.2778	0.744	liver
MIMAT0000208	mmu-miR-10b-5p	ENSMUSG00000020015	Cdk17	protein_coding	chr10	93240926	93240931	93240926	93240931	+	3	0	Ago2	1	0	0	0	0	0	0	0.2697	4.58	C2C12
MIMAT0000208	mmu-miR-10b-5p	ENSMUSG00000020185	E2f7	protein_coding	chr10	110785136	110785141	110785114	110785142	+	1	0	Ago2	1	0	1	1	0	0	0	0.0842	1.015	mESCs
MIMAT0000208	mmu-miR-10b-5p	ENSMUSG00000020185	E2f7	protein_coding	chr10	110785337	110785342	110785315	110785343	+	2	0	Ago2	1	0	1	1	0	1	1	1.0307	3.45	CD4+T
MIMAT0000208	mmu-miR-10b-5p	ENSMUSG00000020189	Osbpl8	protein_coding	chr10	111295114	111295120	111295099	111295121	+	2	0	Ago2	1	0	1	0	1	0	0	0.6893	1.368	CD4+T
MIMAT0000208	mmu-miR-10b-5p	ENSMUSG00000020189	Osbpl8	protein_coding	chr10	111296715	111296721	111296715	111296721	+	0	0	NA	1	0	1	0	0	0	0	0.7635	0.052
MIMAT0000208	mmu-miR-10b-5p	ENSMUSG00000034613	Ppm1h	protein_coding	chr10	122921320	122921325	122921320	122921325	+	0	0	NA	1	0	0	0	0	0	0	0.4857	-0.35
MIMAT0000208	mmu-miR-10b-5p	ENSMUSG00000034613	Ppm1h	protein_coding	chr10	122921544	122921549	122921544	122921549	+	0	0	NA	1	0	0	0	0	0	0	0.2482	-0.045
MIMAT0000208	mmu-miR-10b-5p	ENSMUSG00000034613	Ppm1h	protein_coding	chr10	122943056	122943061	122943056	122943061	+	1	0	Ago2	1	0	0	0	0	0	0	0.3043	-0.368	BMDMs
MIMAT0000208	mmu-miR-10b-5p	ENSMUSG00000040195	Nemp1	protein_coding	chr10	127698610	127698617	127698610	127698617	+	1	0	Ago2	1	0	0	0	0	0	0	1.1251	0.23	myotubes
MIMAT0000208	mmu-miR-10b-5p	ENSMUSG00000044617	Zbtb39	protein_coding	chr10	127744651	127744656	127744651	127744656	+	1	0	Ago2	1	0	0	0	0	0	0	1.1972	0.571	liver
MIMAT0000208	mmu-miR-10b-5p	ENSMUSG00000051716	Apon	protein_coding	chr10	128255545	128255551	128255527	128255552	+	1	0	Ago2	1	0	1	0	1	0	0	1.0286	-0.533	liver
MIMAT0000208	mmu-miR-10b-5p	ENSMUSG00000005682	Pan2	protein_coding	chr10	128320855	128320860	128320855	128320860	+	1	0	Ago2	1	0	1	0	0	0	0	1.1537	1.004	mesencymal_stem_cell
MIMAT0000208	mmu-miR-10b-5p	ENSMUSG00000005682	Pan2	protein_coding	chr10	128321100	128321106	128321082	128321107	+	0	0	NA	1	0	1	0	1	0	0	0.8335	0.466
MIMAT0000208	mmu-miR-10b-5p	ENSMUSG00000025348	Itga7	protein_coding	chr10	128958079	128958085	128958064	128958086	+	1	0	Ago2	1	0	1	0	1	0	0	1.0105	0.372	cortex
MIMAT0000208	mmu-miR-10b-5p	ENSMUSG00000041961	Znrf3	protein_coding	chr11	5278004	5278009	5278004	5278009	-	0	0	NA	1	0	1	0	0	0	0	0.4221	0.278
MIMAT0000208	mmu-miR-10b-5p	ENSMUSG00000041961	Znrf3	protein_coding	chr11	5278782	5278787	5278782	5278789	-	0	0	NA	1	0	1	0	0	0	0	1.0105	1.241
MIMAT0000208	mmu-miR-10b-5p	ENSMUSG00000041961	Znrf3	protein_coding	chr11	5279215	5279220	5279215	5279220	-	2	0	Ago2	1	0	1	0	0	0	0	-0.1008	3.641	retina
MIMAT0000208	mmu-miR-10b-5p	ENSMUSG00000041961	Znrf3	protein_coding	chr11	5280394	5280400	5280393	5280419	-	0	0	NA	0	0	1	0	1	0	0	1.2046	-0.616
MIMAT0000208	mmu-miR-10b-5p	ENSMUSG00000041961	Znrf3	protein_coding	chr11	5288916	5288929	5288916	5288929	-	0	0	NA	0	0	0	0	1	0	0	-0.8541	0.173
MIMAT0000208	mmu-miR-10b-5p	ENSMUSG00000020176	Grb10	protein_coding	chr11	11931068	11931073	11931068	11931073	-	3	0	Ago1-4	1	0	0	0	0	0	0	0.6649	4.252	retina
MIMAT0000208	mmu-miR-10b-5p	ENSMUSG00000020176	Grb10	protein_coding	chr11	11932269	11932274	11932269	11932274	-	1	0	Ago2	1	0	0	0	0	0	0	0.6384	-0.008	retina
MIMAT0000208	mmu-miR-10b-5p	ENSMUSG00000044066	Cep68	protein_coding	chr11	20227562	20227568	20227561	20227587	-	0	0	NA	1	0	0	0	1	0	0	1.0689	-0.15
MIMAT0000208	mmu-miR-10b-5p	ENSMUSG00000044066	Cep68	protein_coding	chr11	20238464	20238470	20238463	20238485	-	1	0	Ago1-4	0	0	1	0	1	0	0	0.9067	3.464	retina
MIMAT0000208	mmu-miR-10b-5p	ENSMUSG00000042363	Lgalsl	protein_coding	chr11	20825947	20825952	20825946	20825974	-	1	0	Ago2	1	0	0	1	0	1	1	0.3534	4.727	cortex
MIMAT0000208	mmu-miR-10b-5p	ENSMUSG00000041278	Ttc1	protein_coding	chr11	43730108	43730114	43730108	43730114	-	0	0	NA	1	0	1	0	0	0	0	0.65	-0.016
MIMAT0000208	mmu-miR-10b-5p	ENSMUSG00000041278	Ttc1	protein_coding	chr11	43730321	43730326	43730321	43730326	-	1	0	Ago1-4	1	0	1	0	0	0	0	0.1432	0.599	retina
MIMAT0000208	mmu-miR-10b-5p	ENSMUSG00000020362	Cnot6	protein_coding	chr11	49671568	49671574	49671567	49671595	-	3	0	Ago2	0	0	1	1	0	0	1	0.9152	3.863	myotubes
MIMAT0000208	mmu-miR-10b-5p	ENSMUSG00000018931	Natd1	protein_coding	chr11	60903207	60903212	60903207	60903212	-	3	0	Ago2	1	0	0	0	0	0	0	-0.0318	0.89	mesencymal_stem_cell
MIMAT0000208	mmu-miR-10b-5p	ENSMUSG00000018931	Natd1	protein_coding	chr11	60903559	60903565	60903559	60903565	-	0	0	NA	1	0	0	0	0	0	0	0.8006	0.036
MIMAT0000208	mmu-miR-10b-5p	ENSMUSG00000018931	Natd1	protein_coding	chr11	60903682	60903687	60903682	60903687	-	0	0	NA	1	0	0	0	0	0	0	-0.1379	-0.723
MIMAT0000208	mmu-miR-10b-5p	ENSMUSG00000018931	Natd1	protein_coding	chr11	60903797	60903802	60903797	60903802	-	0	0	NA	1	0	0	0	0	0	0	1.4348	-0.967
MIMAT0000208	mmu-miR-10b-5p	ENSMUSG00000018931	Natd1	protein_coding	chr11	60904637	60904644	60904637	60904644	-	0	0	NA	1	0	0	0	0	0	0	1.2428	-0.22
MIMAT0000208	mmu-miR-10b-5p	ENSMUSG00000018474	Chd3	protein_coding	chr11	69344098	69344104	69344097	69344116	-	0	0	NA	1	0	1	0	1	0	0	1.1432	1.509
MIMAT0000208	mmu-miR-10b-5p	ENSMUSG00000018474	Chd3	protein_coding	chr11	69358272	69358294	69358272	69358294	-	1	0	Ago2	0	1	0	0	0	0	0	0.9787	1.499	C2C12
MIMAT0000208	mmu-miR-10b-5p	ENSMUSG00000018761	Mpdu1	protein_coding	chr11	69657078	69657083	69657078	69657083	-	3	0	Ago2	1	0	0	0	0	0	0	0.3489	-0.037	CD4+T
MIMAT0000208	mmu-miR-10b-5p	ENSMUSG00000051790	Nlgn2	protein_coding	chr11	69823863	69823868	69823863	69823868	-	1	0	Ago2	1	0	0	0	0	0	0	0.3891	0.156	myotubes
MIMAT0000208	mmu-miR-10b-5p	ENSMUSG00000051790	Nlgn2	protein_coding	chr11	69824869	69824876	69824869	69824876	-	1	0	Ago2	1	0	0	0	0	0	0	0.9512	1.609	cortex
MIMAT0000208	mmu-miR-10b-5p	ENSMUSG00000017291	Taok1	protein_coding	chr11	77530145	77530150	77530145	77530150	-	0	0	NA	1	0	1	0	0	0	0	-0.1832	2.125
MIMAT0000208	mmu-miR-10b-5p	ENSMUSG00000017291	Taok1	protein_coding	chr11	77535882	77535887	77535882	77535887	-	0	0	NA	1	0	1	0	0	0	0	1.0307	0.067
MIMAT0000208	mmu-miR-10b-5p	ENSMUSG00000017291	Taok1	protein_coding	chr11	77536060	77536065	77536060	77536065	-	4	0	Ago2	1	0	1	0	0	0	0	0.3312	0.131	CD4+T
MIMAT0000208	mmu-miR-10b-5p	ENSMUSG00000020483	Dynll2	protein_coding	chr11	87980995	87981001	87980995	87981001	-	2	0	Ago2	1	0	0	0	0	0	0	0.5907	0.433	cortex
MIMAT0000208	mmu-miR-10b-5p	ENSMUSG00000000276	Dgke	protein_coding	chr11	89035646	89035651	89035646	89035651	-	0	0	NA	0	0	1	0	0	0	0	0.123	-0.818
MIMAT0000208	mmu-miR-10b-5p	ENSMUSG00000000276	Dgke	protein_coding	chr11	89036409	89036415	89036409	89036415	-	1	0	Ago2	0	0	1	0	0	0	0	1.2152	0.23	retina
MIMAT0000208	mmu-miR-10b-5p	ENSMUSG00000000276	Dgke	protein_coding	chr11	89040691	89040697	89040691	89040697	-	0	0	NA	1	0	1	0	0	0	0	0.8876	0.268
MIMAT0000208	mmu-miR-10b-5p	ENSMUSG00000020863	Luc7l3	protein_coding	chr11	94288017	94288022	94288016	94288044	-	0	0	NA	0	0	1	1	0	0	0	0.4857	-0.14
MIMAT0000208	mmu-miR-10b-5p	ENSMUSG00000020863	Luc7l3	protein_coding	chr11	94288578	94288584	94288577	94288605	-	1	0	Ago2	0	0	1	1	0	0	0	1.0382	0.618	BMDMs
MIMAT0000208	mmu-miR-10b-5p	ENSMUSG00000020863	Luc7l3	protein_coding	chr11	94289027	94289032	94289026	94289054	-	0	0	NA	0	0	1	1	0	0	0	0.1138	-0.066
MIMAT0000208	mmu-miR-10b-5p	ENSMUSG00000013415	Igf2bp1	protein_coding	chr11	95958373	95958379	95958373	95958379	-	0	0	NA	1	0	1	0	0	0	0	1.0085	0.928
MIMAT0000208	mmu-miR-10b-5p	ENSMUSG00000013415	Igf2bp1	protein_coding	chr11	95958608	95958613	95958608	95958613	-	0	0	NA	1	0	1	0	0	0	0	0.8222	0.15
MIMAT0000208	mmu-miR-10b-5p	ENSMUSG00000013415	Igf2bp1	protein_coding	chr11	95960883	95960889	95960883	95960889	-	2	0	Ago2	1	0	1	0	0	0	0	1.2301	-0.083	mESCs
MIMAT0000208	mmu-miR-10b-5p	ENSMUSG00000013415	Igf2bp1	protein_coding	chr11	95962547	95962552	95962547	95962552	-	0	0	NA	1	0	1	0	0	0	0	0.6998	0.885
MIMAT0000208	mmu-miR-10b-5p	ENSMUSG00000006920	Ezh1	protein_coding	chr11	101192063	101192068	101192063	101192070	-	0	0	NA	1	0	1	0	0	0	0	0.5652	0.354
MIMAT0000208	mmu-miR-10b-5p	ENSMUSG00000006920	Ezh1	protein_coding	chr11	101192197	101192202	101192197	101192202	-	0	0	NA	1	0	1	0	0	0	0	1.3096	0.271
MIMAT0000208	mmu-miR-10b-5p	ENSMUSG00000006920	Ezh1	protein_coding	chr11	101192386	101192391	101192386	101192391	-	0	0	NA	1	0	1	0	0	0	0	1.2025	-1.052
MIMAT0000208	mmu-miR-10b-5p	ENSMUSG00000006920	Ezh1	protein_coding	chr11	101192563	101192568	101192563	101192568	-	1	0	Ago2	1	0	1	0	0	0	0	0.4245	0.778	C2C12
MIMAT0000208	mmu-miR-10b-5p	ENSMUSG00000003518	Dusp3	protein_coding	chr11	101972591	101972597	101972590	101972618	-	0	0	NA	0	0	1	1	0	0	0	1.2227	0.032
MIMAT0000208	mmu-miR-10b-5p	ENSMUSG00000003518	Dusp3	protein_coding	chr11	101973082	101973087	101973081	101973109	-	1	0	Ago2	0	0	1	1	0	0	0	0.4796	0.027	liver
MIMAT0000208	mmu-miR-10b-5p	ENSMUSG00000003518	Dusp3	protein_coding	chr11	101973964	101973970	101973963	101973991	-	2	0	Ago2	0	0	1	1	0	0	1	0.9194	1.012	BMDMs
MIMAT0000208	mmu-miR-10b-5p	ENSMUSG00000003518	Dusp3	protein_coding	chr11	101973988	101973993	101973987	101974015	-	0	0	NA	0	0	1	1	0	0	0	0.8366	0.598
MIMAT0000208	mmu-miR-10b-5p	ENSMUSG00000003518	Dusp3	protein_coding	chr11	101974439	101974444	101974438	101974466	-	1	0	Ago2	1	0	1	1	0	0	0	-1.3525	-0.46	cortex
MIMAT0000208	mmu-miR-10b-5p	ENSMUSG00000003518	Dusp3	protein_coding	chr11	101974456	101974461	101974455	101974483	-	1	0	Ago2	1	0	1	1	0	0	0	0.4825	0.522	cortex
MIMAT0000208	mmu-miR-10b-5p	ENSMUSG00000040699	Limd2	protein_coding	chr11	106157802	106157808	106157802	106157808	-	0	0	NA	1	0	1	0	0	0	0	1.1792	-0.415
MIMAT0000208	mmu-miR-10b-5p	ENSMUSG00000040699	Limd2	protein_coding	chr11	106158116	106158122	106158116	106158122	-	2	0	Ago2	1	0	1	0	0	0	0	0.9311	0.677	CD4+T
MIMAT0000208	mmu-miR-10b-5p	ENSMUSG00000040699	Limd2	protein_coding	chr11	106158174	106158179	106158174	106158179	-	0	0	NA	1	0	1	0	0	0	0	0.7098	0.204
MIMAT0000208	mmu-miR-10b-5p	ENSMUSG00000040699	Limd2	protein_coding	chr11	106158363	106158368	106158363	106158368	-	0	0	NA	1	0	1	0	0	0	0	0.5514	1.706
MIMAT0000208	mmu-miR-10b-5p	ENSMUSG00000016559	H3f3b	protein_coding	chr11	116023088	116023094	116023087	116023115	-	1	0	Ago2	1	0	1	1	1	1	1	1.0997	3.218	cortex
MIMAT0000208	mmu-miR-10b-5p	ENSMUSG00000025575	Cant1	protein_coding	chr11	118407179	118407184	118407179	118407184	-	2	0	Ago2	1	0	0	0	0	0	0	0.3966	-0.064	retina
MIMAT0000208	mmu-miR-10b-5p	ENSMUSG00000025132	Arhgdia	protein_coding	chr11	120578514	120578519	120578514	120578519	-	0	0	NA	1	0	0	0	0	0	0	0.2905	0.257
MIMAT0000208	mmu-miR-10b-5p	ENSMUSG00000025132	Arhgdia	protein_coding	chr11	120578590	120578595	120578590	120578595	-	0	0	NA	1	0	0	0	0	0	0	0.3786	0.511
MIMAT0000208	mmu-miR-10b-5p	ENSMUSG00000025132	Arhgdia	protein_coding	chr11	120578897	120578902	120578897	120578902	-	5	0	Ago2	1	0	0	0	0	0	0	0.0842	-1.532	cortex
MIMAT0000208	mmu-miR-10b-5p	ENSMUSG00000034543	Morc2a	protein_coding	chr11	3689789	3689794	3689789	3689794	+	1	0	Ago2	1	0	0	0	0	0	0	-0.0133	0.444	liver
MIMAT0000208	mmu-miR-10b-5p	ENSMUSG00000041164	Zmiz2	protein_coding	chr11	6406011	6406016	6406011	6406016	+	1	0	Ago2	1	0	0	0	0	0	0	0.3988	0.164	liver
MIMAT0000208	mmu-miR-10b-5p	ENSMUSG00000020431	Adcy1	protein_coding	chr11	7169761	7169766	7169761	7169766	+	0	0	NA	1	0	0	0	0	0	0	0.5756	-0.334
MIMAT0000208	mmu-miR-10b-5p	ENSMUSG00000020431	Adcy1	protein_coding	chr11	7170776	7170781	7170776	7170781	+	2	0	Ago2	1	0	0	0	0	0	0	1.1396	-0.208	retina
MIMAT0000208	mmu-miR-10b-5p	ENSMUSG00000020431	Adcy1	protein_coding	chr11	7171113	7171118	7171113	7171118	+	0	0	NA	1	0	0	0	0	0	0	0.7073	0.335
MIMAT0000208	mmu-miR-10b-5p	ENSMUSG00000020431	Adcy1	protein_coding	chr11	7171580	7171585	7171580	7171585	+	0	0	NA	1	0	0	0	0	0	0	0.3312	-0.153
MIMAT0000208	mmu-miR-10b-5p	ENSMUSG00000020392	Cdkn2aipnl	protein_coding	chr11	51975959	51975964	51975959	51975964	+	1	0	Ago2	1	0	0	0	0	0	0	0.316	0.357	myotubes
MIMAT0000208	mmu-miR-10b-5p	ENSMUSG00000018583	G3bp1	protein_coding	chr11	55500684	55500689	55500684	55500689	+	1	0	Ago2	1	0	0	0	0	0	0	0.4977	0.667	mesencymal_stem_cell
MIMAT0000208	mmu-miR-10b-5p	ENSMUSG00000020522	Mfap3	protein_coding	chr11	57530308	57530313	57530308	57530313	+	1	0	Ago2	1	0	0	0	0	0	0	0.6203	-0.388	BMDMs
MIMAT0000208	mmu-miR-10b-5p	ENSMUSG00000018932	Map2k3	protein_coding	chr11	60952075	60952080	60952075	60952080	+	2	0	Ago2	1	0	0	0	0	0	0	0.2304	0.107	liver
MIMAT0000208	mmu-miR-10b-5p	ENSMUSG00000040599	Mis12	protein_coding	chr11	71026278	71026283	71026278	71026283	+	5	0	Ago2	1	0	0	0	0	0	0	0.2047	0.746	CD4+T
MIMAT0000208	mmu-miR-10b-5p	ENSMUSG00000000282	Mnt	protein_coding	chr11	74844506	74844511	74844506	74844511	+	0	0	NA	1	0	0	0	0	0	0	0.3595	0.329
MIMAT0000208	mmu-miR-10b-5p	ENSMUSG00000000282	Mnt	protein_coding	chr11	74845391	74845396	74845391	74845396	+	1	0	Ago1-4	1	0	0	0	0	0	0	0.1075	2.237	retina
MIMAT0000208	mmu-miR-10b-5p	ENSMUSG00000017776	Crk	protein_coding	chr11	75692300	75692328	75692300	75692328	+	1	0	Ago2	0	0	0	1	0	0	0	-0.0371	3.184	retina
MIMAT0000208	mmu-miR-10b-5p	ENSMUSG00000017776	Crk	protein_coding	chr11	75703671	75703676	75703649	75703677	+	1	0	Ago1-4	1	0	0	1	0	1	1	0.5016	3.268	retina
MIMAT0000208	mmu-miR-10b-5p	ENSMUSG00000037926	Ssh2	protein_coding	chr11	77455608	77455613	77455608	77455613	+	1	0	Ago2	0	0	1	0	0	0	0	0.9554	3.361	mesencymal_stem_cell
MIMAT0000208	mmu-miR-10b-5p	ENSMUSG00000037926	Ssh2	protein_coding	chr11	77458115	77458121	77458115	77458121	+	0	0	NA	0	0	1	0	0	0	0	0.4963	0.125
MIMAT0000208	mmu-miR-10b-5p	ENSMUSG00000000686	Abhd15	protein_coding	chr11	77519364	77519369	77519364	77519369	+	0	0	NA	1	0	0	0	0	0	0	-0.4168	-0.58
MIMAT0000208	mmu-miR-10b-5p	ENSMUSG00000000686	Abhd15	protein_coding	chr11	77519509	77519514	77519509	77519514	+	1	0	Ago2	1	0	0	0	0	0	0	0.8621	0.148	liver
MIMAT0000208	mmu-miR-10b-5p	ENSMUSG00000002059	Rab34	protein_coding	chr11	78192063	78192068	78192063	78192068	+	1	0	Ago2	1	0	0	0	0	0	0	0.9374	0.482	retina
MIMAT0000208	mmu-miR-10b-5p	ENSMUSG00000017421	Zfp207	protein_coding	chr11	80396056	80396063	80396040	80396064	+	3	0	Ago2	1	0	0	0	1	0	0	0.9587	3.696	C2C12
MIMAT0000208	mmu-miR-10b-5p	ENSMUSG00000020684	Rasl10b	protein_coding	chr11	83420940	83420945	83420940	83420945	+	4	0	Ago2	1	0	0	0	0	0	0	-0.1471	1.941	cortex
MIMAT0000208	mmu-miR-10b-5p	ENSMUSG00000020684	Rasl10b	protein_coding	chr11	83420952	83420959	83420952	83420959	+	5	0	Ago2	1	0	0	0	0	0	0	1.0626	2.49	cortex
MIMAT0000208	mmu-miR-10b-5p	ENSMUSG00000018379	Srsf1	protein_coding	chr11	88050401	88050407	88050380	88050408	+	3	0	Ago1-4,Ago2	1	0	1	1	1	1	1	1.1654	2.049	BMDMs,retina
MIMAT0000208	mmu-miR-10b-5p	ENSMUSG00000000275	Trim25	protein_coding	chr11	89016937	89016942	89016937	89016942	+	6	0	Ago2	1	0	1	0	0	0	0	0.4963	-0.17	liver
MIMAT0000208	mmu-miR-10b-5p	ENSMUSG00000000275	Trim25	protein_coding	chr11	89019593	89019598	89019593	89019598	+	0	0	NA	1	0	1	0	0	0	0	-0.3682	-0.534
MIMAT0000208	mmu-miR-10b-5p	ENSMUSG00000000275	Trim25	protein_coding	chr11	89020039	89020045	89020020	89020046	+	1	0	Ago2	1	0	1	0	1	0	0	1.0105	0.454	BMDMs
MIMAT0000208	mmu-miR-10b-5p	ENSMUSG00000020859	Spag9	protein_coding	chr11	94125029	94125035	94125008	94125036	+	0	0	NA	1	0	1	1	0	0	0	0.0344	0.038
MIMAT0000208	mmu-miR-10b-5p	ENSMUSG00000020859	Spag9	protein_coding	chr11	94125753	94125759	94125732	94125760	+	19	0	Ago2	1	1	1	1	1	0	1	1.8261	2.958	CD4+T
MIMAT0000208	mmu-miR-10b-5p	ENSMUSG00000075595	Zfp652	protein_coding	chr11	95766637	95766643	95766637	95766643	+	1	0	Ago2	0	0	1	0	0	0	0	0.9607	0.954	retina
MIMAT0000208	mmu-miR-10b-5p	ENSMUSG00000075595	Zfp652	protein_coding	chr11	95766696	95766701	95766696	95766701	+	0	0	NA	0	0	1	0	0	0	0	0.2789	2.158
MIMAT0000208	mmu-miR-10b-5p	ENSMUSG00000075595	Zfp652	protein_coding	chr11	95769144	95769149	95769144	95769149	+	0	0	NA	0	0	1	0	0	0	0	0.1887	0.514
MIMAT0000208	mmu-miR-10b-5p	ENSMUSG00000075595	Zfp652	protein_coding	chr11	95770614	95770620	95770614	95770620	+	1	0	Ago2	0	0	1	0	0	0	0	0.123	0.144	BMDMs
MIMAT0000208	mmu-miR-10b-5p	ENSMUSG00000075595	Zfp652	protein_coding	chr11	95771436	95771441	95771436	95771441	+	1	0	Ago2	0	0	1	0	0	0	0	0.5589	0.041	BMDMs
MIMAT0000208	mmu-miR-10b-5p	ENSMUSG00000075595	Zfp652	protein_coding	chr11	95771576	95771581	95771576	95771581	+	0	0	NA	0	0	1	0	0	0	0	0.2311	-0.299
MIMAT0000208	mmu-miR-10b-5p	ENSMUSG00000038485	Socs7	protein_coding	chr11	97395424	97395429	97395424	97395429	+	1	0	Ago1-4	1	0	0	0	0	0	0	0.6416	0.377	retina
MIMAT0000208	mmu-miR-10b-5p	ENSMUSG00000038485	Socs7	protein_coding	chr11	97396403	97396408	97396403	97396408	+	0	0	NA	1	0	0	0	0	0	0	0.5334	0.876
MIMAT0000208	mmu-miR-10b-5p	ENSMUSG00000001240	Ramp2	protein_coding	chr11	101259277	101259282	101259277	101259282	+	1	0	Ago1-4	1	0	0	0	0	0	0	0.3775	0.795	retina
MIMAT0000208	mmu-miR-10b-5p	ENSMUSG00000078656	Vps25	protein_coding	chr11	101259277	101259282	101259277	101259282	+	1	0	Ago1-4	1	0	0	0	0	0	0	0.3775	0.795	retina
MIMAT0000208	mmu-miR-10b-5p	ENSMUSG00000020733	Slc9a3r1	protein_coding	chr11	115180893	115180899	115180893	115180899	+	1	0	Ago2	1	0	0	0	0	0	0	0.4267	0.235	liver
MIMAT0000208	mmu-miR-10b-5p	ENSMUSG00000020747	Tmem94	protein_coding	chr11	115798430	115798435	115798430	115798435	+	1	0	Ago2	1	0	1	0	0	0	0	0.2581	1.526	mesencymal_stem_cell
MIMAT0000208	mmu-miR-10b-5p	ENSMUSG00000020747	Tmem94	protein_coding	chr11	115798526	115798532	115798511	115798533	+	0	0	NA	1	0	1	0	1	0	0	0.1351	-0.818
MIMAT0000208	mmu-miR-10b-5p	ENSMUSG00000025372	Baiap2	protein_coding	chr11	120001252	120001257	120001252	120001257	+	2	0	Ago2	1	0	0	0	0	0	0	0.1612	2.766	cortex
MIMAT0000208	mmu-miR-10b-5p	ENSMUSG00000025372	Baiap2	protein_coding	chr11	120001858	120001864	120001858	120001864	+	2	0	Ago2	1	0	0	0	0	0	0	0.0806	-0.046	C2C12
MIMAT0000208	mmu-miR-10b-5p	ENSMUSG00000020641	Rsad2	protein_coding	chr12	26443975	26443980	26443975	26443980	-	0	0	NA	1	0	1	0	0	0	0	0.6386	0.39
MIMAT0000208	mmu-miR-10b-5p	ENSMUSG00000020641	Rsad2	protein_coding	chr12	26444772	26444777	26444772	26444777	-	0	0	NA	1	0	1	0	0	0	0	0.5334	-0.39
MIMAT0000208	mmu-miR-10b-5p	ENSMUSG00000020641	Rsad2	protein_coding	chr12	26444809	26444814	26444809	26444814	-	1	0	Ago2	1	0	1	0	0	0	0	1.0311	-0.156	BMDMs
MIMAT0000208	mmu-miR-10b-5p	ENSMUSG00000063632	Sox11	protein_coding	chr12	27335311	27335316	27335311	27335316	-	1	0	Ago2	1	0	0	0	0	0	0	0.2916	4.054	myotubes
MIMAT0000208	mmu-miR-10b-5p	ENSMUSG00000063632	Sox11	protein_coding	chr12	27336292	27336297	27336292	27336297	-	0	0	NA	1	0	0	0	0	0	0	0.9851	0.456
MIMAT0000208	mmu-miR-10b-5p	ENSMUSG00000063632	Sox11	protein_coding	chr12	27336564	27336570	27336564	27336570	-	0	0	NA	1	0	0	0	0	0	0	0.6087	1.354
MIMAT0000208	mmu-miR-10b-5p	ENSMUSG00000005656	Snx6	protein_coding	chr12	54746380	54746385	54746380	54746385	-	1	0	Ago2	1	0	0	0	0	0	0	0.4761	1.138	CD4+T
MIMAT0000208	mmu-miR-10b-5p	ENSMUSG00000045930	Clec14a	protein_coding	chr12	58266658	58266663	58266657	58266685	-	0	0	NA	1	0	1	1	0	0	0	1.2545	0.356
MIMAT0000208	mmu-miR-10b-5p	ENSMUSG00000045930	Clec14a	protein_coding	chr12	58267207	58267213	58267206	58267234	-	1	0	Ago2	1	0	1	1	1	0	0	0.7571	-0.185	liver
MIMAT0000208	mmu-miR-10b-5p	ENSMUSG00000020993	Trappc6b	protein_coding	chr12	59043378	59043383	59043378	59043383	-	1	0	Ago2	1	0	0	0	0	0	0	0.4464	0.481	C2C12
MIMAT0000208	mmu-miR-10b-5p	ENSMUSG00000047534	Mis18bp1	protein_coding	chr12	65132880	65132885	65132880	65132885	-	0	0	NA	1	0	1	0	0	0	0	0.648	0.178
MIMAT0000208	mmu-miR-10b-5p	ENSMUSG00000047534	Mis18bp1	protein_coding	chr12	65133133	65133138	65133133	65133138	-	1	0	Ago2	1	0	1	0	0	0	0	0.0944	0.079	BMDMs
MIMAT0000208	mmu-miR-10b-5p	ENSMUSG00000021067	Sav1	protein_coding	chr12	69965409	69965414	69965408	69965433	-	1	0	Ago2	1	0	0	0	1	0	0	0.9831	0.499	BMDMs
MIMAT0000208	mmu-miR-10b-5p	ENSMUSG00000051367	Six1	protein_coding	chr12	73041954	73041960	73041953	73041975	-	2	0	Ago2	1	0	0	0	1	0	0	0.6776	1.495	myotubes
MIMAT0000208	mmu-miR-10b-5p	ENSMUSG00000021054	Sgpp1	protein_coding	chr12	75714413	75714419	75714413	75714419	-	3	0	Ago2	1	0	0	0	0	0	0	1.1548	0.167	CD4+T
MIMAT0000208	mmu-miR-10b-5p	ENSMUSG00000021062	Rab15	protein_coding	chr12	76798012	76798017	76798012	76798017	-	1	0	Ago2	1	0	0	0	0	0	0	1.1686	2.238	cortex
MIMAT0000208	mmu-miR-10b-5p	ENSMUSG00000021062	Rab15	protein_coding	chr12	76799259	76799264	76799259	76799264	-	0	0	NA	1	0	0	0	0	0	0	0.5206	0.355
MIMAT0000208	mmu-miR-10b-5p	ENSMUSG00000021127	Zfp36l1	protein_coding	chr12	80109580	80109586	80109580	80109586	-	1	0	Ago2	0	0	0	0	0	1	0	0.4719	1.929	liver
MIMAT0000208	mmu-miR-10b-5p	ENSMUSG00000042628	Zfyve1	protein_coding	chr12	83547835	83547840	83547835	83547840	-	4	0	Ago2	1	0	0	0	0	0	0	1.2368	4.048	C2C12
MIMAT0000208	mmu-miR-10b-5p	ENSMUSG00000020661	Dnmt3a	protein_coding	chr12	3909622	3909627	3909622	3909627	+	2	0	Ago1-4,Ago2	1	0	0	0	0	0	0	0.4719	1.084	retina
MIMAT0000208	mmu-miR-10b-5p	ENSMUSG00000020661	Dnmt3a	protein_coding	chr12	3911417	3911422	3911417	3911422	+	0	0	NA	1	0	0	0	0	0	0	0.2379	0.374
MIMAT0000208	mmu-miR-10b-5p	ENSMUSG00000020594	Pum2	protein_coding	chr12	8751151	8751157	8751151	8751157	+	3	0	Ago2	0	0	0	0	0	1	0	-0.3351	3.127	CD4+T
MIMAT0000208	mmu-miR-10b-5p	ENSMUSG00000020592	Sdc1	protein_coding	chr12	8791960	8791965	8791938	8791966	+	3	0	Ago2	1	0	1	1	0	0	0	0.2124	0.449	liver
MIMAT0000208	mmu-miR-10b-5p	ENSMUSG00000020592	Sdc1	protein_coding	chr12	8792563	8792569	8792542	8792570	+	1	0	Ago2	1	0	1	1	1	1	1	1.141	2.537	liver
MIMAT0000208	mmu-miR-10b-5p	ENSMUSG00000020592	Sdc1	protein_coding	chr12	8793214	8793219	8793192	8793220	+	0	0	NA	1	0	1	1	0	0	0	-0.1576	1.483
MIMAT0000208	mmu-miR-10b-5p	ENSMUSG00000020649	Rrm2	protein_coding	chr12	24713604	24713611	24713604	24713611	+	3	0	Ago2	1	0	0	0	0	0	0	0.4974	0.808	CD4+T
MIMAT0000208	mmu-miR-10b-5p	ENSMUSG00000061911	Myt1l	protein_coding	chr12	29922113	29922119	29922092	29922120	+	13	0	Ago2	1	0	1	1	1	0	1	1.0657	6.719	cortex
MIMAT0000208	mmu-miR-10b-5p	ENSMUSG00000090946	Ccdc71l	protein_coding	chr12	32380132	32380138	32380132	32380138	+	1	0	Ago2	0	0	0	0	0	1	1	0.2174	3.513	C2C12
MIMAT0000208	mmu-miR-10b-5p	ENSMUSG00000020561	Twistnb	protein_coding	chr12	33439072	33439078	33439055	33439079	+	2	0	Ago2	1	0	1	0	1	0	0	0.8876	-0.458	BMDMs
MIMAT0000208	mmu-miR-10b-5p	ENSMUSG00000048285	Frmd6	protein_coding	chr12	70901347	70901352	70901347	70901352	+	1	0	Ago2	1	0	0	0	0	0	0	1.1537	-0.24	CD4+T
MIMAT0000208	mmu-miR-10b-5p	ENSMUSG00000048285	Frmd6	protein_coding	chr12	70901735	70901740	70901735	70901740	+	0	0	NA	1	0	0	0	0	0	0	1.2088	0.624
MIMAT0000208	mmu-miR-10b-5p	ENSMUSG00000021133	Susd6	protein_coding	chr12	80878657	80878663	80878657	80878663	+	3	0	Ago2	1	0	1	0	0	0	1	0.7466	1.238	CD4+T
MIMAT0000208	mmu-miR-10b-5p	ENSMUSG00000021133	Susd6	protein_coding	chr12	80878783	80878788	80878783	80878789	+	1	0	Ago2	1	0	1	0	0	1	0	0.2941	1.876	liver
MIMAT0000208	mmu-miR-10b-5p	ENSMUSG00000021133	Susd6	protein_coding	chr12	80879518	80879524	80879518	80879524	+	0	0	NA	1	0	1	0	0	0	0	0.3478	0.285
MIMAT0000208	mmu-miR-10b-5p	ENSMUSG00000021133	Susd6	protein_coding	chr12	80879666	80879672	80879651	80879673	+	0	0	NA	1	0	1	0	1	0	0	0.8876	-0.226
MIMAT0000208	mmu-miR-10b-5p	ENSMUSG00000021259	Cyp46a1	protein_coding	chr12	108362040	108362045	108362040	108362045	+	1	0	Ago2	1	0	0	0	0	0	0	-0.3177	0.847	cortex
MIMAT0000208	mmu-miR-10b-5p	ENSMUSG00000021259	Cyp46a1	protein_coding	chr12	108362145	108362150	108362145	108362150	+	0	0	NA	1	0	0	0	0	0	0	0.3733	0.559
MIMAT0000208	mmu-miR-10b-5p	ENSMUSG00000017843	Ppp2r5c	protein_coding	chr12	110571280	110571285	110571280	110571285	+	0	0	NA	1	0	0	0	0	0	0	0.6755	-1.051
MIMAT0000208	mmu-miR-10b-5p	ENSMUSG00000017843	Ppp2r5c	protein_coding	chr12	110581186	110581191	110581186	110581191	+	0	0	NA	1	0	0	0	0	0	0	-0.087	0.506
MIMAT0000208	mmu-miR-10b-5p	ENSMUSG00000017843	Ppp2r5c	protein_coding	chr12	110581659	110581664	110581659	110581664	+	3	0	Ago2	1	0	0	0	0	0	0	0.4719	3.326	C2C12
MIMAT0000208	mmu-miR-10b-5p	ENSMUSG00000021275	Tecpr2	protein_coding	chr12	110969605	110969610	110969605	110969610	+	1	0	Ago2	1	0	0	0	0	0	0	0.0806	-0.964	cortex
MIMAT0000208	mmu-miR-10b-5p	ENSMUSG00000021281	Tnfaip2	protein_coding	chr12	111454849	111454854	111454831	111454855	+	1	0	Ago2	1	1	0	0	0	0	0	0.3669	-0.618	BMDMs
MIMAT0000208	mmu-miR-10b-5p	ENSMUSG00000021143	Pacs2	protein_coding	chr12	113073124	113073130	113073106	113073131	+	0	0	NA	1	0	0	0	1	0	0	1.0169	0.284
MIMAT0000208	mmu-miR-10b-5p	ENSMUSG00000021143	Pacs2	protein_coding	chr12	113073487	113073492	113073487	113073492	+	0	0	NA	1	0	0	0	0	0	0	0.2311	-0.546
MIMAT0000208	mmu-miR-10b-5p	ENSMUSG00000021143	Pacs2	protein_coding	chr12	113074082	113074087	113074082	113074087	+	1	0	Ago2	1	0	0	0	0	0	0	0.3977	0.059	cortex
MIMAT0000208	mmu-miR-10b-5p	ENSMUSG00000006356	Crip2	protein_coding	chr12	113145379	113145384	113145379	113145384	+	2	0	Ago2	1	0	0	0	0	0	0	0.0482	0.127	myotubes
MIMAT0000208	mmu-miR-10b-5p	ENSMUSG00000041992	Rapgef5	protein_coding	chr12	117756312	117756318	117756297	117756319	+	2	0	Ago2	1	0	1	0	1	0	0	0.9056	0.618	cardiac_myocytes
MIMAT0000208	mmu-miR-10b-5p	ENSMUSG00000048978	Nrsn1	protein_coding	chr13	25253216	25253222	25253216	25253222	-	3	0	Ago2	1	0	1	0	0	0	0	0.8006	-0.749	cortex
MIMAT0000208	mmu-miR-10b-5p	ENSMUSG00000044951	Mylk4	protein_coding	chr13	32704509	32704515	32704509	32704515	-	1	0	Ago2	0	0	1	0	0	0	0	0.5306	-0.82	cardiac_myocytes
MIMAT0000208	mmu-miR-10b-5p	ENSMUSG00000021384	Susd3	protein_coding	chr13	49230914	49230919	49230914	49230919	-	1	0	Ago2	1	0	0	0	0	0	0	0.1665	0.076	retina
MIMAT0000208	mmu-miR-10b-5p	ENSMUSG00000056222	Spock1	protein_coding	chr13	57426624	57426629	57426623	57426646	-	0	0	NA	1	0	0	0	1	0	0	1.5317	0.078
MIMAT0000208	mmu-miR-10b-5p	ENSMUSG00000056222	Spock1	protein_coding	chr13	57427506	57427511	57427506	57427511	-	0	0	NA	1	0	0	0	0	0	0	0.5397	-0.028
MIMAT0000208	mmu-miR-10b-5p	ENSMUSG00000056222	Spock1	protein_coding	chr13	57428132	57428137	57428132	57428137	-	1	0	Ago2	1	0	0	0	0	0	0	0.5652	0.161	cortex
MIMAT0000208	mmu-miR-10b-5p	ENSMUSG00000044934	Zfp367	protein_coding	chr13	64134441	64134446	64134441	64134448	-	2	0	Ago2	1	0	1	0	0	0	0	0.702	3.109	mesencymal_stem_cell
MIMAT0000208	mmu-miR-10b-5p	ENSMUSG00000044934	Zfp367	protein_coding	chr13	64135079	64135085	64135078	64135106	-	17	0	Ago1-4,Ago2	1	0	1	1	1	1	1	1.4824	2.52	CD4+T,retina
MIMAT0000208	mmu-miR-10b-5p	ENSMUSG00000044934	Zfp367	protein_coding	chr13	64140629	64140635	64140628	64140655	-	0	0	NA	0	0	1	0	1	0	0	0.9205	0.281
MIMAT0000208	mmu-miR-10b-5p	ENSMUSG00000044934	Zfp367	protein_coding	chr13	64140971	64140976	64140971	64140976	-	0	0	NA	0	0	1	0	0	0	0	-0.5304	-0.02
MIMAT0000208	mmu-miR-10b-5p	ENSMUSG00000044934	Zfp367	protein_coding	chr13	64141377	64141383	64141376	64141400	-	0	0	NA	0	0	1	0	1	0	0	0.8643	0.124
MIMAT0000208	mmu-miR-10b-5p	ENSMUSG00000044934	Zfp367	protein_coding	chr13	64145576	64145604	64145576	64145604	-	0	0	NA	0	0	0	1	0	0	0	1.0964	4.069
MIMAT0000208	mmu-miR-10b-5p	ENSMUSG00000021579	Lrrc14b	protein_coding	chr13	74360458	74360464	74360457	74360479	-	1	0	Ago2	1	0	1	0	1	0	0	0.7571	-0.156	cardiac_myocytes
MIMAT0000208	mmu-miR-10b-5p	ENSMUSG00000009470	Tnpo1	protein_coding	chr13	98843236	98843243	98843236	98843243	-	1	0	Ago2	1	0	0	0	0	0	0	0.6026	3.636	CD4+T
MIMAT0000208	mmu-miR-10b-5p	ENSMUSG00000052727	Map1b	protein_coding	chr13	99422922	99422927	99422922	99422927	-	1	0	Ago2	1	0	0	0	0	0	0	0.4359	0.922	cortex
MIMAT0000208	mmu-miR-10b-5p	ENSMUSG00000052727	Map1b	protein_coding	chr13	99423801	99423806	99423801	99423806	-	0	0	NA	1	0	0	0	0	0	0	1.2523	1.128
MIMAT0000208	mmu-miR-10b-5p	ENSMUSG00000021700	Rab3c	protein_coding	chr13	110054554	110054559	110054554	110054559	-	0	0	NA	0	0	1	0	0	0	0	0.3235	0.863
MIMAT0000208	mmu-miR-10b-5p	ENSMUSG00000021700	Rab3c	protein_coding	chr13	110054894	110054899	110054894	110054899	-	0	0	NA	0	0	1	0	0	0	0	0.2326	0.082
MIMAT0000208	mmu-miR-10b-5p	ENSMUSG00000021700	Rab3c	protein_coding	chr13	110055613	110055618	110055613	110055618	-	0	0	NA	0	0	1	0	0	0	0	1.2227	0.152
MIMAT0000208	mmu-miR-10b-5p	ENSMUSG00000021700	Rab3c	protein_coding	chr13	110061150	110061156	110061149	110061168	-	2	0	Ago1-4	1	0	1	0	1	0	0	1.1102	-0.566	retina
MIMAT0000208	mmu-miR-10b-5p	ENSMUSG00000038732	Mboat1	protein_coding	chr13	30245951	30245956	30245935	30245957	+	1	0	Ago2	1	0	0	0	1	0	0	0.7453	0.195	retina
MIMAT0000208	mmu-miR-10b-5p	ENSMUSG00000039087	Rreb1	protein_coding	chr13	37949704	37949709	37949704	37949709	+	0	0	NA	1	0	0	0	0	0	0	1.3711	1.535
MIMAT0000208	mmu-miR-10b-5p	ENSMUSG00000039087	Rreb1	protein_coding	chr13	37950470	37950476	37950470	37950476	+	1	0	Ago2	1	0	0	0	0	0	0	0.6267	-0.076	BMDMs
MIMAT0000208	mmu-miR-10b-5p	ENSMUSG00000038518	Jarid2	protein_coding	chr13	44910550	44910578	44910550	44910578	+	5	0	Ago2	0	0	0	1	0	0	0	-0.1183	4.51	CD4+T
MIMAT0000208	mmu-miR-10b-5p	ENSMUSG00000038518	Jarid2	protein_coding	chr13	44921131	44921137	44921110	44921138	+	7	0	Ago2	0	0	1	1	0	1	1	1.2301	5.97	CD4+T
MIMAT0000208	mmu-miR-10b-5p	ENSMUSG00000037933	Bicd2	protein_coding	chr13	49385629	49385634	49385613	49385635	+	0	0	NA	1	0	1	0	1	1	1	0.8463	6.046
MIMAT0000208	mmu-miR-10b-5p	ENSMUSG00000037933	Bicd2	protein_coding	chr13	49386484	49386489	49386484	49386489	+	2	0	Ago2	1	0	1	0	0	0	0	0.1929	0.624	cardiac_myocytes
MIMAT0000208	mmu-miR-10b-5p	ENSMUSG00000021488	Nsd1	protein_coding	chr13	55313764	55313769	55313764	55313769	+	3	0	Ago2	1	0	0	0	0	0	0	0.2146	1.031	C2C12
MIMAT0000208	mmu-miR-10b-5p	ENSMUSG00000058569	Tmed9	protein_coding	chr13	55597365	55597370	55597365	55597370	+	7	0	Ago2	1	0	0	0	0	0	0	0.4783	0.132	liver
MIMAT0000208	mmu-miR-10b-5p	ENSMUSG00000021514	Zfp369	protein_coding	chr13	65304149	65304155	65304128	65304156	+	1	0	Ago1-4	0	0	1	1	0	0	0	1.3711	0.282	retina
MIMAT0000208	mmu-miR-10b-5p	ENSMUSG00000017756	Slc12a7	protein_coding	chr13	73815561	73815566	73815561	73815566	+	2	0	Ago2	1	0	0	0	0	0	0	-0.1003	0.237	cardiac_myocytes
MIMAT0000208	mmu-miR-10b-5p	ENSMUSG00000017756	Slc12a7	protein_coding	chr13	73815591	73815598	73815578	73815599	+	2	0	Ago2	1	0	0	0	1	0	0	0.9925	-0.157	cardiac_myocytes
MIMAT0000208	mmu-miR-10b-5p	ENSMUSG00000074794	Arrdc3	protein_coding	chr13	80895300	80895306	80895286	80895307	+	1	0	Ago2	1	0	0	0	1	1	1	0.9449	3.891	liver
MIMAT0000208	mmu-miR-10b-5p	ENSMUSG00000045312	Lhfpl2	protein_coding	chr13	94192703	94192708	94192703	94192708	+	2	0	Ago2	1	0	0	0	0	0	0	0.4677	0.244	BMDMs
MIMAT0000208	mmu-miR-10b-5p	ENSMUSG00000021775	Nr1d2	protein_coding	chr14	18206005	18206010	18206005	18206010	-	2	0	Ago2	1	0	0	0	0	0	0	0.6641	1.135	cardiac_myocytes
MIMAT0000208	mmu-miR-10b-5p	ENSMUSG00000055538	Zcchc24	protein_coding	chr14	25713714	25713719	25713714	25713721	-	0	0	NA	1	0	1	0	0	0	0	0.3415	0.168
MIMAT0000208	mmu-miR-10b-5p	ENSMUSG00000055538	Zcchc24	protein_coding	chr14	25714002	25714007	25714002	25714007	-	0	0	NA	1	0	1	0	0	0	0	-2.3913	-0.965
MIMAT0000208	mmu-miR-10b-5p	ENSMUSG00000055538	Zcchc24	protein_coding	chr14	25714023	25714028	25714023	25714028	-	0	0	NA	1	0	1	0	0	0	0	0.9161	0.449
MIMAT0000208	mmu-miR-10b-5p	ENSMUSG00000055538	Zcchc24	protein_coding	chr14	25715100	25715105	25715100	25715105	-	1	0	Ago2	1	0	1	0	0	0	0	-2.3913	0.026	liver
MIMAT0000208	mmu-miR-10b-5p	ENSMUSG00000055538	Zcchc24	protein_coding	chr14	25715122	25715128	25715122	25715128	-	1	0	Ago2	1	0	1	0	0	0	0	0.4002	-0.086	liver
MIMAT0000208	mmu-miR-10b-5p	ENSMUSG00000021891	Mettl6	protein_coding	chr14	31479353	31479358	31479353	31479358	-	3	0	Ago2	1	0	0	0	0	0	0	1.2983	-0.34	C2C12
MIMAT0000208	mmu-miR-10b-5p	ENSMUSG00000021798	Ldb3	protein_coding	chr14	34527102	34527108	34527102	34527108	-	2	0	Ago2	1	0	0	0	0	0	0	1.2841	-0.465	cardiac_myocytes
MIMAT0000208	mmu-miR-10b-5p	ENSMUSG00000021798	Ldb3	protein_coding	chr14	34561572	34561577	34561572	34561577	-	0	0	NA	1	0	0	0	0	0	0	0.2517	0.028
MIMAT0000208	mmu-miR-10b-5p	ENSMUSG00000035953	Pip4p1	protein_coding	chr14	50927570	50927575	50927570	50927575	-	2	0	Ago2	1	0	0	0	0	0	0	0.8643	2.206	cardiac_myocytes
MIMAT0000208	mmu-miR-10b-5p	ENSMUSG00000004558	Ndrg2	protein_coding	chr14	51905383	51905388	51905383	51905388	-	3	0	Ago2	1	0	0	0	0	0	0	0.28	0.565	liver
MIMAT0000208	mmu-miR-10b-5p	ENSMUSG00000057156	Homez	protein_coding	chr14	54853706	54853712	54853705	54853729	-	0	0	NA	1	1	1	0	0	0	0	1.5677	-0.075
MIMAT0000208	mmu-miR-10b-5p	ENSMUSG00000057156	Homez	protein_coding	chr14	54856100	54856105	54856099	54856105	-	1	0	Ago2	1	0	1	0	0	0	1	-0.0388	1.39	myotubes
MIMAT0000208	mmu-miR-10b-5p	ENSMUSG00000057156	Homez	protein_coding	chr14	54856261	54856266	54856261	54856268	-	0	0	NA	1	0	1	0	0	0	0	0.8632	-0.193
MIMAT0000208	mmu-miR-10b-5p	ENSMUSG00000040721	Zfhx2	protein_coding	chr14	55062564	55062569	55062564	55062569	-	3	0	Ago2	1	0	0	0	0	0	0	0.3849	0.144	cortex
MIMAT0000208	mmu-miR-10b-5p	ENSMUSG00000021978	Extl3	protein_coding	chr14	65053718	65053725	65053718	65053725	-	1	0	Ago2	1	0	0	0	0	0	0	0.6893	-0.89	BMDMs
MIMAT0000208	mmu-miR-10b-5p	ENSMUSG00000021978	Extl3	protein_coding	chr14	65053971	65053976	65053971	65053976	-	0	0	NA	1	0	0	0	0	0	0	0.2482	-0.662
MIMAT0000208	mmu-miR-10b-5p	ENSMUSG00000000776	Polr3d	protein_coding	chr14	70438963	70438968	70438963	70438968	-	1	0	Ago2	1	0	0	0	0	0	0	0.7635	0.782	cardiac_myocytes
MIMAT0000208	mmu-miR-10b-5p	ENSMUSG00000007817	Zmiz1	protein_coding	chr14	25663479	25663484	25663479	25663484	+	1	0	Ago2	1	0	0	0	0	0	0	-0.054	-0.503	retina
MIMAT0000208	mmu-miR-10b-5p	ENSMUSG00000015970	Chdh	protein_coding	chr14	30037273	30037278	30037273	30037278	+	0	0	NA	1	0	1	0	0	0	0	0.1856	-0.037
MIMAT0000208	mmu-miR-10b-5p	ENSMUSG00000015970	Chdh	protein_coding	chr14	30038114	30038119	30038114	30038119	+	0	0	NA	1	0	1	0	0	0	0	1.0382	-0.152
MIMAT0000208	mmu-miR-10b-5p	ENSMUSG00000015970	Chdh	protein_coding	chr14	30038965	30038970	30038965	30038970	+	0	0	NA	0	0	1	0	0	0	0	0.6998	0.511
MIMAT0000208	mmu-miR-10b-5p	ENSMUSG00000015970	Chdh	protein_coding	chr14	30039059	30039065	30039059	30039065	+	1	0	Ago2	0	0	1	0	0	0	0	1.2481	-0.254	liver
MIMAT0000208	mmu-miR-10b-5p	ENSMUSG00000015970	Chdh	protein_coding	chr14	30039856	30039861	30039856	30039861	+	0	0	NA	0	0	1	0	0	0	0	0.7773	-0.452
MIMAT0000208	mmu-miR-10b-5p	ENSMUSG00000041408	Wapl	protein_coding	chr14	34677224	34677252	34677224	34677252	+	1	0	Ago2	0	0	0	1	0	0	0	0.6483	2.6	BMDMs
MIMAT0000208	mmu-miR-10b-5p	ENSMUSG00000041408	Wapl	protein_coding	chr14	34746486	34746492	34746464	34746492	+	0	0	NA	0	0	0	1	0	0	1	0.527	3.75
MIMAT0000208	mmu-miR-10b-5p	ENSMUSG00000036339	Tmem260	protein_coding	chr14	48513690	48513696	48513675	48513697	+	1	0	Ago2	1	0	0	0	1	1	1	0.4794	2.524	retina
MIMAT0000208	mmu-miR-10b-5p	ENSMUSG00000089682	Bcl2l2	protein_coding	chr14	54887363	54887368	54887363	54887369	+	2	0	Ago2	1	0	0	0	0	1	1	0.491	2.962	myotubes
MIMAT0000208	mmu-miR-10b-5p	ENSMUSG00000089682	Bcl2l2	protein_coding	chr14	54887554	54887559	54887554	54887559	+	0	0	NA	1	0	0	0	0	0	0	0.036	0.019
MIMAT0000208	mmu-miR-10b-5p	ENSMUSG00000060012	Kif13b	protein_coding	chr14	64806781	64806787	64806781	64806787	+	2	0	Ago2	0	0	0	0	0	0	1	1.195	0.217	BMDMs
MIMAT0000208	mmu-miR-10b-5p	ENSMUSG00000022195	6030458C11Rik	protein_coding	chr15	12809929	12809935	12809928	12809953	-	1	0	Ago1-4	1	0	1	0	1	0	0	0.9851	0.322	retina
MIMAT0000208	mmu-miR-10b-5p	ENSMUSG00000005125	Ndrg1	protein_coding	chr15	66929422	66929427	66929422	66929427	-	0	0	NA	1	0	0	0	0	0	0	-0.1304	0.356
MIMAT0000208	mmu-miR-10b-5p	ENSMUSG00000005125	Ndrg1	protein_coding	chr15	66930380	66930385	66930380	66930385	-	3	0	Ago1-4,Ago2	1	0	0	0	0	0	0	0.0435	0.039	retina
MIMAT0000208	mmu-miR-10b-5p	ENSMUSG00000005125	Ndrg1	protein_coding	chr15	66930703	66930708	66930703	66930708	-	1	0	Ago2	1	0	0	0	0	0	0	0.3584	-0.234	cardiac_myocytes
MIMAT0000208	mmu-miR-10b-5p	ENSMUSG00000022594	Lynx1	protein_coding	chr15	74747907	74747912	74747907	74747912	-	5	0	Ago2	1	0	0	0	0	0	0	0.0482	-0.44	cortex
MIMAT0000208	mmu-miR-10b-5p	ENSMUSG00000079018	Ly6c1	protein_coding	chr15	75045077	75045084	75045077	75045084	-	3	0	Ago2	1	0	0	0	0	0	0	1.4559	0.292	cortex
MIMAT0000208	mmu-miR-10b-5p	ENSMUSG00000046761	Fam83h	protein_coding	chr15	76001466	76001471	76001466	76001471	-	3	0	Ago2	1	0	0	0	0	0	0	0.7391	0.587	mesencymal_stem_cell
MIMAT0000208	mmu-miR-10b-5p	ENSMUSG00000022443	Myh9	protein_coding	chr15	77761679	77761685	77761679	77761685	-	3	0	Ago2	1	0	0	0	0	0	0	0.4166	-0.781	BMDMs
MIMAT0000208	mmu-miR-10b-5p	ENSMUSG00000044986	Tst	protein_coding	chr15	78399625	78399631	78399624	78399648	-	2	0	Ago2	1	0	1	0	1	0	0	0.9692	-0.646	cortex
MIMAT0000208	mmu-miR-10b-5p	ENSMUSG00000055065	Ddx17	protein_coding	chr15	79535063	79535068	79535063	79535068	-	1	0	Ago1-4	1	0	0	0	0	0	0	0.8463	-0.156	retina
MIMAT0000208	mmu-miR-10b-5p	ENSMUSG00000022421	Nptxr	protein_coding	chr15	79787073	79787078	79787073	79787078	-	0	0	NA	1	0	0	0	0	0	0	0.3235	-0.26
MIMAT0000208	mmu-miR-10b-5p	ENSMUSG00000022421	Nptxr	protein_coding	chr15	79788424	79788430	79788423	79788445	-	0	0	NA	1	0	0	0	1	0	0	1.1994	0.011
MIMAT0000208	mmu-miR-10b-5p	ENSMUSG00000022421	Nptxr	protein_coding	chr15	79789002	79789007	79789002	79789007	-	2	0	Ago2	1	0	0	0	0	0	0	0.9194	0.071	cortex
MIMAT0000208	mmu-miR-10b-5p	ENSMUSG00000089715	Cbx6	protein_coding	chr15	79825143	79825149	79825143	79825149	-	0	0	NA	1	0	1	0	0	0	0	0.7433	-0.328
MIMAT0000208	mmu-miR-10b-5p	ENSMUSG00000089715	Cbx6	protein_coding	chr15	79825870	79825876	79825870	79825876	-	0	0	NA	1	0	1	0	0	0	0	0.4182	0.074
MIMAT0000208	mmu-miR-10b-5p	ENSMUSG00000089715	Cbx6	protein_coding	chr15	79826455	79826460	79826455	79826460	-	0	0	NA	1	0	1	0	0	0	0	0.5589	-0.081
MIMAT0000208	mmu-miR-10b-5p	ENSMUSG00000089715	Cbx6	protein_coding	chr15	79826490	79826495	79826490	79826495	-	1	0	Ago2	1	0	1	0	0	0	0	0.3054	-0.055	cortex
MIMAT0000208	mmu-miR-10b-5p	ENSMUSG00000089715	Cbx6	protein_coding	chr15	79827176	79827182	79827176	79827182	-	0	0	NA	1	0	1	0	0	0	0	1.0014	0.406
MIMAT0000208	mmu-miR-10b-5p	ENSMUSG00000053411	Cbx7	protein_coding	chr15	79916524	79916529	79916524	79916529	-	0	0	NA	1	0	1	0	0	0	0	0.1531	-0.078
MIMAT0000208	mmu-miR-10b-5p	ENSMUSG00000053411	Cbx7	protein_coding	chr15	79916957	79916962	79916957	79916962	-	2	0	Ago2	1	0	1	0	0	0	0	0.6851	1.132	CD4+T
MIMAT0000208	mmu-miR-10b-5p	ENSMUSG00000053411	Cbx7	protein_coding	chr15	79918238	79918243	79918238	79918243	-	0	0	NA	0	0	1	0	0	0	0	0.2099	0.092
MIMAT0000208	mmu-miR-10b-5p	ENSMUSG00000022474	Pmm1	protein_coding	chr15	81951222	81951228	81951222	81951228	-	1	0	Ago2	1	0	1	0	0	0	0	1.1135	-0.208	retina
MIMAT0000208	mmu-miR-10b-5p	ENSMUSG00000022474	Pmm1	protein_coding	chr15	81951363	81951368	81951363	81951370	-	0	0	NA	1	0	1	0	0	0	0	0.7253	0.658
MIMAT0000208	mmu-miR-10b-5p	ENSMUSG00000058099	Nfam1	protein_coding	chr15	82998728	82998733	82998728	82998733	-	1	0	Ago2	1	0	0	0	0	0	0	0.2697	-0.093	BMDMs
MIMAT0000208	mmu-miR-10b-5p	ENSMUSG00000058099	Nfam1	protein_coding	chr15	82999248	82999255	82999248	82999255	-	0	0	NA	1	0	0	0	0	0	0	0.8377	-0.05
MIMAT0000208	mmu-miR-10b-5p	ENSMUSG00000016757	Ttll12	protein_coding	chr15	83575724	83575729	83575724	83575729	-	0	0	NA	0	0	1	0	0	0	0	-0.6195	-0.095
MIMAT0000208	mmu-miR-10b-5p	ENSMUSG00000016757	Ttll12	protein_coding	chr15	83575730	83575735	83575730	83575735	-	0	0	NA	0	0	1	0	0	0	0	-0.6195	-0.389
MIMAT0000208	mmu-miR-10b-5p	ENSMUSG00000016757	Ttll12	protein_coding	chr15	83576192	83576198	83576192	83576198	-	1	0	Ago2	1	0	1	0	0	0	0	0.3297	0.028	cortex
MIMAT0000208	mmu-miR-10b-5p	ENSMUSG00000016757	Ttll12	protein_coding	chr15	83576418	83576423	83576418	83576423	-	0	0	NA	1	0	1	0	0	0	0	0.1856	-0.31
MIMAT0000208	mmu-miR-10b-5p	ENSMUSG00000016757	Ttll12	protein_coding	chr15	83576515	83576521	83576514	83576536	-	0	0	NA	1	0	1	0	1	0	0	0.5472	-0.086
MIMAT0000208	mmu-miR-10b-5p	ENSMUSG00000036046	5031439G07Rik	protein_coding	chr15	84945726	84945732	84945726	84945732	-	0	0	NA	1	0	1	0	0	0	0	1.2481	0.019
MIMAT0000208	mmu-miR-10b-5p	ENSMUSG00000036046	5031439G07Rik	protein_coding	chr15	84945823	84945829	84945823	84945829	-	0	0	NA	1	0	1	0	0	0	0	0.7688	0.159
MIMAT0000208	mmu-miR-10b-5p	ENSMUSG00000036046	5031439G07Rik	protein_coding	chr15	84946001	84946006	84946001	84946006	-	0	0	NA	1	0	1	0	0	0	0	0.2609	-0.497
MIMAT0000208	mmu-miR-10b-5p	ENSMUSG00000036046	5031439G07Rik	protein_coding	chr15	84946877	84946883	84946877	84946883	-	0	0	NA	1	0	1	0	0	0	0	-0.1471	-0.298
MIMAT0000208	mmu-miR-10b-5p	ENSMUSG00000036046	5031439G07Rik	protein_coding	chr15	84947369	84947374	84947369	84947374	-	0	0	NA	1	0	1	0	0	0	0	0.2736	-0.182
MIMAT0000208	mmu-miR-10b-5p	ENSMUSG00000036046	5031439G07Rik	protein_coding	chr15	84947906	84947911	84947906	84947911	-	0	0	NA	1	0	1	0	0	0	0	0.4422	-0.205
MIMAT0000208	mmu-miR-10b-5p	ENSMUSG00000036046	5031439G07Rik	protein_coding	chr15	84947930	84947935	84947930	84947935	-	2	0	Ago2	1	0	1	0	0	0	0	0.262	1.317	liver
MIMAT0000208	mmu-miR-10b-5p	ENSMUSG00000022621	Rabl2	protein_coding	chr15	89582729	89582734	89582729	89582734	-	2	0	Ago2	1	0	0	0	0	0	0	0.1612	0.078	myotubes
MIMAT0000208	mmu-miR-10b-5p	ENSMUSG00000022634	Yaf2	protein_coding	chr15	93284516	93284521	93284516	93284521	-	1	0	Ago2	1	0	0	0	0	0	0	-0.5124	1.512	mesencymal_stem_cell
MIMAT0000208	mmu-miR-10b-5p	ENSMUSG00000022634	Yaf2	protein_coding	chr15	93284680	93284685	93284680	93284685	-	0	0	NA	1	0	0	0	0	0	0	0.4422	1.626
MIMAT0000208	mmu-miR-10b-5p	ENSMUSG00000023169	Slc38a1	protein_coding	chr15	96571507	96571512	96571507	96571512	-	1	0	Ago2	0	0	1	0	0	0	0	0.4526	0.824	cortex
MIMAT0000208	mmu-miR-10b-5p	ENSMUSG00000023169	Slc38a1	protein_coding	chr15	96573535	96573540	96573535	96573540	-	0	0	NA	0	0	1	0	0	0	0	0.5112	0.348
MIMAT0000208	mmu-miR-10b-5p	ENSMUSG00000023169	Slc38a1	protein_coding	chr15	96575015	96575021	96575015	96575021	-	0	0	NA	1	0	1	0	0	0	0	0.6702	0.052
MIMAT0000208	mmu-miR-10b-5p	ENSMUSG00000023169	Slc38a1	protein_coding	chr15	96576609	96576615	96576608	96576630	-	0	0	NA	1	0	1	0	1	0	0	0.44	0.527
MIMAT0000208	mmu-miR-10b-5p	ENSMUSG00000022462	Slc38a2	protein_coding	chr15	96689203	96689209	96689202	96689224	-	10	0	Ago2	1	0	1	0	1	1	1	1.106	3.092	BMDMs
MIMAT0000208	mmu-miR-10b-5p	ENSMUSG00000022464	Slc38a4	protein_coding	chr15	96995958	96995963	96995958	96995963	-	1	0	Ago2	1	0	0	0	0	0	0	0.9809	0.249	liver
MIMAT0000208	mmu-miR-10b-5p	ENSMUSG00000059213	Ddn	protein_coding	chr15	98803873	98803878	98803873	98803878	-	6	0	Ago2	1	0	0	0	0	0	0	0.8939	1.826	cortex
MIMAT0000208	mmu-miR-10b-5p	ENSMUSG00000059213	Ddn	protein_coding	chr15	98804985	98804990	98804985	98804990	-	1	0	Ago2	1	0	0	0	0	0	0	0.7932	0.212	cortex
MIMAT0000208	mmu-miR-10b-5p	ENSMUSG00000009575	Cbx5	protein_coding	chr15	103193374	103193380	103193374	103193380	-	0	0	NA	1	0	1	0	0	0	0	0.7433	-0.985
MIMAT0000208	mmu-miR-10b-5p	ENSMUSG00000009575	Cbx5	protein_coding	chr15	103199125	103199131	103199125	103199132	-	1	0	Ago2	1	0	1	0	0	1	1	0.5154	1.536	mesencymal_stem_cell
MIMAT0000208	mmu-miR-10b-5p	ENSMUSG00000022265	Ank	protein_coding	chr15	27594061	27594066	27594061	27594066	+	1	0	Ago2	1	0	0	0	0	0	0	0.5334	0.954	C2C12
MIMAT0000208	mmu-miR-10b-5p	ENSMUSG00000033088	Triobp	protein_coding	chr15	79005449	79005455	79005434	79005456	+	21	0	Ago1-4,Ago2	1	0	1	0	1	0	0	0.5591	2.688	CD4+T,retina
MIMAT0000208	mmu-miR-10b-5p	ENSMUSG00000033088	Triobp	protein_coding	chr15	79005664	79005669	79005664	79005669	+	0	0	NA	1	0	1	0	0	0	0	0.2368	-0.533
MIMAT0000208	mmu-miR-10b-5p	ENSMUSG00000047888	Tnrc6b	protein_coding	chr15	80929183	80929211	80929183	80929211	+	0	0	NA	0	0	0	1	0	0	0	0.982	2.124
MIMAT0000208	mmu-miR-10b-5p	ENSMUSG00000047888	Tnrc6b	protein_coding	chr15	80937213	80937219	80937192	80937220	+	6	0	Ago2	1	0	0	1	0	1	1	1.1612	3.024	CD4+T
MIMAT0000208	mmu-miR-10b-5p	ENSMUSG00000047888	Tnrc6b	protein_coding	chr15	80938448	80938453	80938426	80938454	+	0	0	NA	1	0	0	1	0	0	0	1.4761	3.199
MIMAT0000208	mmu-miR-10b-5p	ENSMUSG00000047888	Tnrc6b	protein_coding	chr15	80938883	80938888	80938861	80938889	+	0	0	NA	1	0	0	1	0	0	0	0.3276	-0.093
MIMAT0000208	mmu-miR-10b-5p	ENSMUSG00000047888	Tnrc6b	protein_coding	chr15	80940089	80940094	80940089	80940094	+	0	0	NA	1	0	0	0	0	0	0	0.1749	-1.779
MIMAT0000208	mmu-miR-10b-5p	ENSMUSG00000016619	Nup50	protein_coding	chr15	84940128	84940133	84940106	84940134	+	1	0	Ago2	1	0	0	1	0	1	1	0.2326	2.548	CD4+T
MIMAT0000208	mmu-miR-10b-5p	ENSMUSG00000016619	Nup50	protein_coding	chr15	84941180	84941185	84941158	84941186	+	1	0	Ago2	1	0	0	1	0	0	0	0.3118	0.739	CD4+T
MIMAT0000208	mmu-miR-10b-5p	ENSMUSG00000016619	Nup50	protein_coding	chr15	84942211	84942216	84942189	84942217	+	1	0	Ago2	1	0	0	1	0	0	0	0.1612	-0.593	cortex
MIMAT0000208	mmu-miR-10b-5p	ENSMUSG00000054619	Mettl7a1	protein_coding	chr15	100313652	100313657	100313652	100313657	+	1	0	Ago2	1	0	0	0	0	0	0	0.4857	-0.024	liver
MIMAT0000208	mmu-miR-10b-5p	ENSMUSG00000000532	Acvr1b	protein_coding	chr15	101211515	101211520	101211515	101211520	+	1	0	Ago2	1	0	0	0	0	0	0	0.4284	1.253	BMDMs
MIMAT0000208	mmu-miR-10b-5p	ENSMUSG00000000532	Acvr1b	protein_coding	chr15	101212067	101212072	101212067	101212072	+	0	0	NA	1	0	0	0	0	0	0	0.7433	0.838
MIMAT0000208	mmu-miR-10b-5p	ENSMUSG00000000532	Acvr1b	protein_coding	chr15	101212101	101212106	101212101	101212106	+	0	0	NA	1	0	0	0	0	0	0	-0.3894	0.781
MIMAT0000208	mmu-miR-10b-5p	ENSMUSG00000004071	Cdip1	protein_coding	chr16	4765808	4765813	4765808	4765813	-	0	0	NA	1	0	1	0	0	0	0	0.8261	0.756
MIMAT0000208	mmu-miR-10b-5p	ENSMUSG00000004071	Cdip1	protein_coding	chr16	4767288	4767294	4767288	4767294	-	0	0	NA	1	0	1	0	0	0	0	0.789	0.445
MIMAT0000208	mmu-miR-10b-5p	ENSMUSG00000004071	Cdip1	protein_coding	chr16	4767510	4767515	4767510	4767515	-	2	0	Ago2	1	0	1	0	0	0	0	-0.0823	0.831	liver
MIMAT0000208	mmu-miR-10b-5p	ENSMUSG00000004071	Cdip1	protein_coding	chr16	4768047	4768053	4768047	4768053	-	0	0	NA	1	0	1	0	0	1	0	0.1509	0.438
MIMAT0000208	mmu-miR-10b-5p	ENSMUSG00000005846	Rsl1d1	protein_coding	chr16	11193414	11193420	11193413	11193434	-	1	0	Ago2	1	0	1	0	1	0	0	1.1792	0.415	liver
MIMAT0000208	mmu-miR-10b-5p	ENSMUSG00000003528	Slc25a1	protein_coding	chr16	17925280	17925286	17925280	17925286	-	1	0	Ago2	1	0	0	0	0	1	1	-0.3478	1.427	cortex
MIMAT0000208	mmu-miR-10b-5p	ENSMUSG00000003526	Prodh	protein_coding	chr16	18071804	18071809	18071804	18071809	-	1	0	Ago2	1	0	0	0	0	0	0	0.3235	-0.053	liver
MIMAT0000208	mmu-miR-10b-5p	ENSMUSG00000051146	Camk2n2	protein_coding	chr16	20619294	20619299	20619294	20619299	-	2	0	Ago2	1	0	0	0	0	0	0	0.2429	1.211	cortex
MIMAT0000208	mmu-miR-10b-5p	ENSMUSG00000013089	Etv5	protein_coding	chr16	22382222	22382227	22382222	22382227	-	1	0	Ago2	1	0	0	0	0	0	0	0.8696	1.665	retina
MIMAT0000208	mmu-miR-10b-5p	ENSMUSG00000013089	Etv5	protein_coding	chr16	22383180	22383185	22383180	22383185	-	0	0	NA	1	0	0	0	0	0	0	1.0105	0.635
MIMAT0000208	mmu-miR-10b-5p	ENSMUSG00000022508	Bcl6	protein_coding	chr16	23965128	23965134	23965127	23965149	-	3	0	Ago2	1	0	1	0	1	1	1	-0.0127	3.94	liver
MIMAT0000208	mmu-miR-10b-5p	ENSMUSG00000023176	Cpn2	protein_coding	chr16	30256707	30256713	30256707	30256713	-	0	0	NA	1	0	0	0	0	0	0	0.7455	0.089
MIMAT0000208	mmu-miR-10b-5p	ENSMUSG00000023176	Cpn2	protein_coding	chr16	30259156	30259161	30259156	30259161	-	2	0	Ago2	1	0	0	0	0	0	0	0.7635	-0.306	liver
MIMAT0000208	mmu-miR-10b-5p	ENSMUSG00000022664	Slc35a5	protein_coding	chr16	45141884	45141889	45141884	45141889	-	0	0	NA	1	0	1	0	0	0	0	1.0053	0.098
MIMAT0000208	mmu-miR-10b-5p	ENSMUSG00000022664	Slc35a5	protein_coding	chr16	45141982	45141988	45141982	45141988	-	1	0	Ago2	1	0	1	0	0	0	0	0.2814	0.02	liver
MIMAT0000208	mmu-miR-10b-5p	ENSMUSG00000064115	Cadm2	protein_coding	chr16	66655512	66655518	66655511	66655539	-	0	0	NA	0	0	1	1	0	1	1	1.7773	2.517
MIMAT0000208	mmu-miR-10b-5p	ENSMUSG00000064115	Cadm2	protein_coding	chr16	66657283	66657288	66657282	66657310	-	1	0	Ago1-4	0	0	1	1	0	0	0	-0.0963	2.054	retina
MIMAT0000208	mmu-miR-10b-5p	ENSMUSG00000050240	Hic2	protein_coding	chr16	17259508	17259514	17259508	17259514	+	0	0	NA	1	0	1	0	0	0	0	1.1748	-0.077
MIMAT0000208	mmu-miR-10b-5p	ENSMUSG00000050240	Hic2	protein_coding	chr16	17259696	17259701	17259696	17259701	+	1	0	Ago2	1	0	1	0	0	0	0	0.3733	1.366	myotubes
MIMAT0000208	mmu-miR-10b-5p	ENSMUSG00000050240	Hic2	protein_coding	chr16	17260586	17260591	17260586	17260591	+	0	0	NA	1	0	1	0	0	0	0	0.3849	0.556
MIMAT0000208	mmu-miR-10b-5p	ENSMUSG00000050240	Hic2	protein_coding	chr16	17260701	17260707	17260700	17260707	+	0	0	NA	1	0	1	0	0	0	0	0.298	0.026
MIMAT0000208	mmu-miR-10b-5p	ENSMUSG00000050240	Hic2	protein_coding	chr16	17262970	17262975	17262970	17262975	+	0	0	NA	1	0	1	0	0	0	0	0.5589	0.886
MIMAT0000208	mmu-miR-10b-5p	ENSMUSG00000043811	Rtn4r	protein_coding	chr16	18152280	18152286	18152259	18152287	+	2	0	Ago2	1	0	1	1	1	0	0	1.0424	1.777	cardiac_myocytes
MIMAT0000208	mmu-miR-10b-5p	ENSMUSG00000053774	Ubxn7	protein_coding	chr16	32375932	32375960	32375932	32375960	+	0	0	NA	0	0	0	1	0	0	0	0.3924	4.127
MIMAT0000208	mmu-miR-10b-5p	ENSMUSG00000053774	Ubxn7	protein_coding	chr16	32385566	32385572	32385545	32385573	+	4	0	Ago2	0	0	1	1	0	0	0	1.1421	0.546	C2C12
MIMAT0000208	mmu-miR-10b-5p	ENSMUSG00000053774	Ubxn7	protein_coding	chr16	32386981	32386987	32386960	32386988	+	0	0	NA	0	0	1	1	0	1	1	0.9374	1.53
MIMAT0000208	mmu-miR-10b-5p	ENSMUSG00000053774	Ubxn7	protein_coding	chr16	32389954	32389960	32389933	32389961	+	0	0	NA	0	0	1	1	0	0	0	0.8366	0.336
MIMAT0000208	mmu-miR-10b-5p	ENSMUSG00000053774	Ubxn7	protein_coding	chr16	32391942	32391947	32391920	32391948	+	0	0	NA	0	0	1	1	0	0	0	1.177	0.258
MIMAT0000208	mmu-miR-10b-5p	ENSMUSG00000053774	Ubxn7	protein_coding	chr16	32393562	32393567	32393540	32393582	+	0	1	NA	0	0	1	2	0	0	0	0.8006	-0.209
MIMAT0000208	mmu-miR-10b-5p	ENSMUSG00000022797	Tfrc	protein_coding	chr16	32630363	32630368	32630363	32630368	+	5	0	Ago2	1	0	1	0	0	0	0	0.5068	1.056	CD4+T
MIMAT0000208	mmu-miR-10b-5p	ENSMUSG00000022797	Tfrc	protein_coding	chr16	32632275	32632280	32632275	32632280	+	0	0	NA	1	0	1	0	0	0	0	0.3849	-0.087
MIMAT0000208	mmu-miR-10b-5p	ENSMUSG00000075254	Heg1	protein_coding	chr16	33727083	33727111	33727083	33727111	+	0	0	NA	0	0	0	1	0	0	0	0.2401	0.275
MIMAT0000208	mmu-miR-10b-5p	ENSMUSG00000075254	Heg1	protein_coding	chr16	33767537	33767542	33767515	33767543	+	0	1	NA	1	0	1	1	0	0	0	0.6829	-0.697
MIMAT0000208	mmu-miR-10b-5p	ENSMUSG00000075254	Heg1	protein_coding	chr16	33769261	33769267	33769240	33769268	+	0	0	NA	0	0	1	1	0	0	0	0.0753	-0.302
MIMAT0000208	mmu-miR-10b-5p	ENSMUSG00000075254	Heg1	protein_coding	chr16	33771127	33771133	33771106	33771134	+	1	0	Ago2	0	0	1	1	0	0	0	1.3658	-0.094	retina
MIMAT0000208	mmu-miR-10b-5p	ENSMUSG00000022663	Atg3	protein_coding	chr16	45187993	45187998	45187993	45187998	+	2	0	Ago2	1	0	0	0	0	0	0	0.298	-0.102	BMDMs
MIMAT0000208	mmu-miR-10b-5p	ENSMUSG00000025612	Bach1	protein_coding	chr16	87731376	87731381	87731376	87731381	+	2	0	Ago2	1	0	0	0	0	0	0	0.3924	0.504	BMDMs
MIMAT0000208	mmu-miR-10b-5p	ENSMUSG00000022961	Son	protein_coding	chr16	91672133	91672161	91672133	91672161	+	0	0	NA	0	0	0	1	0	0	0	1.2046	0.515
MIMAT0000208	mmu-miR-10b-5p	ENSMUSG00000022961	Son	protein_coding	chr16	91673243	91673271	91673243	91673271	+	0	0	NA	0	0	0	1	0	0	0	1.1453	-0.102
MIMAT0000208	mmu-miR-10b-5p	ENSMUSG00000022961	Son	protein_coding	chr16	91678477	91678483	91678456	91678484	+	1	0	Ago2	1	0	1	1	1	1	1	1.1679	2.311	liver
MIMAT0000208	mmu-miR-10b-5p	ENSMUSG00000023830	Igf2r	protein_coding	chr17	12682762	12682768	12682761	12682783	-	1	0	Ago2	1	0	1	0	1	0	0	0.7433	1.605	retina
MIMAT0000208	mmu-miR-10b-5p	ENSMUSG00000023830	Igf2r	protein_coding	chr17	12682870	12682875	12682870	12682875	-	1	0	Ago1-4	1	0	1	0	0	0	0	1.2841	1.228	retina
MIMAT0000208	mmu-miR-10b-5p	ENSMUSG00000060475	Wtap	protein_coding	chr17	12973662	12973667	12973662	12973667	-	2	0	Ago1-4	1	0	0	0	0	0	0	0.2379	0.858	retina
MIMAT0000208	mmu-miR-10b-5p	ENSMUSG00000016946	Kctd5	protein_coding	chr17	24049103	24049109	24049102	24049123	-	2	0	Ago2	1	0	0	0	1	0	0	0.8208	0.226	myotubes
MIMAT0000208	mmu-miR-10b-5p	ENSMUSG00000024122	Pdpk1	protein_coding	chr17	24074539	24074544	24074539	24074544	-	0	0	NA	1	0	1	0	0	0	0	0.5514	-0.2
MIMAT0000208	mmu-miR-10b-5p	ENSMUSG00000024122	Pdpk1	protein_coding	chr17	24076368	24076373	24076368	24076373	-	0	0	NA	1	0	1	0	0	0	0	0.6818	-0.389
MIMAT0000208	mmu-miR-10b-5p	ENSMUSG00000024122	Pdpk1	protein_coding	chr17	24077456	24077461	24077456	24077461	-	0	0	NA	1	0	1	0	0	0	0	0.6309	-0.273
MIMAT0000208	mmu-miR-10b-5p	ENSMUSG00000024122	Pdpk1	protein_coding	chr17	24078813	24078818	24078813	24078818	-	3	0	Ago2	1	0	1	0	0	0	0	0.5663	4.41	C2C12
MIMAT0000208	mmu-miR-10b-5p	ENSMUSG00000024121	Atp6v0c	protein_coding	chr17	24163934	24163939	24163934	24163939	-	12	0	Ago2	1	0	0	0	0	0	0	0.298	-0.529	cortex
MIMAT0000208	mmu-miR-10b-5p	ENSMUSG00000036473	Tbc1d24	protein_coding	chr17	24177571	24177576	24177571	24177576	-	0	0	NA	0	0	1	0	0	0	0	0.8006	0.002
MIMAT0000208	mmu-miR-10b-5p	ENSMUSG00000036473	Tbc1d24	protein_coding	chr17	24178349	24178355	24178349	24178355	-	0	0	NA	0	0	1	0	0	0	0	0.9809	0.331
MIMAT0000208	mmu-miR-10b-5p	ENSMUSG00000036473	Tbc1d24	protein_coding	chr17	24179183	24179188	24179183	24179190	-	0	0	NA	1	0	1	0	0	0	0	1.0911	0.337
MIMAT0000208	mmu-miR-10b-5p	ENSMUSG00000036473	Tbc1d24	protein_coding	chr17	24180756	24180761	24180756	24180761	-	1	0	Ago1-4	1	0	1	0	0	0	0	0.8865	-0.1	retina
MIMAT0000208	mmu-miR-10b-5p	ENSMUSG00000052752	Traf7	protein_coding	chr17	24509081	24509087	24509080	24509106	-	2	0	Ago1-4,Ago2	1	0	1	0	1	0	0	1.627	0.208	liver,retina
MIMAT0000208	mmu-miR-10b-5p	ENSMUSG00000025733	Rhot2	protein_coding	chr17	25839031	25839036	25839031	25839036	-	3	0	Ago2	1	0	1	0	0	0	0	0.3196	1.003	myotubes
MIMAT0000208	mmu-miR-10b-5p	ENSMUSG00000025733	Rhot2	protein_coding	chr17	25839241	25839247	25839241	25839248	-	0	0	NA	1	0	1	0	0	0	0	1.105	-1.317
MIMAT0000208	mmu-miR-10b-5p	ENSMUSG00000024298	Zfp871	protein_coding	chr17	32765633	32765640	32765633	32765640	-	1	0	Ago2	1	0	0	0	0	0	0	0.3351	0.249	BMDMs
MIMAT0000208	mmu-miR-10b-5p	ENSMUSG00000024298	Zfp871	protein_coding	chr17	32767633	32767638	32767633	32767638	-	0	0	NA	1	0	0	0	0	0	0	-0.3357	0.099
MIMAT0000208	mmu-miR-10b-5p	ENSMUSG00000095253	Zfp799	protein_coding	chr17	32815788	32815793	32815788	32815793	-	0	0	NA	0	0	1	0	0	0	0	1.1612	-0.489
MIMAT0000208	mmu-miR-10b-5p	ENSMUSG00000095253	Zfp799	protein_coding	chr17	32816839	32816845	32816839	32816845	-	0	0	NA	0	0	1	0	0	0	0	0.8516	0.074
MIMAT0000208	mmu-miR-10b-5p	ENSMUSG00000095253	Zfp799	protein_coding	chr17	32818892	32818898	32818891	32818918	-	0	0	NA	1	0	1	0	1	0	0	1.0127	0.345
MIMAT0000208	mmu-miR-10b-5p	ENSMUSG00000095253	Zfp799	protein_coding	chr17	32818985	32818991	32818984	32819007	-	1	0	Ago2	1	0	1	0	1	0	0	0.08	0.053	myotubes
MIMAT0000208	mmu-miR-10b-5p	ENSMUSG00000023961	Enpp4	protein_coding	chr17	44098093	44098098	44098093	44098098	-	2	0	Ago2	1	0	0	0	0	0	0	0.7773	0.448	retina
MIMAT0000208	mmu-miR-10b-5p	ENSMUSG00000023944	Hsp90ab1	protein_coding	chr17	45567862	45567867	45567862	45567867	-	2	0	Ago2	1	0	0	0	0	0	0	0.4002	0.369	cortex
MIMAT0000208	mmu-miR-10b-5p	ENSMUSG00000023942	Slc29a1	protein_coding	chr17	45585493	45585498	45585493	45585498	-	1	0	Ago2	1	0	0	0	0	0	0	0.4104	-0.33	liver
MIMAT0000208	mmu-miR-10b-5p	ENSMUSG00000013236	Ptprs	protein_coding	chr17	56413166	56413171	56413166	56413171	-	1	0	Ago2	1	0	0	0	0	0	0	1.0859	1.003	mesencymal_stem_cell
MIMAT0000208	mmu-miR-10b-5p	ENSMUSG00000046329	Slc25a23	protein_coding	chr17	57044632	57044637	57044632	57044637	-	1	0	Ago2	1	0	0	0	0	0	0	1.3573	0.06	liver
MIMAT0000208	mmu-miR-10b-5p	ENSMUSG00000046329	Slc25a23	protein_coding	chr17	57044864	57044870	57044864	57044870	-	0	0	NA	1	0	0	0	0	0	0	1.0147	-0.024
MIMAT0000208	mmu-miR-10b-5p	ENSMUSG00000024077	Strn	protein_coding	chr17	78649991	78649996	78649990	78650018	-	5	0	Ago2	0	0	1	1	0	0	0	0.4401	2.778	C2C12
MIMAT0000208	mmu-miR-10b-5p	ENSMUSG00000024077	Strn	protein_coding	chr17	78650165	78650170	78650164	78650192	-	0	0	NA	0	0	1	1	0	0	0	1.1717	0.869
MIMAT0000208	mmu-miR-10b-5p	ENSMUSG00000000673	Haao	protein_coding	chr17	83831610	83831616	83831609	83831631	-	1	0	Ago2	1	0	0	0	1	0	0	-0.2371	-0.467	liver
MIMAT0000208	mmu-miR-10b-5p	ENSMUSG00000023868	Pde10a	protein_coding	chr17	8982251	8982257	8982251	8982257	+	0	0	NA	1	0	1	0	0	0	0	0.8801	-0.263
MIMAT0000208	mmu-miR-10b-5p	ENSMUSG00000023868	Pde10a	protein_coding	chr17	8982568	8982573	8982568	8982573	+	0	0	NA	1	0	1	0	0	0	0	1.1399	0.148
MIMAT0000208	mmu-miR-10b-5p	ENSMUSG00000023868	Pde10a	protein_coding	chr17	8985474	8985480	8985474	8985480	+	1	0	Ago2	1	0	1	0	0	0	0	0.6998	-0.618	cortex
MIMAT0000208	mmu-miR-10b-5p	ENSMUSG00000023868	Pde10a	protein_coding	chr17	8985521	8985526	8985521	8985526	+	0	0	NA	1	0	1	0	0	0	0	0.0291	-0.942
MIMAT0000208	mmu-miR-10b-5p	ENSMUSG00000032855	Pkd1	protein_coding	chr17	24595605	24595610	24595605	24595610	+	1	0	Ago2	1	0	0	0	0	0	0	0.2672	0.086	mesencymal_stem_cell
MIMAT0000208	mmu-miR-10b-5p	ENSMUSG00000032855	Pkd1	protein_coding	chr17	24595766	24595771	24595766	24595771	+	0	0	NA	1	0	0	0	0	0	0	-0.2301	1.548
MIMAT0000208	mmu-miR-10b-5p	ENSMUSG00000001576	Ergic1	protein_coding	chr17	26655387	26655392	26655387	26655392	+	0	1	NA	1	0	0	0	0	0	0	0.5143	0.151
MIMAT0000208	mmu-miR-10b-5p	ENSMUSG00000001576	Ergic1	protein_coding	chr17	26656163	26656170	26656163	26656170	+	1	0	Ago2	1	0	0	0	0	0	0	0.6023	-0.293	BMDMs
MIMAT0000208	mmu-miR-10b-5p	ENSMUSG00000001576	Ergic1	protein_coding	chr17	26656735	26656740	26656735	26656740	+	0	0	NA	1	0	0	0	0	0	0	1.0244	0.646
MIMAT0000208	mmu-miR-10b-5p	ENSMUSG00000048249	Crebrf	protein_coding	chr17	26763730	26763736	26763713	26763737	+	0	0	NA	0	0	1	0	1	0	0	1.8954	-0.198
MIMAT0000208	mmu-miR-10b-5p	ENSMUSG00000048249	Crebrf	protein_coding	chr17	26772423	26772428	26772423	26772428	+	1	0	Ago2	1	0	0	0	0	0	0	0.5345	5.342	cardiac_myocytes
MIMAT0000208	mmu-miR-10b-5p	ENSMUSG00000023067	Cdkn1a	protein_coding	chr17	29100191	29100198	29100191	29100198	+	1	0	Ago2	1	0	0	0	0	0	0	0.8717	-0.26	CD4+T
MIMAT0000208	mmu-miR-10b-5p	ENSMUSG00000049823	Zbtb12	protein_coding	chr17	34896766	34896772	34896751	34896773	+	1	0	Ago1-4	1	0	1	0	1	0	0	0	0.471	retina
MIMAT0000208	mmu-miR-10b-5p	ENSMUSG00000034165	Ccnd3	protein_coding	chr17	47599537	47599542	47599537	47599542	+	1	0	Ago2	1	0	0	0	0	0	0	0.7699	0.224	CD4+T
MIMAT0000208	mmu-miR-10b-5p	ENSMUSG00000023990	Tfeb	protein_coding	chr17	47792350	47792355	47792350	47792355	+	2	0	Ago2	1	0	0	0	0	0	0	0.3747	0.234	retina
MIMAT0000208	mmu-miR-10b-5p	ENSMUSG00000064120	Mocs1	protein_coding	chr17	49454269	49454275	49454269	49454275	+	1	0	Ago2	1	0	0	0	0	0	0	0.8261	0.627	liver
MIMAT0000208	mmu-miR-10b-5p	ENSMUSG00000043683	Fem1a	protein_coding	chr17	56258980	56258985	56258980	56258985	+	1	0	Ago2	1	0	1	0	0	0	0	0.1854	0.2	retina
MIMAT0000208	mmu-miR-10b-5p	ENSMUSG00000043683	Fem1a	protein_coding	chr17	56259691	56259696	56259691	56259696	+	0	0	NA	1	0	1	0	0	0	0	0.3733	0.218
MIMAT0000208	mmu-miR-10b-5p	ENSMUSG00000043683	Fem1a	protein_coding	chr17	56260025	56260030	56260025	56260030	+	6	0	Ago2	1	0	1	0	0	0	0	1.2587	-0.111	cortex
MIMAT0000208	mmu-miR-10b-5p	ENSMUSG00000043683	Fem1a	protein_coding	chr17	56260951	56260956	56260951	56260956	+	1	0	Ago2	1	0	1	0	0	0	0	0.1213	0.214	cortex
MIMAT0000208	mmu-miR-10b-5p	ENSMUSG00000043683	Fem1a	protein_coding	chr17	56261685	56261690	56261685	56261690	+	0	0	NA	0	0	1	0	0	0	0	0.6023	-0.704
MIMAT0000208	mmu-miR-10b-5p	ENSMUSG00000034116	Vav1	protein_coding	chr17	57327763	57327768	57327763	57327768	+	0	0	NA	1	0	1	0	0	0	0	0.5591	-0.44
MIMAT0000208	mmu-miR-10b-5p	ENSMUSG00000034116	Vav1	protein_coding	chr17	57327838	57327843	57327838	57327843	+	0	0	NA	1	0	1	0	0	0	0	0.5216	-0.057
MIMAT0000208	mmu-miR-10b-5p	ENSMUSG00000034116	Vav1	protein_coding	chr17	57327989	57327995	57327989	57327995	+	1	0	Ago2	0	0	1	0	0	0	0	0.6638	-0.505	BMDMs
MIMAT0000208	mmu-miR-10b-5p	ENSMUSG00000024068	Spast	protein_coding	chr17	74389033	74389038	74389033	74389038	+	3	0	Ago2	0	0	1	0	0	0	0	1.2046	0.071	C2C12
MIMAT0000208	mmu-miR-10b-5p	ENSMUSG00000024068	Spast	protein_coding	chr17	74390209	74390214	74390209	74390214	+	0	0	NA	0	0	1	0	0	0	0	0.1994	-0.225
MIMAT0000208	mmu-miR-10b-5p	ENSMUSG00000041225	Arhgap12	protein_coding	chr18	6025327	6025333	6025326	6025354	-	1	0	Ago1-4	1	0	1	1	1	1	0	0.6596	2.18	retina
MIMAT0000208	mmu-miR-10b-5p	ENSMUSG00000041225	Arhgap12	protein_coding	chr18	6025881	6025886	6025880	6025908	-	0	0	NA	1	0	1	1	0	0	0	0.3478	2.443
MIMAT0000208	mmu-miR-10b-5p	ENSMUSG00000041225	Arhgap12	protein_coding	chr18	6026077	6026082	6026076	6026104	-	0	0	NA	1	0	1	1	0	0	0	0.8696	1.243
MIMAT0000208	mmu-miR-10b-5p	ENSMUSG00000024290	Rock1	protein_coding	chr18	10065928	10065933	10065928	10065933	-	1	0	Ago2	1	0	0	0	0	0	0	1.5866	3.72	myotubes
MIMAT0000208	mmu-miR-10b-5p	ENSMUSG00000024269	Tpgs2	protein_coding	chr18	25137906	25137912	25137906	25137912	-	0	0	NA	0	0	1	0	0	0	0	0.6129	0.49
MIMAT0000208	mmu-miR-10b-5p	ENSMUSG00000024269	Tpgs2	protein_coding	chr18	25138196	25138201	25138196	25138201	-	1	0	Ago2	0	0	1	0	0	0	0	1.1964	0.046	BMDMs
MIMAT0000208	mmu-miR-10b-5p	ENSMUSG00000042834	Nrep	protein_coding	chr18	33437983	33437988	33437983	33437988	-	4	0	Ago2	1	0	0	0	0	0	0	0.9651	1.395	cortex
MIMAT0000208	mmu-miR-10b-5p	ENSMUSG00000033319	Fem1c	protein_coding	chr18	46504939	46504946	46504939	46504946	-	2	0	Ago2	1	0	0	0	0	0	0	0.614	1.531	BMDMs
MIMAT0000208	mmu-miR-10b-5p	ENSMUSG00000043079	Synpo	protein_coding	chr18	60594377	60594382	60594377	60594382	-	0	0	NA	1	0	1	0	0	0	0	-0.1379	-0.312
MIMAT0000208	mmu-miR-10b-5p	ENSMUSG00000043079	Synpo	protein_coding	chr18	60594438	60594443	60594438	60594443	-	0	0	NA	1	0	1	0	0	0	0	-0.1295	0.119
MIMAT0000208	mmu-miR-10b-5p	ENSMUSG00000043079	Synpo	protein_coding	chr18	60595187	60595192	60595187	60595192	-	2	0	Ago2	1	0	1	0	0	0	0	0.0371	0.671	C2C12
MIMAT0000208	mmu-miR-10b-5p	ENSMUSG00000043079	Synpo	protein_coding	chr18	60601093	60601099	60601093	60601099	-	0	0	NA	1	0	0	0	0	0	0	0.1712	-0.323
MIMAT0000208	mmu-miR-10b-5p	ENSMUSG00000043079	Synpo	protein_coding	chr18	60601884	60601889	60601884	60601889	-	0	0	NA	1	0	0	0	0	0	0	0.5589	-0.139
MIMAT0000208	mmu-miR-10b-5p	ENSMUSG00000038121	Fam210a	protein_coding	chr18	68260956	68260961	68260956	68260961	-	0	0	NA	1	0	0	0	0	0	0	0.0944	-0.382
MIMAT0000208	mmu-miR-10b-5p	ENSMUSG00000038121	Fam210a	protein_coding	chr18	68262248	68262254	68262248	68262254	-	0	0	NA	1	0	0	0	0	0	0	0.8939	-0.255
MIMAT0000208	mmu-miR-10b-5p	ENSMUSG00000038121	Fam210a	protein_coding	chr18	68262414	68262419	68262414	68262419	-	2	0	Ago2	1	0	0	0	0	0	0	-0.5124	-0.947	myotubes
MIMAT0000208	mmu-miR-10b-5p	ENSMUSG00000024515	Smad4	protein_coding	chr18	73639701	73639706	73639701	73639706	-	1	0	Ago2	1	0	0	0	0	0	0	0.4722	0.578	CD4+T
MIMAT0000208	mmu-miR-10b-5p	ENSMUSG00000025427	Rnf165	protein_coding	chr18	77458327	77458332	77458326	77458354	-	2	0	Ago1-4,Ago2	0	0	1	1	0	0	0	0.262	3.559	cortex,retina
MIMAT0000208	mmu-miR-10b-5p	ENSMUSG00000025427	Rnf165	protein_coding	chr18	77458621	77458627	77458620	77458648	-	0	0	NA	0	1	1	1	0	1	1	1.159	5.578
[truncated: 14,499 more rows]

## Sheet: Table S3
Table S3. Raw whole genome interactions obtained for 6-month-old miRNAs upregulated in both cortex, and neuronal vesicles under APP hyperregulation.
[truncated: 4,607 more rows]

[truncated: 1 more sheets: Table S4]
