# Supplementary material for: Extracellular Competing Endogenous RNA Networks Reveal Key Regulators of Early Amyloid Pathology Propagation in Alzheimer’s Disease
Source: Int J Mol Sci. 2025 Apr 9;26(8):3544. doi: 10.3390/ijms26083544 (PMC12027385; doi:10.3390/ijms26083544)
Supplement: Supplementary file 1 [file ijms-26-03544-s001.zip › Tables S5-S9.xlsx]

## Sheet: Table S5
Table S5. miRPath v4.0 analysis parameters.
EXPERIMENTAL
Validations
TarBase v 8.0 y miRTarBase 2022
Select targets	TarBase v 8.0
TarBase targets	ALL
Use secondary target annotation source when no significant interactions are found for certain miRNAs	CHECKED
Select targets	miRTarBase 2022
Select miRNAs annotation:	miR Base v22
Select miRTarBase targets	ALL
Include LncRNA Targets (Human & Mouse only)	CHECKED
Select species	mus musculus
Select miRNAs annotation	miRBase-v22.1
Select terms/pathways:	1.1.KEGG	1.2Reactome	1.3.MsigDB (Hallmark & cell signature)	1.4 GO terms
Select merging method	1Pathways union
ELSE	default
COMPUTATIONAL
Validations
TargetScan y microT-CDS
Select targets	TargetScan v 8.0
TargetScan targets	ALL
Use secondary target annotation source when no significant interactions are found for certain miRNAs	CHECKED
Select targets	microT-CDS
microT threshold	default
Include LncRNA Targets (Human & Mouse only)	CHECKED
Select species	mus musculus
Select miRNAs annotation	miRBase-v22.1
Select terms/pathways:	2.1.KEGG	2.2Reactome	2.3.MsigDB (Hallmark & cell signature)	2.4 GO terms
Select merging method	1Pathways union
ELSE	default
miR sets
6mo	6mo	9mo	9mo
UP	DOWN	UP	DOWN
mmu-miR-1983	mmu-miR-122-5p	mmu-miR-1198-5p	mmu-miR-10b-5p
mmu-miR-339-3p	mmu-miR-31-5p	mmu-miR-149-5p	mmu-miR-340-5p
mmu-miR-369-5p		mmu-miR-187-3p	mmu-miR-34b-5p
mmu-miR-450b-5p		mmu-miR-24-3p	mmu-miR-34c-5p
mmu-miR-881-3p		mmu-miR-3074-5p	mmu-miR-369-3p
		mmu-miR-369-5p	mmu-miR-499-5p
		mmu-miR-434-5p
		mmu-miR-467a-5p
		mmu-miR-666-5p
		mmu-miR-99b-3p
diana1	diana2	diana3	diana4

## Sheet: DOWN-ceNET_6mo
Table S6. Enrichment results for miRNA sets used in the development of 6-month DOWN ceNET. Experimental and computational results are shown (miRPath v4.0).
1 - EXPERIMENTAL									1 - EXPERIMENTAL
1.1. KEGG									1.1. KEGG	No results
NO RESULTS									1.2. Reactome
1.2. Reactome
Term Name	Term Genes	Target Genes (n)	miRNAs (n)	miRNA Names	P-value separate	Merged P-value	Merged FDR
Enzymatic degradation of dopamine by COMT	4	2	1	mmu-miR-881-3p	1.41687312044292e-05	1.41687e-05	2.83375e-05
Enzymatic degradation of Dopamine by monoamine oxidase	3	2	1	mmu-miR-881-3p	7.09088918927676e-06	7.09089e-06	2.83375e-05
Dopamine clearance from the synaptic cleft	5	2	1	mmu-miR-881-3p	2.3592827495575e-05	2.35928e-05	3.14571e-05
Neurotransmitter clearance	9	2	1	mmu-miR-881-3p	8.46220926394415e-05	8.46221e-05	8.46221e-05
1.3. MySigDB (Hallmark & cell signature)
NO RESULTS
1.4. GO terms (ALL)
Term Name	Term Genes	Target Genes (n)	miRNAs (n)	miRNA Names	P-value separate	Merged P-value	Merged FDR
cellular response to phosphate starvation	3	2	1	mmu-miR-881-3p	3.91510429839888e-06	3.9151e-06	5.22014e-06
catechol O-methyltransferase activity	3	2	1	mmu-miR-881-3p	3.91510429839888e-06	3.9151e-06	5.22014e-06
catecholamine catabolic process	3	2	1	mmu-miR-881-3p	3.91510429839888e-06	3.9151e-06	5.22014e-06
positive regulation of homocysteine metabolic process	2	2	1	mmu-miR-881-3p	1.30597144997731e-06	1.30597e-06	5.22014e-06
L-dopa O-methyltransferase activity	3	2	1	mmu-miR-881-3p	3.91510429839888e-06	3.9151e-06	5.22014e-06
orcinol O-methyltransferase activity	3	2	1	mmu-miR-881-3p	3.91510429839888e-06	3.9151e-06	5.22014e-06
negative regulation of dopamine metabolic process	4	2	1	mmu-miR-881-3p	7.8245928397566e-06	7.82459e-06	7.82459e-06
multicellular organismal reproductive process	4	2	1	mmu-miR-881-3p	7.8245928397566e-06	7.82459e-06	7.82459e-06
1.5 Pfam									1.3. MySigDB (Hallmark & cell signature)
NO RESULTS									NO RESULTS
									1.4. GO terms (ALL)
									1.5 Pfam
									NO RESULTS
2 - COMPUTATIONAL VALIDATION
2.1. KEGG
Term Name	Term Genes	Target Genes (n)	miRNAs (n)	miRNA Names	P-value separate	Merged P-value	Merged FDR
Wnt signaling pathway	164	85,40,76	3	mmu-miR-450b-5p,mmu-miR-339-3p,mmu-miR-881-3p	1.42023833970252e-06,2.09439881530896e-09,0.000106461964711657	3.01103e-16	3.58312e-14		2 - COMPUTATIONAL VALIDATION
Hippo signaling pathway	160	85,32,80	3	mmu-miR-450b-5p,mmu-miR-339-3p,mmu-miR-881-3p	3.61651400258185e-07,9.15080545458956e-06,2.08089251863519e-06	5.65597e-15	3.3653e-13		2.1. KEGG
Pathways in cancer	555	245,80,213,134	4	mmu-miR-450b-5p,mmu-miR-339-3p,mmu-miR-881-3p,mmu-miR-1983	1.46763325634934e-07,6.94092084894706e-06,0.00101923489988638,0.00154974365642865	1.98615e-14	7.87841e-13
Ras signaling pathway	235	24,107,43,69	4	mmu-miR-369-5p,mmu-miR-450b-5p,mmu-miR-339-3p,mmu-miR-1983	0.000738081111149047,0.000119109454472699,3.29218327128306e-06,8.64270168257657e-05	2.52146e-13	7.50133e-12
FoxO signaling pathway	136	16,69,68,45	4	mmu-miR-369-5p,mmu-miR-450b-5p,mmu-miR-881-3p,mmu-miR-1983	0.00128783313975523,3.39854629874063e-05,1.1913931816951e-05,7.25478440523828e-05	3.69408e-13	8.79191e-12
Longevity regulating pathway	92	53,19,46,32	4	mmu-miR-450b-5p,mmu-miR-339-3p,mmu-miR-881-3p,mmu-miR-1983	2.43817031948774e-06,0.000386167456031421,0.000296413049599135,0.000280921641618924	7.23328e-13	1.4346e-11
MAPK signaling pathway	302	35,136,43,80	4	mmu-miR-369-5p,mmu-miR-450b-5p,mmu-miR-339-3p,mmu-miR-1983	2.99983673247432e-06,2.9259439346225e-05,0.0012477454342153,0.000938451986474607	9.28182e-13	1.57791e-11
Autophagy - animal	144	17,65,31,64,43	5	mmu-miR-369-5p,mmu-miR-450b-5p,mmu-miR-339-3p,mmu-miR-881-3p,mmu-miR-1983	0.000883246329423251,0.00313197389890861,2.55034814407382e-06,0.00140398329648478,0.00121757235364277	1.28583e-12	1.91268e-11
Calcium signaling pathway	242	121,77	2	mmu-miR-450b-5p,mmu-miR-1983	1.2264366293824e-07,1.30747239415355e-06	4.88458e-12	6.4585e-11
MicroRNAs in cancer	164	86,74,49	3	mmu-miR-450b-5p,mmu-miR-881-3p,mmu-miR-1983	6.46142183249295e-07,0.00036018389816028,0.000568475324363568	6.22245e-11	7.40472e-10
Focal adhesion	205	97,31,87,61	4	mmu-miR-450b-5p,mmu-miR-339-3p,mmu-miR-881-3p,mmu-miR-1983	4.02836785918674e-05,0.00225627426793124,0.00130476766529965,0.000145116684580277	1.00517e-10	1.08741e-09
Signaling pathways regulating pluripotency of stem cells	142	73,27,64	3	mmu-miR-450b-5p,mmu-miR-339-3p,mmu-miR-881-3p	1.12608063083615e-05,0.00011238114177789,0.000906087687111731	4.66069e-10	4.62185e-09
cAMP signaling pathway	219	101,43	2	mmu-miR-450b-5p,mmu-miR-339-3p	0.000100266755652893,4.60951596031842e-07	1.1461e-09	1.04912e-08
AMPK signaling pathway	130	64,27,59	3	mmu-miR-450b-5p,mmu-miR-339-3p,mmu-miR-881-3p	0.000199790526983189,2.23716496255754e-05,0.00114690350223326	1.87062e-09	1.59002e-08
Rap1 signaling pathway	217	22,106,33	3	mmu-miR-369-5p,mmu-miR-450b-5p,mmu-miR-339-3p	0.00133516458751259,3.00906354108893e-06,0.00150320174035227	2.17714e-09	1.7272e-08
Axon guidance	182	96,79	2	mmu-miR-450b-5p,mmu-miR-881-3p	1.00878743213718e-07,0.000982371483910309	2.38187e-09	1.77151e-08
Endocytosis	267	120,42,73	3	mmu-miR-450b-5p,mmu-miR-339-3p,mmu-miR-1983	9.43659230343452e-05,0.000172637237306392,0.000594752015010867	3.3711e-09	2.35977e-08
Metabolic pathways	1591	608,589	2	mmu-miR-450b-5p,mmu-miR-881-3p	3.76692274340839e-05,5.58440570711976e-06	4.89765e-09	3.23789e-08
Regulation of actin cytoskeleton	222	24,110	2	mmu-miR-369-5p,mmu-miR-450b-5p	0.000321406111137579,8.14867055365055e-07	6.04029e-09	3.78313e-08
Porphyrin and chlorophyll metabolism	41	12,23	2	mmu-miR-369-5p,mmu-miR-450b-5p	4.75498125285915e-07,0.00284218983025452	2.8951e-08	1.6519e-07
TGF-beta signaling pathway	96	51,51	2	mmu-miR-450b-5p,mmu-miR-881-3p	7.68913418385222e-05,1.77036593006593e-05	2.91511e-08	1.6519e-07
Neurotrophin signaling pathway	123	18,55,23	3	mmu-miR-369-5p,mmu-miR-450b-5p,mmu-miR-339-3p	3.9848853845188e-05,0.00787439258220563,0.000454764612561216	4.00471e-08	2.16618e-07
Insulin signaling pathway	143	16,70,25	3	mmu-miR-369-5p,mmu-miR-450b-5p,mmu-miR-339-3p	0.00218200494287339,0.000128222659091992,0.000748110910347784	5.6858e-08	2.94178e-07
Pancreatic cancer	78	41,16,27	3	mmu-miR-450b-5p,mmu-miR-339-3p,mmu-miR-1983	0.000504638960907184,0.00117594741301451,0.000889754506725885	1.3228e-07	6.55889e-07
Breast cancer	150	73,28	2	mmu-miR-450b-5p,mmu-miR-339-3p	0.000117340794583334,0.00011785080702921	2.6408e-07	1.25702e-06
Renal cell carcinoma	69	11,35,24	3	mmu-miR-369-5p,mmu-miR-450b-5p,mmu-miR-1983	0.00060084183385625,0.00281370308886923,0.00155984435745499	5.69225e-07	2.6053e-06
Herpes simplex virus 1 infection	453	177,121	2	mmu-miR-881-3p,mmu-miR-1983	0.00104637370845511,3.41737417708444e-05	6.48891e-07	2.85993e-06
Tight junction	166	18,72,29	3	mmu-miR-369-5p,mmu-miR-450b-5p,mmu-miR-339-3p	0.00169563606641134,0.00653942985097902,0.000296055735009886	6.9377e-07	2.94852e-06
Proteoglycans in cancer	207	95,34	2	mmu-miR-450b-5p,mmu-miR-339-3p	0.000198392188183801,0.000311979871057812	1.08921e-06	4.4695e-06
Ascorbate and aldarate metabolism	30	10	1	mmu-miR-369-5p	1.14391708027271e-06	1.14392e-06	4.53754e-06
Cushing syndrome	165	79,73	2	mmu-miR-450b-5p,mmu-miR-881-3p	0.00012515096281799,0.000790060977501873	1.6937e-06	6.50163e-06
Gastric cancer	151	74,25	2	mmu-miR-450b-5p,mmu-miR-339-3p	7.94834234347723e-05,0.00166912677371906	2.23352e-06	8.3059e-06
Circadian rhythm	30	19,19	2	mmu-miR-450b-5p,mmu-miR-881-3p	0.000916803142406713,0.00046077780710634	6.62272e-06	2.38819e-05
Phosphatidylinositol signaling system	100	50,19	2	mmu-miR-450b-5p,mmu-miR-339-3p	0.00060989578636369,0.00113429568488634	1.05043e-05	3.67651e-05
Growth hormone synthesis, secretion and action	118	53,24	2	mmu-miR-450b-5p,mmu-miR-339-3p	0.00807719381006903,8.95897722404881e-05	1.09551e-05	3.72473e-05
Melanogenesis	103	56	1	mmu-miR-450b-5p	1.42926940553859e-05	1.42927e-05	4.72453e-05
Morphine addiction	94	52	1	mmu-miR-450b-5p	1.50199252673498e-05	1.50199e-05	4.83073e-05
Prolactin signaling pathway	76	14,28	2	mmu-miR-339-3p,mmu-miR-1983	0.00648167747587856,0.000222787365077731	2.08635e-05	6.53358e-05
Bacterial invasion of epithelial cells	77	39,16	2	mmu-miR-450b-5p,mmu-miR-339-3p	0.00172139792527002,0.00101659445678883	2.49473e-05	7.61213e-05
PI3K-Akt signaling pathway	364	150,50	2	mmu-miR-450b-5p,mmu-miR-339-3p	0.00178690408631482,0.00116936282605932	2.94177e-05	8.75177e-05
Endocrine resistance	95	48,17	2	mmu-miR-450b-5p,mmu-miR-339-3p	0.000575646324249626,0.00390404510363328	3.14758e-05	9.13567e-05
Pentose and glucuronate interconversions	34	9	1	mmu-miR-369-5p	3.25547778095469e-05	3.25548e-05	9.22385e-05
Type II diabetes mellitus	49	25,13	2	mmu-miR-450b-5p,mmu-miR-339-3p	0.00980163734237585,0.000251162707258004	3.42551e-05	9.47989e-05
Biosynthesis of cofactors	156	18,67	2	mmu-miR-369-5p,mmu-miR-881-3p	0.000826304156509979,0.00314427995136933	3.6012e-05	9.7396e-05
Glycosaminoglycan biosynthesis - heparan sulfate / heparin	24	18	1	mmu-miR-450b-5p	4.5530919018367e-05	4.55309e-05	0.000120404
Peroxisome	90	47	1	mmu-miR-881-3p	6.59262465176879e-05	6.59262e-05	0.000170548
EGFR tyrosine kinase inhibitor resistance	82	39,17	2	mmu-miR-450b-5p,mmu-miR-339-3p	0.00697873875752047,0.000735688029702413	6.76663e-05	0.000171325
Yersinia infection	136	62,23	2	mmu-miR-450b-5p,mmu-miR-339-3p	0.0029047839905502,0.00189153924222741	7.20427e-05	0.000178606
Lysine degradation	63	31,33	2	mmu-miR-450b-5p,mmu-miR-881-3p	0.00841514430931127,0.000726709733541528	7.95286e-05	0.000193141
cGMP-PKG signaling pathway	175	77,75	2	mmu-miR-450b-5p,mmu-miR-881-3p	0.00322265044195676,0.00198361947452969	8.28494e-05	0.000197182
Protein processing in endoplasmic reticulum	172	75,49	2	mmu-miR-450b-5p,mmu-miR-1983	0.00476920873588255,0.00178515914680905	0.000107902	0.000251772
Mitophagy - animal	66	13,23	2	mmu-miR-339-3p,mmu-miR-1983	0.00477506420586387,0.00188214535241312	0.000113418	0.000259552
Hepatocellular carcinoma	181	32	1	mmu-miR-339-3p	0.000116453446942042	0.000116453	0.000261471
Cholinergic synapse	114	58	1	mmu-miR-450b-5p	0.000126790239098725	0.00012679	0.000279408
Thyroid hormone signaling pathway	122	54,38	2	mmu-miR-450b-5p,mmu-miR-1983	0.0106879998365232,0.000968431640197504	0.00012916	0.000279454
Sphingolipid signaling pathway	129	58,22	2	mmu-miR-450b-5p,mmu-miR-339-3p	0.00562135557517188,0.00210725983807493	0.000146217	0.000310712
AGE-RAGE signaling pathway in diabetic complications	103	47,19	2	mmu-miR-450b-5p,mmu-miR-339-3p	0.00860152960379607,0.0016335826300865	0.000171044	0.000357091
Apelin signaling pathway	137	67	1	mmu-miR-450b-5p	0.000183598220655231	0.000183598	0.000376693
Relaxin signaling pathway	131	25	1	mmu-miR-339-3p	0.000187814840157424	0.000187815	0.000378813
Fatty acid metabolism	62	34	1	mmu-miR-881-3p	0.000194232386400412	0.000194232	0.000378912
Longevity regulating pathway - multiple species	64	36	1	mmu-miR-450b-5p	0.00019255245485248	0.000192552	0.000378912
mTOR signaling pathway	163	29	1	mmu-miR-339-3p	0.000214602658303752	0.000214603	0.000411899
GABAergic synapse	90	47	1	mmu-miR-450b-5p	0.000247131142932704	0.000247131	0.000459509
Gastric acid secretion	76	41	1	mmu-miR-450b-5p	0.000245040502953286	0.000245041	0.000459509
Non-small cell lung cancer	74	35,25	2	mmu-miR-450b-5p,mmu-miR-1983	0.0113764262023168,0.00200420512914943	0.000266511	0.00048792
Pantothenate and CoA biosynthesis	20	11	1	mmu-miR-1983	0.000374502996192561	0.000374503	0.000669571
Biosynthesis of unsaturated fatty acids	34	21	1	mmu-miR-881-3p	0.000382612229145547	0.000382612	0.000669571
Basal cell carcinoma	64	15	1	mmu-miR-339-3p	0.00037946058988283	0.000379461	0.000669571
Parathyroid hormone synthesis, secretion and action	111	55	1	mmu-miR-450b-5p	0.000445259820963653	0.00044526	0.000767912
Circadian entrainment	99	50	1	mmu-miR-450b-5p	0.000451918176575953	0.000451918	0.000768261
Adherens junction	71	38	1	mmu-miR-450b-5p	0.000503375776389633	0.000503376	0.000843686
Phospholipase D signaling pathway	151	71	1	mmu-miR-450b-5p	0.000522890165236957	0.00052289	0.000864221
Chemokine signaling pathway	193	31	1	mmu-miR-339-3p	0.000833279163129812	0.000833279	0.00134
Oxytocin signaling pathway	158	73	1	mmu-miR-450b-5p	0.000823488752487586	0.000823489	0.00134
Human papillomavirus infection	361	50	1	mmu-miR-339-3p	0.000972264579739046	0.000972265	0.00154266
Glutamatergic synapse	114	55	1	mmu-miR-450b-5p	0.00101012340487902	0.00101012	0.0015711
Chronic myeloid leukemia	77	16	1	mmu-miR-339-3p	0.00101659445678883	0.00101659	0.0015711
RIG-I-like receptor signaling pathway	70	15	1	mmu-miR-339-3p	0.00103786660139105	0.00103787	0.00158341
Fc gamma R-mediated phagocytosis	95	47	1	mmu-miR-450b-5p	0.00117339712286304	0.0011734	0.00176752
Hepatitis B	166	48	1	mmu-miR-1983	0.00140670379350234	0.0014067	0.00209247
Fc epsilon RI signaling pathway	67	10	1	mmu-miR-369-5p	0.00177333000633914	0.00177333	0.00260526
Gap junction	87	43	1	mmu-miR-450b-5p	0.00191073252085896	0.00191073	0.00277289
Dilated cardiomyopathy	97	47	1	mmu-miR-450b-5p	0.00203669666964512	0.0020367	0.00292008
Arrhythmogenic right ventricular cardiomyopathy	80	40	1	mmu-miR-450b-5p	0.00206234048089401	0.00206234	0.00292165
Autophagy - other	34	9	1	mmu-miR-339-3p	0.0022700878486635	0.00227009	0.00317812
Estrogen signaling pathway	135	62	1	mmu-miR-450b-5p	0.00234337741084643	0.00234338	0.00324258
Bladder cancer	41	16	1	mmu-miR-1983	0.00243916840444252	0.00243917	0.00333633
Glyoxylate and dicarboxylate metabolism	31	18	1	mmu-miR-881-3p	0.00269492366330979	0.00269492	0.00364427
T cell receptor signaling pathway	106	50	1	mmu-miR-450b-5p	0.00303993124542939	0.00303993	0.00403128
Salmonella infection	253	36	1	mmu-miR-339-3p	0.00304886854120795	0.00304887	0.00403128
Adrenergic signaling in cardiomyocytes	158	25	1	mmu-miR-339-3p	0.00314783002861731	0.00314783	0.00411639
Purine metabolism	139	63	1	mmu-miR-450b-5p	0.00319656012301002	0.00319656	0.00413468
Mucin type O-glycan biosynthesis	28	17	1	mmu-miR-450b-5p	0.00327543870531821	0.00327544	0.00419115
Adipocytokine signaling pathway	71	14	1	mmu-miR-339-3p	0.00343504768395849	0.00343505	0.00430285
Bile secretion	99	47	1	mmu-miR-450b-5p	0.00340641410682961	0.00340641	0.00430285
ErbB signaling pathway	87	42	1	mmu-miR-450b-5p	0.00373975791582904	0.00373976	0.00458795
Retrograde endocannabinoid signaling	150	67	1	mmu-miR-450b-5p	0.00373221594238872	0.00373222	0.00458795
Renin secretion	75	37	1	mmu-miR-450b-5p	0.0039919192240094	0.00399192	0.00484733
Inflammatory mediator regulation of TRP channels	130	59	1	mmu-miR-450b-5p	0.00408882837730738	0.00408883	0.00491485
Spinocerebellar ataxia	148	66	1	mmu-miR-450b-5p	0.00416835832025877	0.00416836	0.00496035
Colorectal cancer	90	43	1	mmu-miR-450b-5p	0.00429244518987189	0.00429245	0.00505744
Platelet activation	128	58	1	mmu-miR-450b-5p	0.00458144983212102	0.00458145	0.00534502
GnRH signaling pathway	91	43	1	mmu-miR-450b-5p	0.0055116272933503	0.00551163	0.0063678
Amoebiasis	109	50	1	mmu-miR-450b-5p	0.00606769462319449	0.00606769	0.00694284
Hypertrophic cardiomyopathy	94	44	1	mmu-miR-450b-5p	0.00622114541800498	0.00622115	0.00705063
Inositol phosphate metabolism	72	35	1	mmu-miR-450b-5p	0.00675676620687756	0.00675677	0.00737665
Glycerophospholipid metabolism	100	17	1	mmu-miR-339-3p	0.00666208043924591	0.00666208	0.00737665
Toll-like receptor signaling pathway	100	17	1	mmu-miR-339-3p	0.00666208043924591	0.00666208	0.00737665
Toxoplasmosis	112	51	1	mmu-miR-450b-5p	0.00670627953835809	0.00670628	0.00737665
Choline metabolism in cancer	102	47	1	mmu-miR-450b-5p	0.00690690627291583	0.00690691	0.00747202
Terpenoid backbone biosynthesis	23	14	1	mmu-miR-450b-5p	0.00727339291920557	0.00727339	0.0077976
Other types of O-glycan biosynthesis	44	23	1	mmu-miR-450b-5p	0.00903059479197263	0.00903059	0.00959501
Cellular senescence	182	77	1	mmu-miR-450b-5p	0.0104372566568733	0.0104373	0.010895
Dopaminergic synapse	140	61	1	mmu-miR-450b-5p	0.0104078480354871	0.0104078	0.010895
Cell cycle	125	55	1	mmu-miR-450b-5p	0.011554948909075	0.0115549	0.0119209
Nicotine addiction	40	21	1	mmu-miR-450b-5p	0.0116204207290858	0.0116204	0.0119209
N-Glycan biosynthesis	52	26	1	mmu-miR-450b-5p	0.0117956119703375	0.0117956	0.0119972
Regulation of lipolysis in adipocytes	57	28	1	mmu-miR-450b-5p	0.0122746413715435	0.0122746	0.0123141
Insulin resistance	115	51	1	mmu-miR-450b-5p	0.0123141349263775	0.0123141	0.0123141
2.2. Reactome
Term Name	Term Genes	Target Genes (n)	miRNAs (n)	miRNA Names	P-value separate	Merged P-value	Merged FDR
Membrane Trafficking	573	266,89	2	mmu-miR-450b-5p,mmu-miR-339-3p	9.91975422260175e-06,2.50386576230383e-05	5.74151e-09	9.18641e-08
TBC/RABGAPs	35	14	1	mmu-miR-339-3p	3.52451423284047e-06	3.52451e-06	2.81961e-05
Neuronal System	343	169	1	mmu-miR-450b-5p	7.76702143387382e-06	7.76702e-06	4.14241e-05
Glucuronidation	22	8	1	mmu-miR-369-5p	1.50661445017728e-05	1.50661e-05	4.82117e-05
EPHB-mediated forward signaling	37	27	1	mmu-miR-450b-5p	1.49697282241775e-05	1.49697e-05	4.82117e-05
EPH-Ephrin signaling	66	42	1	mmu-miR-450b-5p	1.85575757741887e-05	1.85576e-05	4.94869e-05
Neurotransmitter receptors and postsynaptic signal transmission	145	79	1	mmu-miR-450b-5p	3.12792119222897e-05	3.12792e-05	7.14953e-05
Rho GTPase cycle	137	75	1	mmu-miR-450b-5p	3.9628481491649e-05	3.96285e-05	7.9257e-05
Nervous system development	274	135	1	mmu-miR-450b-5p	6.2795778781283e-05	6.27958e-05	0.000111637
Axon guidance	273	134	1	mmu-miR-450b-5p	8.33422248496067e-05	8.33422e-05	0.000133348
Post-translational protein modification	1316	558	1	mmu-miR-450b-5p	0.000156294499738667	0.000156294	0.000227337
Signaling by Rho GTPases	381	178	1	mmu-miR-450b-5p	0.000197013450875421	0.000197013	0.000262685
NRAGE signals death through JNK	51	32	1	mmu-miR-450b-5p	0.00026698963307166	0.00026699	0.000305131
GABA receptor activation	59	36	1	mmu-miR-450b-5p	0.00025249473869202	0.000252495	0.000305131
Transmission across Chemical Synapses	214	106	1	mmu-miR-450b-5p	0.000289059483032837	0.000289059	0.00030833
Transport of inorganic cations/anions and amino acids/oligopeptides	109	59	1	mmu-miR-450b-5p	0.000380842965991154	0.000380843	0.000380843
2.3. My Sig Db (Hallmark & cell signature)
Term Name	Term Genes	Target Genes (n)	miRNAs (n)	miRNA Names	P-value separate	Merged P-value	Merged FDR
HALLMARK_UV_RESPONSE_DN	143	92,81	2	mmu-miR-450b-5p,mmu-miR-881-3p	7.2409387287899e-09,4.81412039613018e-06	1.11504e-12	2.23009e-12
HALLMARK_NOTCH_SIGNALING	32	22	1	mmu-miR-450b-5p	0.00127061656321192	0.00127062	0.00127062
Term Name	Term Genes	Target Genes (n)	miRNAs (n)	miRNA Names	P-value separate	Merged P-value	Merged FDR
MANNO_MIDBRAIN_NEUROTYPES_HGABA	1057	112,617,162,563,319	5	mmu-miR-369-5p,mmu-miR-450b-5p,mmu-miR-339-3p,mmu-miR-881-3p,mmu-miR-1983	2.54761658496977e-08,4.54062656865107e-26,0.000161579189997572,2.53895035996508e-20,1.22233118125282e-07	1.1169e-56	6.14294e-55
MANNO_MIDBRAIN_NEUROTYPES_HNBGABA	657	63,405,108,333,200	5	mmu-miR-369-5p,mmu-miR-450b-5p,mmu-miR-339-3p,mmu-miR-881-3p,mmu-miR-1983	0.000635015100788677,3.79922081151615e-23,0.000157929894306805,6.00516048531919e-09,1.83371461132548e-05	1.65183e-36	4.54252e-35
LAKE_ADULT_KIDNEY_C2_PODOCYTES	201	31,142,126,79	4	mmu-miR-369-5p,mmu-miR-450b-5p,mmu-miR-881-3p,mmu-miR-1983	3.69433861326347e-06,1.30465228577993e-15,4.37483803539204e-11,3.80720235282497e-07	8.63766e-33	1.58357e-31
MURARO_PANCREAS_BETA_CELL	923	517,458,263	3	mmu-miR-450b-5p,mmu-miR-881-3p,mmu-miR-1983	8.95586503317341e-17,3.21923799549172e-10,0.000171628333344128	1.16044e-26	1.5956e-25
LAKE_ADULT_KIDNEY_C4_PROXIMAL_TUBULE_EPITHELIAL_CELLS_S2	170	127,100	2	mmu-miR-450b-5p,mmu-miR-881-3p	2.97244644331674e-17,4.25891397817603e-07	6.80109e-22	7.4812e-21
LAKE_ADULT_KIDNEY_C14_DISTAL_CONVOLUTED_TUBULE	191	132,116	2	mmu-miR-450b-5p,mmu-miR-881-3p	1.94879518844398e-13,4.01779406148887e-09	3.88353e-20	3.5599e-19
MANNO_MIDBRAIN_NEUROTYPES_HDA1	569	326,283,167	3	mmu-miR-450b-5p,mmu-miR-881-3p,mmu-miR-1983	1.59678144414266e-12,7.55388804923724e-07,0.00064244199946158	9.53943e-19	7.49527e-18
MANNO_MIDBRAIN_NEUROTYPES_HNBML5	446	256,216,143	3	mmu-miR-450b-5p,mmu-miR-881-3p,mmu-miR-1983	3.42471660789129e-10,0.000127127934844522,1.83483543772797e-05	7.27678e-16	5.00279e-15
LAKE_ADULT_KIDNEY_C20_COLLECTING_DUCT_INTERCALATED_CELLS_TYPE_A_CORTEX	147	102,84,52	3	mmu-miR-450b-5p,mmu-miR-881-3p,mmu-miR-1983	7.47889120796732e-11,1.65940584643871e-05,0.000767681207478519	8.60708e-16	5.25988e-15
LAKE_ADULT_KIDNEY_C3_PROXIMAL_TUBULE_EPITHELIAL_CELLS_S1_S2	206	140,109	2	mmu-miR-450b-5p,mmu-miR-881-3p	2.85268140842882e-13,9.76052977486179e-05	1.08924e-15	5.99084e-15
LAKE_ADULT_KIDNEY_C15_CONNECTING_TUBULE	166	111,100	2	mmu-miR-450b-5p,mmu-miR-881-3p	3.82921332361849e-10,8.37582618486495e-08	1.25015e-15	6.25076e-15		2.2. Reactome
LAKE_ADULT_KIDNEY_C22_ENDOTHELIAL_CELLS_GLOMERULAR_CAPILLARIES	138	84,32,80,53	4	mmu-miR-450b-5p,mmu-miR-339-3p,mmu-miR-881-3p,mmu-miR-1983	1.66500746998789e-05,0.000113016900124891,1.2708554002055e-05,6.30086004937202e-05	1.86867e-14	8.56476e-14
LAKE_ADULT_KIDNEY_C27_VASCULAR_SMOOTH_MUSCLE_CELLS_AND_PERICYTES	150	95,95	2	mmu-miR-450b-5p,mmu-miR-881-3p	3.72435003746379e-07,4.97699277771586e-09	6.4731e-14	2.73862e-13
MANNO_MIDBRAIN_NEUROTYPES_HNBML1	314	40,184,149	3	mmu-miR-369-5p,mmu-miR-450b-5p,mmu-miR-881-3p	1.92843396579723e-05,1.33966110637568e-08,0.00367513977489042	6.01808e-13	2.36425e-12
MANNO_MIDBRAIN_NEUROTYPES_HDA2	502	51,273,241	3	mmu-miR-369-5p,mmu-miR-450b-5p,mmu-miR-881-3p	0.000574429949127907,1.09939062300704e-07,0.000107061951796554	3.82621e-12	1.40295e-11
LAKE_ADULT_KIDNEY_C26_MESANGIAL_CELLS	170	103,35,96	3	mmu-miR-450b-5p,mmu-miR-339-3p,mmu-miR-881-3p	2.61038262240407e-06,0.000634043032556927,8.44275153666194e-06	7.57028e-12	2.60229e-11
LAKE_ADULT_KIDNEY_C17_COLLECTING_SYSTEM_PCS_STRESSED_DISSOC_SUBSET	232	32,130,123	3	mmu-miR-369-5p,mmu-miR-450b-5p,mmu-miR-881-3p	2.73286203437611e-05,3.85620804998097e-05,3.18989831221419e-05	1.72541e-11	5.58221e-11
LAKE_ADULT_KIDNEY_C21_COLLECTING_DUCT_INTERCALATED_CELLS_TYPE_B	102	69,63	2	mmu-miR-450b-5p,mmu-miR-881-3p	4.08818003531504e-07,6.40680056343784e-06	7.24688e-11	2.21433e-10
LAKE_ADULT_KIDNEY_C13_THICK_ASCENDING_LIMB	122	81,71	2	mmu-miR-450b-5p,mmu-miR-881-3p	1.43818496463039e-07,3.21266866387598e-05	1.25216e-10	3.62466e-10
LAKE_ADULT_KIDNEY_C16_COLLECTING_SYSTEM_PRINCIPAL_CELLS_CORTEX	132	84,77	2	mmu-miR-450b-5p,mmu-miR-881-3p	1.30428872550934e-06,1.34789776064519e-05	4.52948e-10	1.24561e-09
AIZARANI_LIVER_C20_LSECS_3	292	164,152	2	mmu-miR-450b-5p,mmu-miR-881-3p	3.28180922339469e-06,1.46577569273737e-05	1.19094e-09	3.11913e-09
MANNO_MIDBRAIN_NEUROTYPES_HDA	476	259,226	2	mmu-miR-450b-5p,mmu-miR-881-3p	2.20604438430438e-07,0.000388952770102665	2.07467e-09	5.18667e-09
ZHONG_PFC_C7_ORG_UNDERGOING_NEURONAL_DIFFERENTIATION	63	40,34	2	mmu-miR-450b-5p,mmu-miR-1983	0.000824156775011848,1.72722888256828e-07	3.36983e-09	8.05829e-09
MANNO_MIDBRAIN_NEUROTYPES_HRN	329	173,174	2	mmu-miR-450b-5p,mmu-miR-881-3p	0.000251597132419802,9.7999673976691e-07	5.70141e-09	1.30657e-08
LAKE_ADULT_KIDNEY_C11_THIN_ASCENDING_LIMB	168	103,90	2	mmu-miR-450b-5p,mmu-miR-881-3p	1.19454017835272e-06,0.000218337816296481	6.01624e-09	1.32357e-08
AIZARANI_LIVER_C9_LSECS_1	303	166,155	2	mmu-miR-450b-5p,mmu-miR-881-3p	1.99243179399575e-05,4.0312880975567e-05	1.76243e-08	3.72821e-08
AIZARANI_LIVER_C30_HEPATOCYTES_4	397	211,197	2	mmu-miR-450b-5p,mmu-miR-881-3p	2.31443828718433e-05,4.3610357700012e-05	2.19167e-08	4.46451e-08
LAKE_ADULT_KIDNEY_C5_PROXIMAL_TUBULE_EPITHELIAL_CELLS_STRESS_INFLAM	378	45,201	2	mmu-miR-369-5p,mmu-miR-450b-5p	3.31402836609139e-05,3.45625571434602e-05	2.47266e-08	4.85701e-08
MANNO_MIDBRAIN_NEUROTYPES_HNBM	283	152,52,137	3	mmu-miR-450b-5p,mmu-miR-339-3p,mmu-miR-881-3p	0.000161573484343962,0.000679546995979398,0.00209398798611814	6.19535e-08	1.17498e-07
LAKE_ADULT_KIDNEY_C28_INTERSTITIUM	84	56,48	2	mmu-miR-450b-5p,mmu-miR-881-3p	9.8931471051229e-06,0.00102433770986083	1.96673e-07	3.60567e-07
MURARO_PANCREAS_ENDOTHELIAL_CELL	357	187	1	mmu-miR-881-3p	9.13639180476952e-07	9.13639e-07	1.62097e-06
MANNO_MIDBRAIN_NEUROTYPES_HRGL3	560	271,266	2	mmu-miR-450b-5p,mmu-miR-881-3p	0.00495034583239761,0.00011793567338319	8.96382e-06	1.54066e-05
ZHENG_CORD_BLOOD_C4_PUTATIVE_EARLY_ERYTHROID_COMMITMENT	95	56,53	2	mmu-miR-450b-5p,mmu-miR-881-3p	0.00123852673123387,0.00123147475157613	2.1953e-05	3.65883e-05
FAN_EMBRYONIC_CTX_OLIG	740	360,333	2	mmu-miR-450b-5p,mmu-miR-881-3p	0.000825521660885664,0.00214357864560186	2.52071e-05	3.85472e-05
AIZARANI_LIVER_C10_MVECS_1	266	131,84	2	mmu-miR-881-3p,mmu-miR-1983	0.00114966436796405,0.00154076785287621	2.52309e-05	3.85472e-05
LAKE_ADULT_KIDNEY_C29_UNKNOWN_NOVEL_PT_CFH_POS_SUBPOPULATION_S2	82	54	1	mmu-miR-450b-5p	2.42691268734711e-05	2.42691e-05	3.85472e-05
MURARO_PANCREAS_DELTA_CELL	243	130,118	2	mmu-miR-450b-5p,mmu-miR-881-3p	0.000576735606989547,0.00360094124359015	2.9251e-05	4.34811e-05
MANNO_MIDBRAIN_NEUROTYPES_HRGL2A	580	278,272	2	mmu-miR-450b-5p,mmu-miR-881-3p	0.00820324156388348,0.000283735173028395	3.25175e-05	4.70648e-05
LAKE_ADULT_KIDNEY_C25_ENDOTHELIAL_CELLS_UNASSIGNED	37	28	1	mmu-miR-450b-5p	5.49648619573733e-05	5.49649e-05	7.75145e-05
MANNO_MIDBRAIN_NEUROTYPES_HSERT	442	230	1	mmu-miR-450b-5p	6.2818834742912e-05	6.28188e-05	8.63759e-05
MURARO_PANCREAS_DUCTAL_CELL	1262	590,552	2	mmu-miR-450b-5p,mmu-miR-881-3p	0.00255408198311043,0.00194880074762258	6.57544e-05	8.82071e-05
MANNO_MIDBRAIN_NEUROTYPES_HRGL1	353	186	1	mmu-miR-450b-5p	0.000129746592414221	0.000129747	0.000169906
MURARO_PANCREAS_MESENCHYMAL_STROMAL_CELL	672	331	1	mmu-miR-450b-5p	0.000464850393389834	0.00046485	0.000594576
MURARO_PANCREAS_ALPHA_CELL	545	272	1	mmu-miR-450b-5p	0.000540214870626457	0.000540215	0.000675269
MANNO_MIDBRAIN_NEUROTYPES_HOPC	361	186	1	mmu-miR-450b-5p	0.000587555935914256	0.000587556	0.000700668
MANNO_MIDBRAIN_NEUROTYPES_HOMTN	376	193	1	mmu-miR-450b-5p	0.000598752776880855	0.000598753	0.000700668
LAKE_ADULT_KIDNEY_C6_PROXIMAL_TUBULE_EPITHELIAL_CELLS_FIBRINOGEN_POS_S3	179	99	1	mmu-miR-450b-5p	0.000575755036617227	0.000575755	0.000700668		2.3. My Sig Db (Hallmark & cell signature)
AIZARANI_LIVER_C28_NK_NKT_CELLS_6	97	58	1	mmu-miR-450b-5p	0.000622345173413287	0.000622345	0.000713104
ZHONG_PFC_C3_ASTROCYTE	366	64	1	mmu-miR-339-3p	0.000695913667191727	0.000695914	0.000781128
ZHONG_PFC_C3_MICROGLIA	476	79	1	mmu-miR-339-3p	0.00089347710742547	0.000893477	0.000982825
ZHONG_PFC_C4_PTGDS_POS_OPC	141	78	1	mmu-miR-450b-5p	0.00208290970326692	0.00208291	0.00224628
HU_FETAL_RETINA_AMACRINE	60	37	1	mmu-miR-450b-5p	0.00272850384611008	0.0027285	0.00288592
GAO_LARGE_INTESTINE_ADULT_CJ_IMMUNE_CELLS	475	234	1	mmu-miR-450b-5p	0.00300013119350768	0.00300013	0.00311334
FAN_EMBRYONIC_CTX_ASTROCYTE_2	146	79	1	mmu-miR-450b-5p	0.004336337646985	0.00433634	0.00441664
GAO_STOMACH_24W_C6_PIT_CELL	12	10	1	mmu-miR-450b-5p	0.00531765345631623	0.00531765	0.00531765
									2.4. GO terms (ALL)
									2.5 Pfam
									NO RESULTS

## Sheet: UP_ceNET_6mo
Table S7. Enrichment results for miRNA sets used in the development of 6-month UP ceNET. Experimental and computational results are shown (miRPath v4.0)
1 - EXPERIMENTAL ANALYSIS
1.1 KEGG									1.1 KEGG
Term Name	Term Genes	Target Genes (n)	miRNAs (n)	miRNA Names	P-value separate	Merged P-value	Merged FDR
Focal adhesion	205	106,24	2	mmu-miR-122-5p,mmu-miR-31-5p	3.20984042894057e-14,0.000488032784831963	6.21827e-16	7.8972e-14
Pathways in cancer	555	221,54	2	mmu-miR-122-5p,mmu-miR-31-5p	1.01474768205255e-11,4.2890467858092e-05	1.58296e-14	1.00518e-12
MicroRNAs in cancer	164	79,26	2	mmu-miR-122-5p,mmu-miR-31-5p	4.72283744608153e-09,1.31386674887925e-06	2.09198e-13	8.85603e-12
Axon guidance	182	90,22	2	mmu-miR-122-5p,mmu-miR-31-5p	6.85003532031939e-11,0.000535241243464848	1.17094e-12	3.71775e-11
Proteoglycans in cancer	207	96,26	2	mmu-miR-122-5p,mmu-miR-31-5p	1.36503352186104e-09,9.10735126648049e-05	3.81856e-12	9.69913e-11
TGF-beta signaling pathway	96	52,17	2	mmu-miR-122-5p,mmu-miR-31-5p	1.52304922751005e-08,2.09329509704225e-05	9.49257e-12	2.00926e-10
AGE-RAGE signaling pathway in diabetic complications	103	57,14	2	mmu-miR-122-5p,mmu-miR-31-5p	1.05255079362508e-09,0.00177132893825606	5.22186e-11	8.28971e-10
Renal cell carcinoma	69	34,18	2	mmu-miR-122-5p,mmu-miR-31-5p	6.50476687137303e-05,2.71302972148463e-08	4.95245e-11	8.28971e-10
Neurotrophin signaling pathway	123	55,23	2	mmu-miR-122-5p,mmu-miR-31-5p	1.70981261532747e-05,2.71792406815348e-07	1.25913e-10	1.61741e-09
Pancreatic cancer	78	40,17	2	mmu-miR-122-5p,mmu-miR-31-5p	4.35200372591882e-06,1.08051876854373e-06	1.27355e-10	1.61741e-09
Regulation of actin cytoskeleton	222	90,30	2	mmu-miR-122-5p,mmu-miR-31-5p	7.11788523120231e-06,6.18905232178731e-06	1.09452e-09	1.18819e-08
Yersinia infection	136	59,23	2	mmu-miR-122-5p,mmu-miR-31-5p	2.62254311426691e-05,1.72485774253928e-06	1.1227e-09	1.18819e-08
Colorectal cancer	90	46,15	2	mmu-miR-122-5p,mmu-miR-31-5p	9.58044912493862e-07,0.000130435427605132	2.97449e-09	2.90585e-08
Cellular senescence	182	78,23	2	mmu-miR-122-5p,mmu-miR-31-5p	2.47855100172726e-06,0.000209543832472245	1.16226e-08	1.05433e-07
Adherens junction	71	36,14	2	mmu-miR-122-5p,mmu-miR-31-5p	1.80039090996201e-05,3.22925288843711e-05	1.2945e-08	1.09601e-07
Thyroid hormone signaling pathway	122	57,17	2	mmu-miR-122-5p,mmu-miR-31-5p	2.26318251659558e-06,0.000444645844974866	2.18541e-08	1.73467e-07
Human papillomavirus infection	361	145	1	mmu-miR-122-5p	2.34828511290476e-08	2.34829e-08	1.75431e-07
MAPK signaling pathway	302	119,30	2	mmu-miR-122-5p,mmu-miR-31-5p	1.40006950009231e-06,0.00162429358102528	4.7533e-08	3.35372e-07
ErbB signaling pathway	87	40,16	2	mmu-miR-122-5p,mmu-miR-31-5p	0.000111075881286563,2.2398547206146e-05	5.17785e-08	3.46098e-07
Human T-cell leukemia virus 1 infection	244	99,26	2	mmu-miR-122-5p,mmu-miR-31-5p	2.39894833978573e-06,0.00120796474727689	5.98674e-08	3.80158e-07
Endocytosis	267	102,31	2	mmu-miR-122-5p,mmu-miR-31-5p	3.62530924405879e-05,8.94622590780558e-05	6.66387e-08	4.03006e-07
Cell cycle	125	57,17	2	mmu-miR-122-5p,mmu-miR-31-5p	5.81080178626667e-06,0.000592123797595169	7.04919e-08	4.06931e-07
PI3K-Akt signaling pathway	364	144	1	mmu-miR-122-5p	8.10537508747204e-08	8.10538e-08	4.47558e-07
T cell receptor signaling pathway	106	45,18	2	mmu-miR-122-5p,mmu-miR-31-5p	0.000412351726113948,2.1810784535457e-05	1.75618e-07	9.29312e-07
FoxO signaling pathway	136	53,22	2	mmu-miR-122-5p,mmu-miR-31-5p	0.00153486211877247,6.15485060373955e-06	1.84002e-07	9.34729e-07
Salmonella infection	253	103,24	2	mmu-miR-122-5p,mmu-miR-31-5p	1.24829889652012e-06,0.0080950868983594	1.96142e-07	9.58078e-07
EGFR tyrosine kinase inhibitor resistance	82	37,15	2	mmu-miR-122-5p,mmu-miR-31-5p	0.000315998283488552,4.3002239455451e-05	2.59734e-07	1.22171e-06
Platelet activation	128	61	1	mmu-miR-122-5p	4.29065812378089e-07	4.29066e-07	1.91779e-06
Th17 cell differentiation	105	41,19	2	mmu-miR-122-5p,mmu-miR-31-5p	0.00475915825607928,4.95715014228341e-06	4.37921e-07	1.91779e-06
Relaxin signaling pathway	131	62	1	mmu-miR-122-5p	4.6910032216274e-07	4.691e-07	1.98586e-06
Hepatitis B	166	64,23	2	mmu-miR-122-5p,mmu-miR-31-5p	0.000740021295387724,5.0565478971631e-05	6.77334e-07	2.77488e-06
Endocrine resistance	95	42,15	2	mmu-miR-122-5p,mmu-miR-31-5p	0.000222712826467457,0.000242607718157929	9.58184e-07	3.80279e-06
Leukocyte transendothelial migration	118	56	1	mmu-miR-122-5p	1.4960789446727e-06	1.49608e-06	5.75764e-06
Fc gamma R-mediated phagocytosis	95	44,13	2	mmu-miR-122-5p,mmu-miR-31-5p	4.12093905027017e-05,0.00240163544932096	1.6952e-06	6.33208e-06
Sphingolipid signaling pathway	129	57,15	2	mmu-miR-122-5p,mmu-miR-31-5p	1.86453383312561e-05,0.00569837031408456	1.81232e-06	6.57615e-06
Growth hormone synthesis, secretion and action	118	47,18	2	mmu-miR-122-5p,mmu-miR-31-5p	0.00163378237854237,9.45766642078197e-05	2.57781e-06	9.09395e-06
Autophagy - animal	144	56,20	2	mmu-miR-122-5p,mmu-miR-31-5p	0.00121598542705133,0.000149795362717877	3.00882e-06	1.03276e-05
Ubiquitin mediated proteolysis	145	52,22	2	mmu-miR-122-5p,mmu-miR-31-5p	0.0118117187863834,1.76498059949858e-05	3.41553e-06	1.14151e-05
Prolactin signaling pathway	76	16	1	mmu-miR-31-5p	3.63593730275625e-06	3.63594e-06	1.18401e-05
B cell receptor signaling pathway	78	40	1	mmu-miR-122-5p	4.35200372591882e-06	4.352e-06	1.34806e-05
Chagas disease	104	47,13	2	mmu-miR-122-5p,mmu-miR-31-5p	4.95462473595063e-05,0.00532150055608836	4.25775e-06	1.34806e-05
Ras signaling pathway	235	88,25	2	mmu-miR-122-5p,mmu-miR-31-5p	0.000270937434266348,0.00152560958577498	6.48909e-06	1.96218e-05
Prostate cancer	103	43,15	2	mmu-miR-122-5p,mmu-miR-31-5p	0.000834440641455828,0.000593240105550881	7.6821e-06	2.2689e-05
Notch signaling pathway	54	30	1	mmu-miR-122-5p	8.67017377871035e-06	8.67017e-06	2.44692e-05
Endometrial cancer	59	32	1	mmu-miR-122-5p	8.63952932183621e-06	8.63953e-06	2.44692e-05
PD-L1 expression and PD-1 checkpoint pathway in cancer	91	40,13	2	mmu-miR-122-5p,mmu-miR-31-5p	0.000360454183253561,0.00161873472277911	8.9589e-06	2.47343e-05
Chronic myeloid leukemia	77	33,13	2	mmu-miR-122-5p,mmu-miR-31-5p	0.00191962012573656,0.000318023349449943	9.34591e-06	2.52538e-05
Wnt signaling pathway	164	66,18	2	mmu-miR-122-5p,mmu-miR-31-5p	0.000148645642631309,0.00481598040035203	1.08453e-05	2.86949e-05
GnRH signaling pathway	91	36,15	2	mmu-miR-122-5p,mmu-miR-31-5p	0.00616676275040985,0.000148287502511074	1.36299e-05	3.53264e-05
Rap1 signaling pathway	217	87	1	mmu-miR-122-5p	1.67697845736937e-05	1.67698e-05	4.25953e-05
Gap junction	87	42	1	mmu-miR-122-5p	1.77534765456981e-05	1.77535e-05	4.42096e-05
Toxoplasmosis	112	51	1	mmu-miR-122-5p	1.86299330478478e-05	1.86299e-05	4.55e-05
Hippo signaling pathway	160	63,18	2	mmu-miR-122-5p,mmu-miR-31-5p	0.000422512190066427,0.0037040753789181	2.24856e-05	5.38805e-05
Th1 and Th2 cell differentiation	89	40,11	2	mmu-miR-122-5p,mmu-miR-31-5p	0.000203682736778883,0.0108129936551698	3.0891e-05	7.26512e-05
Leishmaniasis	70	35	1	mmu-miR-122-5p	3.44510484050258e-05	3.4451e-05	7.95506e-05
C-type lectin receptor signaling pathway	114	44,16	2	mmu-miR-122-5p,mmu-miR-31-5p	0.00454938876740199,0.000599108515299013	3.76479e-05	8.53801e-05
Non-small cell lung cancer	74	34,10	2	mmu-miR-122-5p,mmu-miR-31-5p	0.00036062191416184,0.00804508843848933	3.98931e-05	8.88846e-05
Amoebiasis	109	49	1	mmu-miR-122-5p	4.08998806595168e-05	4.08999e-05	8.95566e-05
Phosphatidylinositol signaling system	100	42,13	2	mmu-miR-122-5p,mmu-miR-31-5p	0.000824317951561179,0.00379182254485309	4.27462e-05	9.2013e-05
Apelin signaling pathway	137	51,18	2	mmu-miR-122-5p,mmu-miR-31-5p	0.00558823479001809,0.000628871895823929	4.7649e-05	0.000100857
Tight junction	166	64,18	2	mmu-miR-122-5p,mmu-miR-31-5p	0.000740021295387724,0.00546711778211214	5.42857e-05	0.000113021
Chemokine signaling pathway	193	77	1	mmu-miR-122-5p	6.1292486993922e-05	6.12925e-05	0.000123558
Gastric cancer	151	60,16	2	mmu-miR-122-5p,mmu-miR-31-5p	0.000433920685882469,0.0105648581316226	6.09386e-05	0.000123558
Bacterial invasion of epithelial cells	77	30,13	2	mmu-miR-122-5p,mmu-miR-31-5p	0.0148978857574946,0.000318023349449943	6.28239e-05	0.000124666
HIF-1 signaling pathway	116	18	1	mmu-miR-31-5p	7.52909786549129e-05	7.5291e-05	0.000147107
Small cell lung cancer	97	44	1	mmu-miR-122-5p	7.65179828008926e-05	7.6518e-05	0.000147239
Protein digestion and absorption	109	48	1	mmu-miR-122-5p	9.20902756948975e-05	9.20903e-05	0.000170803
Hepatocellular carcinoma	181	68,19	2	mmu-miR-122-5p,mmu-miR-31-5p	0.00116315370569429,0.00621476394074697	9.27984e-05	0.000170803
Fluid shear stress and atherosclerosis	149	57,17	2	mmu-miR-122-5p,mmu-miR-31-5p	0.00173487603614302,0.0040918678679015	9.12602e-05	0.000170803
Steroid biosynthesis	20	12,5	2	mmu-miR-122-5p,mmu-miR-31-5p	0.00195867316398708,0.00420595606305783	0.000104679	0.000189918
TNF signaling pathway	119	51	1	mmu-miR-122-5p	0.000131648699021496	0.000131649	0.000235484
Choline metabolism in cancer	102	45	1	mmu-miR-122-5p	0.000143165525229911	0.000143166	0.000252528
Human cytomegalovirus infection	253	90,24	2	mmu-miR-122-5p,mmu-miR-31-5p	0.00157153815401309,0.0080950868983594	0.000156124	0.000271612
Metabolic pathways	1591	489	1	mmu-miR-122-5p	0.000163707870660626	0.000163708	0.000280958
ECM-receptor interaction	89	40	1	mmu-miR-122-5p	0.000203682736778883	0.000203683	0.000344903
cGMP-PKG signaling pathway	175	65,18	2	mmu-miR-122-5p,mmu-miR-31-5p	0.00205296338437363,0.00934728388075577	0.000227611	0.00038019
Phospholipase D signaling pathway	151	61	1	mmu-miR-122-5p	0.000230508817488064	0.000230509	0.00038019
Longevity regulating pathway - multiple species	64	28,9	2	mmu-miR-122-5p,mmu-miR-31-5p	0.00286119957358055,0.00903922768968118	0.000299046	0.000486909
Signaling pathways regulating pluripotency of stem cells	142	51,17	2	mmu-miR-122-5p,mmu-miR-31-5p	0.0121814573913907,0.00246993017375845	0.000343339	0.00055195
Oocyte meiosis	123	17	1	mmu-miR-31-5p	0.000489816664650142	0.000489817	0.000777584
Osteoclast differentiation	128	52	1	mmu-miR-122-5p	0.000552970463461222	0.00055297	0.000867003
Insulin signaling pathway	143	52,16	2	mmu-miR-122-5p,mmu-miR-31-5p	0.00876927211941289,0.00635611203087282	0.000601688	0.000931883
Insulin resistance	115	47	1	mmu-miR-122-5p	0.000856040885343734	0.000856041	0.00130985
Aminoacyl-tRNA biosynthesis	44	22	1	mmu-miR-122-5p	0.000967682484471112	0.000967682	0.00146304
Mitophagy - animal	66	11	1	mmu-miR-31-5p	0.0010138915220492	0.00101389	0.00151487
Inositol phosphate metabolism	72	32	1	mmu-miR-122-5p	0.00107704524926282	0.00107705	0.00157224
p53 signaling pathway	72	32	1	mmu-miR-122-5p	0.00107704524926282	0.00107705	0.00157224
Renin secretion	75	33	1	mmu-miR-122-5p	0.00112024956716481	0.00112025	0.00161672
Pertussis	76	30,10	2	mmu-miR-122-5p,mmu-miR-31-5p	0.0121725275541401,0.00967585319309911	0.0011833	0.00165141
Glioma	76	30,10	2	mmu-miR-122-5p,mmu-miR-31-5p	0.0121725275541401,0.00967585319309911	0.0011833	0.00165141
Breast cancer	150	58	1	mmu-miR-122-5p	0.00118060839781908	0.00118061	0.00165141
mTOR signaling pathway	163	62	1	mmu-miR-122-5p	0.00131952619017829	0.00131953	0.00182152
Herpes simplex virus 1 infection	453	151	1	mmu-miR-122-5p	0.00142794488205316	0.00142794	0.00194999
Long-term potentiation	70	11	1	mmu-miR-31-5p	0.00166791535662999	0.00166792	0.00225346
Sphingolipid metabolism	51	24	1	mmu-miR-122-5p	0.00170683368718756	0.00170683	0.00228177
Acute myeloid leukemia	72	11	1	mmu-miR-31-5p	0.00210545491596589	0.00210545	0.00278534
Progesterone-mediated oocyte maturation	94	13	1	mmu-miR-31-5p	0.00218161452027356	0.00218161	0.00285634
Fanconi anemia pathway	52	24	1	mmu-miR-122-5p	0.00236805885620979	0.00236806	0.0030571
Bladder cancer	41	20	1	mmu-miR-122-5p	0.0023830951114346	0.0023831	0.0030571
Fc epsilon RI signaling pathway	67	29	1	mmu-miR-122-5p	0.00294769489154765	0.00294769	0.00374357
Tuberculosis	181	66	1	mmu-miR-122-5p	0.00320665178825768	0.00320665	0.00403213
Hedgehog signaling pathway	59	26	1	mmu-miR-122-5p	0.00353145966527867	0.00353146	0.00439701
Protein processing in endoplasmic reticulum	172	19	1	mmu-miR-31-5p	0.00356632841832287	0.00356633	0.00439732
Human immunodeficiency virus 1 infection	238	24	1	mmu-miR-31-5p	0.00380027282577762	0.00380027	0.00464072
Longevity regulating pathway	92	37	1	mmu-miR-122-5p	0.00402042066338649	0.00402042	0.00486279
Mismatch repair	24	13	1	mmu-miR-122-5p	0.00440774233071136	0.00440774	0.00528097
cAMP signaling pathway	219	77	1	mmu-miR-122-5p	0.00464915912942293	0.00464916	0.00546707
Parathyroid hormone synthesis, secretion and action	111	43	1	mmu-miR-122-5p	0.00462293200054465	0.00462293	0.00546707
Viral carcinogenesis	226	79	1	mmu-miR-122-5p	0.00496029034131999	0.00496029	0.00577942
Cushing syndrome	165	18	1	mmu-miR-31-5p	0.00513308843382711	0.00513309	0.00592638
Cholesterol metabolism	49	8	1	mmu-miR-31-5p	0.0055113179252593	0.00551132	0.00630574
Apoptosis	137	51	1	mmu-miR-122-5p	0.00558823479001809	0.00558823	0.00633666
Circadian rhythm	30	6	1	mmu-miR-31-5p	0.00570833606633865	0.00570834	0.00641556
DNA replication	36	17	1	mmu-miR-122-5p	0.0074716061027694	0.00747161	0.00825125
Primary immunodeficiency	36	17	1	mmu-miR-122-5p	0.0074716061027694	0.00747161	0.00825125
Hippo signaling pathway - multiple species	28	14	1	mmu-miR-122-5p	0.00799923258969544	0.00799923	0.00868293
Cell adhesion molecules	168	60	1	mmu-miR-122-5p	0.00798662000318541	0.00798662	0.00868293
Lysine degradation	63	9	1	mmu-miR-31-5p	0.00816135375996179	0.00816135	0.00878383
Measles	147	16	1	mmu-miR-31-5p	0.00824772923879543	0.00824773	0.0088022
Phagosome	175	62	1	mmu-miR-122-5p	0.00862074418377115	0.00862074	0.00912362
Platinum drug resistance	84	33	1	mmu-miR-122-5p	0.00958036521183446	0.00958037	0.0100554
Thyroid hormone synthesis	75	30	1	mmu-miR-122-5p	0.00986556218288331	0.00986556	0.0101983
Legionellosis	60	25	1	mmu-miR-122-5p	0.00987707955720818	0.00987708	0.0101983
NF-kappa B signaling pathway	106	40	1	mmu-miR-122-5p	0.0101920675050999	0.0101921	0.0104386
Glycosaminoglycan degradation	21	11	1	mmu-miR-122-5p	0.0119430651184135	0.0119431	0.0121342
Other types of O-glycan biosynthesis	44	19	1	mmu-miR-122-5p	0.0150959650342454	0.015096	0.0152158
Rheumatoid arthritis	90	34	1	mmu-miR-122-5p	0.0166343292769865	0.0166343	0.0166343
1.2 Reactome
Term Name	Term Genes	Target Genes (n)	miRNAs (n)	miRNA Names	P-value separate	Merged P-value	Merged FDR
Cell Cycle	626	249	1	mmu-miR-122-5p	3.92614875184058e-08	3.92615e-08	1.85477e-06
Cilium Assembly	198	95	1	mmu-miR-122-5p	5.70697485651852e-08	5.70697e-08	1.85477e-06
Cell Cycle, Mitotic	540	217	1	mmu-miR-122-5p	1.22887889316048e-07	1.22888e-07	2.66257e-06
Nervous system development	274	122	1	mmu-miR-122-5p	1.70450212990592e-07	1.7045e-07	2.76982e-06
Axon guidance	273	121	1	mmu-miR-122-5p	2.59110828491248e-07	2.59111e-07	3.36844e-06
Post-translational protein modification	1316	441,124	2	mmu-miR-122-5p,mmu-miR-31-5p	0.001512569286851,1.89417809989341e-05	5.2626e-07	5.70115e-06
Membrane Trafficking	573	223	1	mmu-miR-122-5p	1.46894967221213e-06	1.46895e-06	1.36402e-05
PI Metabolism	77	43	1	mmu-miR-122-5p	1.88289785665575e-06	1.8829e-06	1.52985e-05
Intra-Golgi and retrograde Golgi-to-ER traffic	191	87	1	mmu-miR-122-5p	3.2402161764472e-06	3.24022e-06	2.34016e-05
Regulation of PLK1 Activity at G2/M Transition	89	47	1	mmu-miR-122-5p	5.2085475584335e-06	5.20855e-06	3.38556e-05
Signaling by Rho GTPases	381	153	1	mmu-miR-122-5p	9.82367483093623e-06	9.82367e-06	5.61763e-05
Integrin cell surface interactions	76	41	1	mmu-miR-122-5p	1.03710017489205e-05	1.0371e-05	5.61763e-05
Laminin interactions	25	18	1	mmu-miR-122-5p	1.73841158076161e-05	1.73841e-05	8.69206e-05
MET promotes cell motility	38	24	1	mmu-miR-122-5p	2.28228216674057e-05	2.28228e-05	0.000105963
Platelet activation, signaling and aggregation	258	108	1	mmu-miR-122-5p	2.61675478802725e-05	2.61675e-05	0.000106306
Signaling by Receptor Tyrosine Kinases	410	161	1	mmu-miR-122-5p	2.50366000443516e-05	2.50366e-05	0.000106306
Mitotic G2-G2/M phases	189	83	1	mmu-miR-122-5p	2.92050358296206e-05	2.9205e-05	0.000111666
Organelle biogenesis and maintenance	229	97	1	mmu-miR-122-5p	3.82267577728712e-05	3.82268e-05	0.000118321
Mitotic Prometaphase	201	87	1	mmu-miR-122-5p	3.66457514691312e-05	3.66458e-05	0.000118321
G2/M Transition	187	82	1	mmu-miR-122-5p	3.47266857536753e-05	3.47267e-05	0.000118321
Golgi-to-ER retrograde transport	133	62	1	mmu-miR-122-5p	3.44268761324321e-05	3.44269e-05	0.000118321
Recruitment of NuMA to mitotic centrosomes	92	46	1	mmu-miR-122-5p	4.12098952932694e-05	4.12099e-05	0.000121757
Anchoring of the basal body to the plasma membrane	100	49	1	mmu-miR-122-5p	4.60670573451914e-05	4.60671e-05	0.00013019
Death Receptor Signalling	127	59	1	mmu-miR-122-5p	5.97110592113059e-05	5.97111e-05	0.000161717
Recruitment of mitotic centrosome proteins and complexes	81	41	1	mmu-miR-122-5p	7.43821716684077e-05	7.43822e-05	0.000185955
Centrosome maturation	81	41	1	mmu-miR-122-5p	7.43821716684077e-05	7.43822e-05	0.000185955
Collagen biosynthesis and modifying enzymes	64	34	1	mmu-miR-122-5p	8.77028880932847e-05	8.77029e-05	0.000203818
MET activates PTK2 signaling	27	18	1	mmu-miR-122-5p	8.7798703662229e-05	8.77987e-05	0.000203818
RHO GTPase Effectors	254	104	1	mmu-miR-122-5p	0.000105714270106005	0.000105714	0.000236946
Metabolism of lipids	613	225	1	mmu-miR-122-5p	0.000127147351848558	0.000127147	0.000275486
Synthesis of PIPs at the plasma membrane	51	28	1	mmu-miR-122-5p	0.000173161444410142	0.000173161	0.00036308
Loss of Nlp from mitotic centrosomes	71	36	1	mmu-miR-122-5p	0.00019206296905459	0.000192063	0.000378306
Loss of proteins required for interphase microtubule organization from the centrosome	71	36	1	mmu-miR-122-5p	0.00019206296905459	0.000192063	0.000378306
Aflatoxin activation and detoxification	24	16	1	mmu-miR-122-5p	0.000219593199932911	0.000219593	0.000419811
Anchoring fibril formation	14	11	1	mmu-miR-122-5p	0.000241653245154767	0.000241653	0.000448785
Extracellular matrix organization	288	114	1	mmu-miR-122-5p	0.000258471480330923	0.000258471	0.000454072
NCAM1 interactions	20	14	1	mmu-miR-122-5p	0.000254363213913174	0.000254363	0.000454072
M Phase	415	157	1	mmu-miR-122-5p	0.00027578587653162	0.000275786	0.000471739
Transport to the Golgi and subsequent modification	180	76	1	mmu-miR-122-5p	0.000286581686756363	0.000286582	0.000477636
COPI-independent Golgi-to-ER retrograde traffic	50	27	1	mmu-miR-122-5p	0.000323849568109946	0.00032385	0.000526256
Factors involved in megakaryocyte development and platelet production	129	57	1	mmu-miR-122-5p	0.000408484328845732	0.000408484	0.000647597		1.2 Reactome
Collagen chain trimerization	41	23	1	mmu-miR-122-5p	0.000429570150889606	0.00042957	0.000664811
O-glycosylation of TSR domain-containing proteins	39	22	1	mmu-miR-122-5p	0.000514201064700817	0.000514201	0.000777281
AURKA Activation by TPX2	74	36	1	mmu-miR-122-5p	0.000538643198301486	0.000538643	0.000795723
Signaling by VEGF	101	46	1	mmu-miR-122-5p	0.000644029161809546	0.000644029	0.000910041
CS/DS degradation	13	10	1	mmu-miR-122-5p	0.00064116737175933	0.000641167	0.000910041
Non-integrin membrane-ECM interactions	35	20	1	mmu-miR-122-5p	0.000734574400684167	0.000734574	0.0010159
Signaling by NOTCH	40	22	1	mmu-miR-122-5p	0.000821760736760281	0.000821761	0.0010764
Glycosaminoglycan metabolism	121	53	1	mmu-miR-122-5p	0.000823727049493809	0.000823727	0.0010764
Cholesterol biosynthesis	26	16	1	mmu-miR-122-5p	0.000827996280153069	0.000827996	0.0010764
p75 NTR receptor-mediated signalling	86	40	1	mmu-miR-122-5p	0.000853035175894362	0.000853035	0.0010872
G alpha (12/13) signalling events	76	36	1	mmu-miR-122-5p	0.00100635877352105	0.00100636	0.00123421
Signaling by MET	76	36	1	mmu-miR-122-5p	0.00100635877352105	0.00100636	0.00123421
Chondroitin sulfate/dermatan sulfate metabolism	48	25	1	mmu-miR-122-5p	0.00108070197428871	0.0010807	0.00127719
Asparagine N-linked glycosylation	271	105	1	mmu-miR-122-5p	0.00107480814837255	0.00107481	0.00127719
RHO GTPases Activate Formins	139	59	1	mmu-miR-122-5p	0.00111963156964155	0.00111963	0.00129957
Interleukin-17 signaling	61	30	1	mmu-miR-122-5p	0.00122081108962372	0.00122081	0.00133327
MAP kinase activation	61	30	1	mmu-miR-122-5p	0.00122081108962372	0.00122081	0.00133327
COPI-dependent Golgi-to-ER retrograde traffic	98	44	1	mmu-miR-122-5p	0.00120151014536022	0.00120151	0.00133327
Signaling by TGFB family members	90	41	1	mmu-miR-122-5p	0.00123070620111565	0.00123071	0.00133327
GPVI-mediated activation cascade	37	20	1	mmu-miR-122-5p	0.00186820196846103	0.0018682	0.0018726
Signaling by PDGF	57	28	1	mmu-miR-122-5p	0.00179557245137844	0.00179557	0.0018726
ER to Golgi Anterograde Transport	150	62	1	mmu-miR-122-5p	0.00187260138655967	0.0018726	0.0018726
Cellular responses to stress	437	159	1	mmu-miR-122-5p	0.00187164055917713	0.00187164	0.0018726
NCAM signaling for neurite out-growth	37	20	1	mmu-miR-122-5p	0.00186820196846103	0.0018682	0.0018726
1.3 MySigDB (Hallmark )
Term Name	Term Genes	Target Genes (n)	miRNAs (n)	miRNA Names	P-value separate	Merged P-value	Merged FDR
HALLMARK_MITOTIC_SPINDLE	203	102,34	2	mmu-miR-122-5p,mmu-miR-31-5p	6.23254666672842e-07,6.65193885921542e-05	1.03258e-09	1.22383e-08
HALLMARK_EPITHELIAL_MESENCHYMAL_TRANSITION	200	108	1	mmu-miR-122-5p	1.74832751055657e-09	1.74833e-09	1.22383e-08
HALLMARK_NOTCH_SIGNALING	32	26	1	mmu-miR-122-5p	4.53559213170949e-08	4.53559e-08	2.11661e-07
HALLMARK_APOPTOSIS	162	78	1	mmu-miR-122-5p	9.08857079922829e-05	9.08857e-05	0.0003181
HALLMARK_TGF_BETA_SIGNALING	55	31	1	mmu-miR-122-5p	0.000474466185545553	0.000474466	0.00132851
HALLMARK_UV_RESPONSE_DN	143	66	1	mmu-miR-122-5p	0.0013181337396858	0.00131813	0.00307565
HALLMARK_IL6_JAK_STAT3_SIGNALING	88	43	1	mmu-miR-122-5p	0.00236007708125257	0.00236008	0.00472015
HALLMARK_TNFA_SIGNALING_VIA_NFKB	202	87	1	mmu-miR-122-5p	0.00334321410298435	0.00334321	0.00585062
HALLMARK_INTERFERON_GAMMA_RESPONSE	199	85	1	mmu-miR-122-5p	0.00487367559908057	0.00487368	0.00729085
HALLMARK_IL2_STAT5_SIGNALING	200	85	1	mmu-miR-122-5p	0.00572852831853204	0.00572853	0.00729085
HALLMARK_KRAS_SIGNALING_UP	200	85	1	mmu-miR-122-5p	0.00572852831853204	0.00572853	0.00729085
HALLMARK_CHOLESTEROL_HOMEOSTASIS	75	36	1	mmu-miR-122-5p	0.00742901676428356	0.00742902	0.00866719
HALLMARK_ANDROGEN_RESPONSE	99	45	1	mmu-miR-122-5p	0.0102581826928734	0.0102582	0.0110473
HALLMARK_INTERFERON_ALPHA_RESPONSE	95	43	1	mmu-miR-122-5p	0.0130027692821437	0.0130028	0.0130028
1.4 GO TERMs (All)
Term Name	Term Genes	Target Genes (n)	miRNAs (n)	miRNA Names	P-value separate	Merged P-value	Merged FDR
cytoplasm	6699	2165,530	2	mmu-miR-122-5p,mmu-miR-31-5p	3.82588381677004e-81,2.82697882857048e-30	2.74941e-108	1.27848e-105
protein binding	6801	2167,537	2	mmu-miR-122-5p,mmu-miR-31-5p	1.42053878912121e-74,1.29761974711936e-30	4.42134e-102	1.02796e-99
cytosol	3651	1246,339	2	mmu-miR-122-5p,mmu-miR-31-5p	1.03101192554611e-53,4.07230179962888e-29	7.90919e-80	1.22592e-77
nucleus	6006	1779,534	2	mmu-miR-122-5p,mmu-miR-31-5p	1.03912944334754e-33,7.27011406097759e-46	1.36649e-76	1.58854e-74
nucleoplasm	3076	996,297	2	mmu-miR-122-5p,mmu-miR-31-5p	2.84917727137146e-31,7.35543890892816e-28	2.80425e-56	2.60795e-54
metal ion binding	3576	1173,263	2	mmu-miR-122-5p,mmu-miR-31-5p	1.63802447293471e-40,1.45753620641369e-09	2.69681e-47	2.09003e-45
nucleotide binding	1816	640,149	2	mmu-miR-122-5p,mmu-miR-31-5p	2.79112065150021e-30,1.69496311132696e-08	4.11319e-36	2.73234e-34
transferase activity	1801	625,156	2	mmu-miR-122-5p,mmu-miR-31-5p	1.68186343622707e-27,1.60610522448304e-10	2.30152e-35	1.33776e-33
ATP binding	1524	541,128	2	mmu-miR-122-5p,mmu-miR-31-5p	2.26446261434828e-26,5.25880494325199e-08	9.14689e-32	4.7259e-30
Golgi apparatus	1313	471,117	2	mmu-miR-122-5p,mmu-miR-31-5p	4.74140786697646e-24,8.39147657151508e-09	2.91649e-30	1.35617e-28
identical protein binding	1733	593,136	2	mmu-miR-122-5p,mmu-miR-31-5p	2.33267565580318e-24,9.57098343660526e-07	1.54662e-28	6.53798e-27
protein phosphorylation	629	253,71	2	mmu-miR-122-5p,mmu-miR-31-5p	2.13977126911427e-20,8.2835208839323e-10	1.19116e-27	4.61573e-26
endoplasmic reticulum	1509	517,127	2	mmu-miR-122-5p,mmu-miR-31-5p	2.27808695820076e-21,5.30891196350821e-08	7.89534e-27	2.8241e-25
endosome	659	271,61	2	mmu-miR-122-5p,mmu-miR-31-5p	2.02249899074369e-23,1.116494962451e-05	1.46005e-26	4.84944e-25
centrosome	514	227	1	mmu-miR-122-5p	1.36544711050084e-24	1.36545e-24	4.23289e-23
cytoskeleton	1274	458	1	mmu-miR-122-5p	1.29306423462683e-23	1.29306e-23	3.75797e-22
protein transport	631	241,69	2	mmu-miR-122-5p,mmu-miR-31-5p	2.85851376243409e-16,5.40597869165209e-09	8.62695e-23	2.35973e-21
protein kinase activity	551	215,59	2	mmu-miR-122-5p,mmu-miR-31-5p	8.37655408402217e-16,1.45607783072081e-07	6.27632e-21	1.62138e-19
kinase activity	648	241,69	2	mmu-miR-122-5p,mmu-miR-31-5p	9.78173101291427e-15,1.5902551334086e-08	7.96673e-21	1.94975e-19
phosphorylation	655	241,71	2	mmu-miR-122-5p,mmu-miR-31-5p	3.87416341822127e-14,4.67158926752935e-09	9.24175e-21	2.14871e-19
cell migration	256	124,30	2	mmu-miR-122-5p,mmu-miR-31-5p	7.50853540853798e-18,3.13298989878785e-05	1.19506e-20	2.64621e-19
endoplasmic reticulum membrane	877	307,85	2	mmu-miR-122-5p,mmu-miR-31-5p	2.34062580538593e-14,2.79538379129708e-08	3.25698e-20	6.88407e-19		1.3 MySigDB (Hallmark )
cell projection	1045	377	1	mmu-miR-122-5p	7.7576750490513e-20	7.75768e-20	1.5684e-18
protein-containing complex	869	307,81	2	mmu-miR-122-5p,mmu-miR-31-5p	6.07015710985652e-15,3.08205555722595e-07	9.11629e-20	1.76628e-18
cell cycle	597	227,58	2	mmu-miR-122-5p,mmu-miR-31-5p	3.76614618597171e-15,4.30007637058338e-06	7.54181e-19	1.40278e-17
intracellular signal transduction	435	166,54	2	mmu-miR-122-5p,mmu-miR-31-5p	1.37333247223495e-11,3.430233815684e-09	2.14352e-18	3.83361e-17
positive regulation of transcription, DNA-templated	618	209,74	2	mmu-miR-122-5p,mmu-miR-31-5p	9.22434474372843e-09,2.32580030180746e-11	9.4367e-18	1.62521e-16
intracellular membrane-bounded organelle	990	352	1	mmu-miR-122-5p	1.83799231817991e-17	1.83799e-17	3.05238e-16
GTPase activator activity	234	106,30	2	mmu-miR-122-5p,mmu-miR-31-5p	4.56635223193778e-13,5.36036760383373e-06	1.01707e-16	1.63081e-15
positive regulation of transcription by RNA polymerase II	1184	330,127	2	mmu-miR-122-5p,mmu-miR-31-5p	0.000596446895436285,5.3536859139074e-15	1.31832e-16	2.0434e-15
angiogenesis	250	108,34	2	mmu-miR-122-5p,mmu-miR-31-5p	1.08845451877442e-11,3.26185108448502e-07	1.46203e-16	2.19304e-15
Golgi membrane	499	191,49	2	mmu-miR-122-5p,mmu-miR-31-5p	2.87858148942863e-13,1.77577550343328e-05	2.08635e-16	3.03172e-15
early endosome	275	121,31	2	mmu-miR-122-5p,mmu-miR-31-5p	1.34142693992257e-13,4.93048475924728e-05	2.68242e-16	3.77977e-15
hydrolase activity	1715	551	1	mmu-miR-122-5p	3.33758780500986e-16	3.33759e-16	4.56464e-15
perinuclear region of cytoplasm	757	269,65	2	mmu-miR-122-5p,mmu-miR-31-5p	1.42888275828191e-13,5.97603443023844e-05	3.4414e-16	4.57214e-15
protein kinase binding	522	192,55	2	mmu-miR-122-5p,mmu-miR-31-5p	1.6134625333621e-11,6.43367798663791e-07	4.16327e-16	5.37755e-15
protein serine/threonine kinase activity	424	159,50	2	mmu-miR-122-5p,mmu-miR-31-5p	1.71561687884152e-10,6.85627759983461e-08	4.70293e-16	5.89552e-15
focal adhesion	182	85,27	2	mmu-miR-122-5p,mmu-miR-31-5p	1.26986178756174e-11,9.49523234984576e-07	4.81785e-16	5.89552e-15
collagen-containing extracellular matrix	294	133	1	mmu-miR-122-5p	5.70875078317011e-16	5.70875e-16	6.80659e-15
enzyme binding	439	154,56	2	mmu-miR-122-5p,mmu-miR-31-5p	6.17287835687378e-08,6.37447453601299e-10	1.52572e-15	1.77364e-14
positive regulation of GTPase activity	313	132,33	2	mmu-miR-122-5p,mmu-miR-31-5p	4.99329093949871e-13,0.000106609030904277	2.04797e-15	2.3227e-14
apoptotic process	568	208,53	2	mmu-miR-122-5p,mmu-miR-31-5p	3.70723091895006e-12,3.34811886573601e-05	4.67014e-15	5.17051e-14
protein ubiquitination	540	177,65	2	mmu-miR-122-5p,mmu-miR-31-5p	1.25429942072211e-06,3.15532679491943e-10	1.44321e-14	1.56068e-13
chromatin binding	498	165,59	2	mmu-miR-122-5p,mmu-miR-31-5p	1.37683226534185e-06,3.82335520225023e-09	1.78337e-13	1.8847e-12
DNA binding	1844	168	1	mmu-miR-31-5p	4.34088761434386e-13	4.34089e-13	4.48558e-12
negative regulation of transcription by RNA polymerase II	865	258,89	2	mmu-miR-122-5p,mmu-miR-31-5p	2.43571199075514e-05,7.0713483704965e-10	5.63088e-13	5.69208e-12
peptidyl-serine phosphorylation	166	65,30	2	mmu-miR-122-5p,mmu-miR-31-5p	7.90930934304376e-06,2.36477814693907e-09	6.09931e-13	6.03442e-12
cellular response to DNA damage stimulus	476	168,50	2	mmu-miR-122-5p,mmu-miR-31-5p	9.67250759717144e-09,2.2533862829702e-06	7.07431e-13	6.85323e-12
intracellular protein transport	294	125	1	mmu-miR-122-5p	1.03883642327661e-12	1.03884e-12	9.85835e-12
phosphatidylinositol binding	100	57	1	mmu-miR-122-5p	1.19029133003731e-12	1.19029e-12	1.10697e-11
extracellular matrix structural constituent	108	60	1	mmu-miR-122-5p	1.40526603843082e-12	1.40527e-12	1.28127e-11
positive regulation of cell migration	245	108	1	mmu-miR-122-5p	2.34867255602895e-12	2.34867e-12	2.06063e-11
extracellular matrix	254	111	1	mmu-miR-122-5p	2.3150038075511e-12	2.315e-12	2.06063e-11
lamellipodium	187	88	1	mmu-miR-122-5p	3.30532657912142e-12	3.30533e-12	2.84625e-11
PML body	98	42,22	2	mmu-miR-122-5p,mmu-miR-31-5p	2.57561135383161e-05,5.11765177837919e-09	4.04098e-12	3.41646e-11		1.4 GO TERMs (All)
ubiquitin-protein transferase activity	241	84,37	2	mmu-miR-122-5p,mmu-miR-31-5p	7.34147600743605e-05,3.8160236961402e-09	8.37752e-12	6.95634e-11
in utero embryonic development	252	99,31	2	mmu-miR-122-5p,mmu-miR-31-5p	3.26387990906131e-08,8.82459901328301e-06	8.60494e-12	7.01982e-11
ruffle	109	59	1	mmu-miR-122-5p	9.38145312234557e-12	9.38145e-12	7.52134e-11
chromatin organization	344	111,47	2	mmu-miR-122-5p,mmu-miR-31-5p	0.000222941464042464,1.65329880446072e-09	1.0921e-11	8.60719e-11
neuronal cell body	578	198,52	2	mmu-miR-122-5p,mmu-miR-31-5p	7.34124555171277e-09,0.000101501884862442	2.15536e-11	1.65429e-10
cell division	372	146	1	mmu-miR-122-5p	2.1701459035126e-11	2.17015e-11	1.65429e-10
Golgi organization	96	44,19	2	mmu-miR-122-5p,mmu-miR-31-5p	1.97165233164027e-06,4.62573994479842e-07	2.61965e-11	1.96474e-10
protein homodimerization activity	675	235	1	mmu-miR-122-5p	5.10297182040053e-11	5.10297e-11	3.76648e-10
zinc ion binding	739	241,63	2	mmu-miR-122-5p,mmu-miR-31-5p	2.57714614089546e-08,9.49116049583928e-05	6.78439e-11	4.92929e-10
ruffle membrane	92	51	1	mmu-miR-122-5p	7.34942016204573e-11	7.34942e-11	5.25766e-10
microtubule organizing center	342	135	1	mmu-miR-122-5p	7.69698028900896e-11	7.69698e-11	5.42287e-10
positive regulation of apoptotic process	365	142	1	mmu-miR-122-5p	8.46022651646415e-11	8.46023e-11	5.87165e-10
small GTPase mediated signal transduction	103	55	1	mmu-miR-122-5p	9.43539272685677e-11	9.43539e-11	6.45214e-10
protein localization to plasma membrane	153	73	1	mmu-miR-122-5p	1.0119015875028e-10	1.0119e-10	6.81934e-10
Rab GTPase binding	139	68	1	mmu-miR-122-5p	1.09559991708908e-10	1.0956e-10	7.27791e-10
nuclear membrane	239	92,29	2	mmu-miR-122-5p,mmu-miR-31-5p	2.92941283917798e-07,2.20437718712649e-05	1.72841e-10	1.13199e-09
cell surface	659	228	1	mmu-miR-122-5p	1.91907114423402e-10	1.91907e-10	1.2394e-09
transcription factor binding	395	53	1	mmu-miR-31-5p	2.94525189631185e-10	2.94525e-10	1.87609e-09
cytoplasmic stress granule	78	21	1	mmu-miR-31-5p	3.18775377981278e-10	3.18775e-10	2.00312e-09
extracellular matrix organization	162	75	1	mmu-miR-122-5p	3.30510889722837e-10	3.30511e-10	2.04917e-09
cytoplasmic vesicle	775	260	1	mmu-miR-122-5p	3.50117862278749e-10	3.50118e-10	2.14217e-09
membrane raft	294	118	1	mmu-miR-122-5p	3.56987983593353e-10	3.56988e-10	2.15584e-09
protein autophosphorylation	178	80	1	mmu-miR-122-5p	5.11314302807951e-10	5.11314e-10	3.04822e-09
actin binding	385	134,40	2	mmu-miR-122-5p,mmu-miR-31-5p	7.1026769410614e-07,2.91626259139279e-05	5.30265e-10	3.12118e-09
platelet-derived growth factor receptor signaling pathway	36	19,12	2	mmu-miR-122-5p,mmu-miR-31-5p	0.000166795283636092,1.52725640924578e-07	6.46868e-10	3.75992e-09
protein-containing complex binding	616	201,55	2	mmu-miR-122-5p,mmu-miR-31-5p	3.51144721203263e-07,7.91370756347347e-05	7.03228e-10	4.03705e-09
cell-cell junction	213	91	1	mmu-miR-122-5p	8.88465628830504e-10	8.88466e-10	5.03825e-09
endocytosis	226	95	1	mmu-miR-122-5p	1.07859415671282e-09	1.07859e-09	6.04273e-09
regulation of cell shape	151	70	1	mmu-miR-122-5p	1.17996572915734e-09	1.17997e-09	6.49079e-09
cellular response to organic cyclic compound	79	40,13	2	mmu-miR-122-5p,mmu-miR-31-5p	2.2314153733716e-07,0.000214736173638804	1.18649e-09	6.49079e-09
SH3 domain binding	125	52,20	2	mmu-miR-122-5p,mmu-miR-31-5p	8.47646606471195e-06,7.47231398143176e-06	1.55069e-09	8.38457e-09
endosome membrane	203	87	1	mmu-miR-122-5p	1.71232445331167e-09	1.71232e-09	9.15208e-09
growth cone	179	67,26	2	mmu-miR-122-5p,mmu-miR-31-5p	3.23674487210161e-05,2.24889781904233e-06	1.77198e-09	9.36333e-09
wound healing	107	54	1	mmu-miR-122-5p	2.12285603143907e-09	2.12286e-09	1.10913e-08
substrate adhesion-dependent cell spreading	55	34	1	mmu-miR-122-5p	2.22707011768878e-09	2.22707e-09	1.15065e-08
cellular response to epidermal growth factor stimulus	53	30,10	2	mmu-miR-122-5p,mmu-miR-31-5p	3.1624932670528e-07,0.000365286618696913	2.75884e-09	1.40974e-08
basement membrane	105	53	1	mmu-miR-122-5p	2.95788092589407e-09	2.95788e-09	1.49502e-08
dioxygenase activity	86	38,16	2	mmu-miR-122-5p,mmu-miR-31-5p	2.69663676576595e-05,8.50038492329621e-06	5.31716e-09	2.65858e-08
positive regulation of canonical Wnt signaling pathway	101	51	1	mmu-miR-122-5p	5.74414139214761e-09	5.74414e-09	2.84152e-08
peptidyl-tyrosine phosphorylation	138	64	1	mmu-miR-122-5p	5.84065181426025e-09	5.84065e-09	2.85885e-08
response to hypoxia	198	76,24	2	mmu-miR-122-5p,mmu-miR-31-5p	3.42391662397281e-06,0.000110810115991354	8.60961e-09	4.17028e-08
axon	470	151,47	2	mmu-miR-122-5p,mmu-miR-31-5p	2.39973260757847e-05,1.64660512326657e-05	8.95065e-09	4.29078e-08
ubiquitin-dependent protein catabolic process	283	94,35	2	mmu-miR-122-5p,mmu-miR-31-5p	0.000213509574817738,2.10836109955834e-06	1.01381e-08	4.81044e-08
lysosome	405	147	1	mmu-miR-122-5p	1.03831674377705e-08	1.03832e-08	4.87694e-08
positive regulation of protein binding	86	45	1	mmu-miR-122-5p	1.07979329474999e-08	1.07979e-08	4.97133e-08
cilium assembly	194	82	1	mmu-miR-122-5p	1.06989526810177e-08	1.0699e-08	4.97133e-08
cell cortex	176	76	1	mmu-miR-122-5p	1.19860372598407e-08	1.1986e-08	5.46422e-08
negative regulation of cell migration	121	57	1	mmu-miR-122-5p	1.94263916701523e-08	1.94264e-08	8.77017e-08
cis-regulatory region sequence-specific DNA binding	80	19	1	mmu-miR-31-5p	2.11605036685315e-08	2.11605e-08	9.37108e-08
SMAD binding	56	33	1	mmu-miR-122-5p	2.10802557341175e-08	2.10803e-08	9.37108e-08
GTP binding	399	144	1	mmu-miR-122-5p	2.21527016311344e-08	2.21527e-08	9.71793e-08
phosphatidylinositol-3-phosphatase activity	15	14	1	mmu-miR-122-5p	2.23663152325075e-08	2.23663e-08	9.71994e-08
regulation of GTPase activity	85	44	1	mmu-miR-122-5p	2.39787521524065e-08	2.39788e-08	1.03242e-07
protein domain specific binding	333	116,33	2	mmu-miR-122-5p,mmu-miR-31-5p	3.66446562533409e-06,0.000336694863809903	2.65431e-08	1.13234e-07
positive regulation of gene expression	508	158,50	2	mmu-miR-122-5p,mmu-miR-31-5p	0.000100967771854462,1.37396593846539e-05	2.96818e-08	1.25473e-07
integrin binding	129	59	1	mmu-miR-122-5p	4.21987439011494e-08	4.21987e-08	1.76779e-07
clathrin-coated vesicle	65	36	1	mmu-miR-122-5p	4.58970568594019e-08	4.58971e-08	1.88868e-07
phosphatidylinositol dephosphorylation	29	21	1	mmu-miR-122-5p	4.56254985289527e-08	4.56255e-08	1.88868e-07
cell adhesion	577	194	1	mmu-miR-122-5p	5.09030267249913e-08	5.0903e-08	2.07631e-07
ubiquitin protein ligase binding	308	106,32	2	mmu-miR-122-5p,mmu-miR-31-5p	1.70080717572166e-05,0.000176445468719961	6.18935e-08	2.50265e-07
endoplasmic reticulum organization	34	12	1	mmu-miR-31-5p	7.37438662653568e-08	7.37439e-08	2.95611e-07
recycling endosome membrane	74	39	1	mmu-miR-122-5p	7.8596833250015e-08	7.85968e-08	3.12372e-07
early endosome membrane	128	58	1	mmu-miR-122-5p	8.20540919867608e-08	8.20541e-08	3.20632e-07
cellular response to amyloid-beta	40	19,11	2	mmu-miR-122-5p,mmu-miR-31-5p	0.000931257113022462,4.31430124154807e-06	8.16906e-08	3.20632e-07
histone methyltransferase activity (H3-K4 specific)	18	9	1	mmu-miR-31-5p	8.93953239312992e-08	8.93953e-08	3.46407e-07
positive regulation of endothelial cell proliferation	69	37	1	mmu-miR-122-5p	9.32437415336191e-08	9.32437e-08	3.58333e-07
regulation of cell migration	91	45	1	mmu-miR-122-5p	9.88584719297824e-08	9.88585e-08	3.76797e-07
MAPK cascade	91	37,16	2	mmu-miR-122-5p,mmu-miR-31-5p	0.000278071695388227,1.79154098992158e-05	1.00221e-07	3.78883e-07
cell junction	892	280	1	mmu-miR-122-5p	1.05029171764954e-07	1.05029e-07	3.93859e-07
heart development	267	102	1	mmu-miR-122-5p	1.06075727247791e-07	1.06076e-07	3.94602e-07
microtubule cytoskeleton	172	64,22	2	mmu-miR-122-5p,mmu-miR-31-5p	5.89913799213272e-05,9.55984815371342e-05	1.12753e-07	4.16112e-07
oxidoreductase activity	697	226	1	mmu-miR-122-5p	1.16437421442235e-07	1.16437e-07	4.26326e-07
regulation of circadian rhythm	64	16	1	mmu-miR-31-5p	1.27004309317071e-07	1.27004e-07	4.61383e-07
extracellular matrix binding	28	20	1	mmu-miR-122-5p	1.39610261845187e-07	1.3961e-07	5.03246e-07
apical plasma membrane	379	135	1	mmu-miR-122-5p	1.45254211922938e-07	1.45254e-07	5.19563e-07
peptidyl-threonine phosphorylation	68	30,13	2	mmu-miR-122-5p,mmu-miR-31-5p	0.000189268257312407,4.34598913116598e-05	1.61353e-07	5.72742e-07
RNA polymerase II regulatory region sequence-specific DNA binding	362	44	1	mmu-miR-31-5p	1.77173958019189e-07	1.77174e-07	6.24136e-07
lipid metabolic process	537	180	1	mmu-miR-122-5p	1.93630615047786e-07	1.93631e-07	6.76979e-07
cell projection organization	183	75	1	mmu-miR-122-5p	2.02306678953377e-07	2.02307e-07	7.02034e-07
nuclear body	314	104,33	2	mmu-miR-122-5p,mmu-miR-31-5p	0.000115573775257234,0.000113299371353646	2.50773e-07	8.63772e-07
protein tyrosine kinase activity	117	53	1	mmu-miR-122-5p	2.94999435493606e-07	2.94999e-07	1.00864e-06
histone methyltransferase complex	32	11	1	mmu-miR-31-5p	3.54168452347146e-07	3.54168e-07	1.2021e-06
regulation of transcription by RNA polymerase II	692	68	1	mmu-miR-31-5p	4.28050509165883e-07	4.28051e-07	1.44234e-06
RNA polymerase II cis-regulatory region sequence-specific DNA binding	638	64	1	mmu-miR-31-5p	4.58098936701786e-07	4.58099e-07	1.53249e-06
positive regulation of smooth muscle cell proliferation	81	35,13	2	mmu-miR-122-5p,mmu-miR-31-5p	9.62527602780093e-05,0.00027730791444978	4.92165e-07	1.63469e-06
protein dimerization activity	177	27	1	mmu-miR-31-5p	5.41435223443078e-07	5.41435e-07	1.78558e-06
DNA-binding transcription factor activity	796	75	1	mmu-miR-31-5p	5.65028348918301e-07	5.65028e-07	1.85027e-06
integrin-mediated signaling pathway	87	42	1	mmu-miR-122-5p	6.01798803556727e-07	6.01799e-07	1.9569e-06
negative regulation of gene expression	291	96,31	2	mmu-miR-122-5p,mmu-miR-31-5p	0.00024196698288359,0.000141106166856286	6.21154e-07	2.00581e-06
positive regulation of stress fiber assembly	57	31	1	mmu-miR-122-5p	6.71439822857791e-07	6.7144e-07	2.15324e-06
positive regulation of angiogenesis	144	61	1	mmu-miR-122-5p	7.06660931757567e-07	7.06661e-07	2.25067e-06
response to cytokine	79	39	1	mmu-miR-122-5p	7.30560065790231e-07	7.3056e-07	2.31096e-06
stress fiber	82	40	1	mmu-miR-122-5p	7.86978064578667e-07	7.86978e-07	2.4726e-06
regulation of gene expression	395	45	1	mmu-miR-31-5p	8.13007686701942e-07	8.13008e-07	2.53724e-06
regulation of cell cycle	143	53,19	2	mmu-miR-122-5p,mmu-miR-31-5p	0.000272303171977358,0.000169356431097025	8.25117e-07	2.55786e-06
intrinsic apoptotic signaling pathway in response to DNA damage by p53 class mediator	30	16,8	2	mmu-miR-122-5p,mmu-miR-31-5p	0.000466401691299713,0.000113364818550677	9.38789e-07	2.89097e-06
nuclear envelope	186	74	1	mmu-miR-122-5p	9.56036682597539e-07	9.56037e-07	2.9056e-06
chromatin DNA binding	65	15	1	mmu-miR-31-5p	9.55044425972899e-07	9.55044e-07	2.9056e-06
mitotic cell cycle	124	54	1	mmu-miR-122-5p	1.0690496438078e-06	1.06905e-06	3.22797e-06
transforming growth factor beta receptor signaling pathway	80	39	1	mmu-miR-122-5p	1.09848165730929e-06	1.09848e-06	3.29544e-06
positive regulation of phosphatidylinositol 3-kinase signaling	69	35	1	mmu-miR-122-5p	1.18654945189867e-06	1.18655e-06	3.53683e-06
DNA-binding transcription activator activity, RNA polymerase II-specific	466	50	1	mmu-miR-31-5p	1.21844107767191e-06	1.21844e-06	3.60876e-06
actin cytoskeleton	226	86	1	mmu-miR-122-5p	1.23162404079505e-06	1.23162e-06	3.62472e-06
mitotic cytokinesis	48	27	1	mmu-miR-122-5p	1.45110961544406e-06	1.45111e-06	4.24381e-06
guanyl-nucleotide exchange factor activity	201	78	1	mmu-miR-122-5p	1.5681251545551e-06	1.56813e-06	4.49728e-06
cytoplasmic microtubule	68	29,12	2	mmu-miR-122-5p,mmu-miR-31-5p	0.000482405818738932,0.000189076393280513	1.56976e-06	4.49728e-06
endosomal transport	56	30	1	mmu-miR-122-5p	1.5510321059795e-06	1.55103e-06	4.49728e-06
microtubule plus-end binding	19	12,6	2	mmu-miR-122-5p,mmu-miR-31-5p	0.000302402751979884,0.000302991340915079	1.57647e-06	4.49728e-06
collagen binding	67	34	1	mmu-miR-122-5p	1.65871712738921e-06	1.65872e-06	4.70307e-06
post-embryonic development	95	18	1	mmu-miR-31-5p	1.79584262681704e-06	1.79584e-06	5.06101e-06
kidney development	160	65	1	mmu-miR-122-5p	1.82896319924277e-06	1.82896e-06	5.1233e-06
caveola	90	42	1	mmu-miR-122-5p	1.8682860829304e-06	1.86829e-06	5.20211e-06
actin cytoskeleton organization	189	74	1	mmu-miR-122-5p	1.94534145715856e-06	1.94534e-06	5.38443e-06
protein dephosphorylation	175	62,21	2	mmu-miR-122-5p,mmu-miR-31-5p	0.000367752798659153,0.000332820582935673	2.07045e-06	5.69679e-06
regulation of cell adhesion	49	27	1	mmu-miR-122-5p	2.4977482946941e-06	2.49775e-06	6.83208e-06
dendritic spine	200	77	1	mmu-miR-122-5p	2.59355578074734e-06	2.59356e-06	7.05265e-06
nuclear hormone receptor binding	25	9	1	mmu-miR-31-5p	2.69303685071226e-06	2.69304e-06	7.28059e-06
epidermal growth factor receptor binding	34	21	1	mmu-miR-122-5p	2.74622396651823e-06	2.74622e-06	7.38147e-06
growth factor binding	44	25	1	mmu-miR-122-5p	2.76395323505393e-06	2.76395e-06	7.38643e-06
cysteine-type peptidase activity	150	54,19	2	mmu-miR-122-5p,mmu-miR-31-5p	0.000547903119180589,0.000316211564994403	2.87055e-06	7.62746e-06
cellular response to amino acid stimulus	60	31	1	mmu-miR-122-5p	2.89196730089596e-06	2.89197e-06	7.64071e-06
actin filament binding	201	77	1	mmu-miR-122-5p	3.23031512120556e-06	3.23032e-06	8.48642e-06
filopodium	83	39	1	mmu-miR-122-5p	3.48928815931075e-06	3.48929e-06	9.11528e-06
histone H3-K4 methylation	26	9	1	mmu-miR-31-5p	3.92793090885606e-06	3.92793e-06	1.02038e-05
response to drug	341	118	1	mmu-miR-122-5p	4.36801364457706e-06	4.36801e-06	1.1284e-05
Notch binding	23	16	1	mmu-miR-122-5p	4.54102019131158e-06	4.54102e-06	1.16021e-05
coreceptor activity	23	16	1	mmu-miR-122-5p	4.54102019131158e-06	4.54102e-06	1.16021e-05
positive regulation of fibroblast proliferation	64	32	1	mmu-miR-122-5p	5.00920650601054e-06	5.00921e-06	1.27283e-05
neural tube closure	87	40	1	mmu-miR-122-5p	5.15253618140138e-06	5.15254e-06	1.2951e-05
positive regulation of cell growth	87	40	1	mmu-miR-122-5p	5.15253618140138e-06	5.15254e-06	1.2951e-05
brain development	260	94	1	mmu-miR-122-5p	5.28753524241368e-06	5.28754e-06	1.32188e-05
ATPase activity	220	82	1	mmu-miR-122-5p	5.48723772894237e-06	5.48724e-06	1.36447e-05
positive regulation of erythrocyte differentiation	27	9	1	mmu-miR-31-5p	5.61905402640551e-06	5.61905e-06	1.38982e-05
histone deacetylase binding	123	20	1	mmu-miR-31-5p	5.81373901569611e-06	5.81374e-06	1.43036e-05
spindle	194	74	1	mmu-miR-122-5p	5.948690744839e-06	5.94869e-06	1.45407e-05
integral component of endoplasmic reticulum membrane	103	18	1	mmu-miR-31-5p	5.97261690124557e-06	5.97262e-06	1.45407e-05
protein K48-linked deubiquitination	34	10	1	mmu-miR-31-5p	6.06651126023814e-06	6.06651e-06	1.46923e-05
regulation of apoptotic process	204	77	1	mmu-miR-122-5p	6.12998861917315e-06	6.12999e-06	1.47691e-05
positive regulation of protein catabolic process	73	35	1	mmu-miR-122-5p	6.19403915125507e-06	6.19404e-06	1.48465e-05
GDP binding	76	36	1	mmu-miR-122-5p	6.50243350100828e-06	6.50243e-06	1.55058e-05
immune system process	467	153	1	mmu-miR-122-5p	6.60502804380028e-06	6.60503e-06	1.56701e-05
collagen trimer	82	38	1	mmu-miR-122-5p	6.98148954008784e-06	6.98149e-06	1.63959e-05
cell-matrix adhesion	82	38	1	mmu-miR-122-5p	6.98148954008784e-06	6.98149e-06	1.63959e-05
positive regulation of vascular smooth muscle cell proliferation	38	22	1	mmu-miR-122-5p	7.20936038440042e-06	7.20936e-06	1.6846e-05
response to organic cyclic compound	156	62	1	mmu-miR-122-5p	7.26576127547866e-06	7.26576e-06	1.68929e-05
intracellular cholesterol transport	11	6	1	mmu-miR-31-5p	7.40793649927306e-06	7.40794e-06	1.71378e-05
SMAD protein signal transduction	65	32	1	mmu-miR-122-5p	7.61741491640519e-06	7.61741e-06	1.75351e-05
chromosome, centromeric region	147	59	1	mmu-miR-122-5p	8.36283946282911e-06	8.36284e-06	1.91563e-05
apical part of cell	116	49	1	mmu-miR-122-5p	9.23766472621168e-06	9.23766e-06	2.10564e-05
aromatase activity	36	21	1	mmu-miR-122-5p	9.89508760413081e-06	9.89509e-06	2.2445e-05
catalytic activity	504	162	1	mmu-miR-122-5p	1.20121403780807e-05	1.20121e-05	2.71148e-05
cell leading edge	72	34	1	mmu-miR-122-5p	1.26488534459915e-05	1.26489e-05	2.84141e-05
positive regulation of JUN kinase activity	39	22	1	mmu-miR-122-5p	1.28133410259318e-05	1.28133e-05	2.86452e-05
negative regulation of transcription, DNA-templated	634	59	1	mmu-miR-31-5p	1.3235070550617e-05	1.32351e-05	2.94464e-05
ER to Golgi transport vesicle membrane	22	15	1	mmu-miR-122-5p	1.33775893806224e-05	1.33776e-05	2.96218e-05
collagen fibril organization	47	25	1	mmu-miR-122-5p	1.34753742705176e-05	1.34754e-05	2.96969e-05
microtubule cytoskeleton organization	149	59	1	mmu-miR-122-5p	1.36285636011129e-05	1.36286e-05	2.98928e-05
negative regulation of neuron projection development	84	38	1	mmu-miR-122-5p	1.39860007807498e-05	1.3986e-05	3.05328e-05
oxidation-reduction process	818	247	1	mmu-miR-122-5p	1.43260389348256e-05	1.4326e-05	3.1129e-05
aging	195	73	1	mmu-miR-122-5p	1.46561599962475e-05	1.46562e-05	3.16982e-05
Ras protein signal transduction	50	26	1	mmu-miR-122-5p	1.55313527731355e-05	1.55314e-05	3.32815e-05
melanosome	90	16	1	mmu-miR-31-5p	1.55086152642109e-05	1.55086e-05	3.32815e-05
spindle pole	140	56	1	mmu-miR-122-5p	1.57483685575319e-05	1.57484e-05	3.35917e-05
Rho GTPase binding	42	23	1	mmu-miR-122-5p	1.58331711073108e-05	1.58332e-05	3.36184e-05
positive regulation of vascular associated smooth muscle cell migration	20	14	1	mmu-miR-122-5p	1.65346600281187e-05	1.65347e-05	3.49483e-05
Notch signaling pathway	112	47	1	mmu-miR-122-5p	1.71400071753632e-05	1.714e-05	3.60638e-05
midbody	163	63	1	mmu-miR-122-5p	1.75044265746921e-05	1.75044e-05	3.66647e-05
positive regulation of inflammatory response	79	36	1	mmu-miR-122-5p	1.91360694733386e-05	1.91361e-05	3.99026e-05
transcription regulatory region sequence-specific DNA binding	300	34	1	mmu-miR-31-5p	1.94513066155358e-05	1.94513e-05	4.02374e-05
chromosome segregation	91	40	1	mmu-miR-122-5p	1.94697178020098e-05	1.94697e-05	4.02374e-05
endomembrane system	141	56	1	mmu-miR-122-5p	2.01066012799468e-05	2.01066e-05	4.13698e-05
axon guidance	177	67	1	mmu-miR-122-5p	2.13490297616606e-05	2.1349e-05	4.37326e-05
transcription coactivator activity	207	76	1	mmu-miR-122-5p	2.18473206794677e-05	2.18473e-05	4.41696e-05
regulation of cell population proliferation	207	76	1	mmu-miR-122-5p	2.18473206794677e-05	2.18473e-05	4.41696e-05
positive regulation of fat cell differentiation	48	25	1	mmu-miR-122-5p	2.17648608415607e-05	2.17649e-05	4.41696e-05
chromosome	491	157	1	mmu-miR-122-5p	2.21471114848017e-05	2.21471e-05	4.43897e-05
positive regulation of autophagy	64	13	1	mmu-miR-31-5p	2.20983092741675e-05	2.20983e-05	4.43897e-05
oxidative demethylation	16	12	1	mmu-miR-122-5p	2.2837894329101e-05	2.28379e-05	4.55778e-05
negative regulation of cell growth	126	51	1	mmu-miR-122-5p	2.53050597769347e-05	2.53051e-05	5.02857e-05
nuclear chromatin	266	31	1	mmu-miR-31-5p	2.59486475340002e-05	2.59486e-05	5.13452e-05
response to lipopolysaccharide	188	70	1	mmu-miR-122-5p	2.66772988873017e-05	2.66773e-05	5.25633e-05
positive regulation of superoxide anion generation	23	15	1	mmu-miR-122-5p	2.99461566105802e-05	2.99462e-05	5.87551e-05
ubiquitin protein ligase activity	284	98	1	mmu-miR-122-5p	3.0729098553371e-05	3.07291e-05	6.00379e-05
receptor-mediated endocytosis	60	29	1	mmu-miR-122-5p	3.12866927500303e-05	3.12867e-05	6.08716e-05
adherens junction	153	59	1	mmu-miR-122-5p	3.43949829761234e-05	3.4395e-05	6.63638e-05
interstrand cross-link repair	28	17	1	mmu-miR-122-5p	3.42640355852789e-05	3.4264e-05	6.63638e-05
semicircular canal morphogenesis	5	4	1	mmu-miR-31-5p	3.55761189004016e-05	3.55761e-05	6.83591e-05
neuron projection morphogenesis	72	33	1	mmu-miR-122-5p	3.63002084306818e-05	3.63002e-05	6.94634e-05
activation of GTPase activity	90	39	1	mmu-miR-122-5p	3.65132876185097e-05	3.65133e-05	6.95847e-05
lateral plasma membrane	75	34	1	mmu-miR-122-5p	3.68683508014477e-05	3.68684e-05	6.99746e-05
regulation of actin cytoskeleton organization	78	35	1	mmu-miR-122-5p	3.71954813156678e-05	3.71955e-05	7.03085e-05
non-motile cilium assembly	52	26	1	mmu-miR-122-5p	3.79389259386892e-05	3.79389e-05	7.14235e-05
kinetochore	131	52	1	mmu-miR-122-5p	3.97104942030363e-05	3.97105e-05	7.44572e-05
blood vessel maturation	7	7	1	mmu-miR-122-5p	4.39404438001077e-05	4.39404e-05	8.17292e-05
pericardium morphogenesis	7	7	1	mmu-miR-122-5p	4.39404438001077e-05	4.39404e-05	8.17292e-05
glucocorticoid receptor binding	20	7	1	mmu-miR-31-5p	4.44463157607185e-05	4.44463e-05	8.2014e-05
vascular endothelial growth factor receptor signaling pathway	20	7	1	mmu-miR-31-5p	4.44463157607185e-05	4.44463e-05	8.2014e-05
RNA polymerase II activating transcription factor binding	59	12	1	mmu-miR-31-5p	4.4835964861955e-05	4.4836e-05	8.2406e-05
cytoskeleton organization	138	54	1	mmu-miR-122-5p	4.54157173596553e-05	4.54157e-05	8.29871e-05
postsynapse	151	58	1	mmu-miR-122-5p	4.55090417435158e-05	4.5509e-05	8.29871e-05
microtubule	350	116	1	mmu-miR-122-5p	4.69653695869764e-05	4.69654e-05	8.53082e-05
Rho guanyl-nucleotide exchange factor activity	39	21	1	mmu-miR-122-5p	5.166623302354e-05	5.16662e-05	9.31194e-05
calcium ion binding	716	216	1	mmu-miR-122-5p	5.15473306849514e-05	5.15473e-05	9.31194e-05
Wnt signaling pathway	205	74	1	mmu-miR-122-5p	5.32494562446618e-05	5.32495e-05	9.56023e-05
transmembrane receptor protein tyrosine kinase signaling pathway	110	45	1	mmu-miR-122-5p	5.43062968177563e-05	5.43063e-05	9.71247e-05
Rab guanyl-nucleotide exchange factor activity	35	9	1	mmu-miR-31-5p	5.79837726933192e-05	5.79838e-05	0.000103304
epidermal growth factor receptor signaling pathway	42	22	1	mmu-miR-122-5p	6.0082521981901e-05	6.00825e-05	0.000105827
extracellular matrix structural constituent conferring tensile strength	34	19	1	mmu-miR-122-5p	5.96599176601016e-05	5.96599e-05	0.000105827
endocytic recycling	42	22	1	mmu-miR-122-5p	6.0082521981901e-05	6.00825e-05	0.000105827
protein C-terminus binding	233	82	1	mmu-miR-122-5p	6.08579150971468e-05	6.08579e-05	0.000106387
establishment of epithelial cell apical/basal polarity	17	12	1	mmu-miR-122-5p	6.06914583731762e-05	6.06915e-05	0.000106387
oxidoreductase activity, acting on paired donors, with incorporation or reduction of molecular oxygen	120	48	1	mmu-miR-122-5p	6.15216464794449e-05	6.15216e-05	0.000107144
positive regulation of neuron projection development	169	63	1	mmu-miR-122-5p	6.29608881687869e-05	6.29609e-05	0.000109242
2-oxoglutarate-dependent dioxygenase activity	21	7	1	mmu-miR-31-5p	6.36677622247999e-05	6.36678e-05	0.000109913
phosphatase activity	133	52	1	mmu-miR-122-5p	6.38206811745139e-05	6.38207e-05	0.000109913
cellular response to platelet-derived growth factor stimulus	28	8	1	mmu-miR-31-5p	6.6087025748618e-05	6.6087e-05	0.000113397
embryonic camera-type eye morphogenesis	15	6	1	mmu-miR-31-5p	6.69488827222119e-05	6.69489e-05	0.000114453
non-membrane spanning protein tyrosine kinase activity	45	23	1	mmu-miR-122-5p	6.7854343632477e-05	6.78543e-05	0.000115576
cellular protein localization	74	33	1	mmu-miR-122-5p	7.13461690289745e-05	7.13462e-05	0.00012108
COPII-coated ER to Golgi transport vesicle	36	9	1	mmu-miR-31-5p	7.37490341406811e-05	7.3749e-05	0.000124703
organelle membrane	124	49	1	mmu-miR-122-5p	7.47185511206317e-05	7.47186e-05	0.000125885
rhythmic process	146	20	1	mmu-miR-31-5p	7.51188728070786e-05	7.51189e-05	0.000126102
mitotic spindle	99	41	1	mmu-miR-122-5p	8.22642808644851e-05	8.22643e-05	0.0001376
insulin-like growth factor binding	22	14	1	mmu-miR-122-5p	8.29218881416957e-05	8.29219e-05	0.000138203
leukocyte cell-cell adhesion	27	16	1	mmu-miR-122-5p	8.84637354469519e-05	8.84637e-05	0.000146913
protein import into nucleus	93	15	1	mmu-miR-31-5p	9.13084001904714e-05	9.13084e-05	0.000151098
dendrite cytoplasm	37	9	1	mmu-miR-31-5p	9.2965771360601e-05	9.29658e-05	0.000152753
positive regulation of DNA binding	37	9	1	mmu-miR-31-5p	9.2965771360601e-05	9.29658e-05	0.000152753
animal organ morphogenesis	125	49	1	mmu-miR-122-5p	9.46997575170446e-05	9.46998e-05	0.000155054
lung alveolus development	43	22	1	mmu-miR-122-5p	9.54015334881453e-05	9.54015e-05	0.000155655
fat cell differentiation	78	34	1	mmu-miR-122-5p	9.75683526971475e-05	9.75684e-05	0.000158634
basolateral plasma membrane	236	82	1	mmu-miR-122-5p	0.000100183736590002	0.000100184	0.000161952
transferase activity, transferring acyl groups	168	62	1	mmu-miR-122-5p	0.000100305880907568	0.000100306	0.000161952
ciliary transition zone	35	19	1	mmu-miR-122-5p	0.000101371250096507	0.000101371	0.000163106
vesicle-mediated transport	250	86	1	mmu-miR-122-5p	0.000102589960680634	0.00010259	0.000164498
trans-Golgi network	202	72	1	mmu-miR-122-5p	0.00010539031836116	0.00010539	0.000168407
xenobiotic transmembrane transporter activity	20	13	1	mmu-miR-122-5p	0.000109420566217292	0.000109421	0.000174249
transcription factor complex	261	29	1	mmu-miR-31-5p	0.000109980670870497	0.000109981	0.000174477
neuron projection	522	48	1	mmu-miR-31-5p	0.000110314752049055	0.000110315	0.000174477
iron ion binding	196	70	1	mmu-miR-122-5p	0.000121611368575022	0.000121611	0.000191692
negative regulation of cell population proliferation	386	124	1	mmu-miR-122-5p	0.000122899287050542	0.000122899	0.000192352
protein deubiquitination	85	14	1	mmu-miR-31-5p	0.000123073681704293	0.000123074	0.000192352
T cell receptor signaling pathway	88	37	1	mmu-miR-122-5p	0.000123270683408977	0.000123271	0.000192352
cortical actin cytoskeleton	55	26	1	mmu-miR-122-5p	0.000126372524083788	0.000126373	0.000196533
magnesium ion binding	224	78	1	mmu-miR-122-5p	0.000134577720463526	0.000134578	0.000208595
cellular response to growth factor stimulus	73	32	1	mmu-miR-122-5p	0.000135950082333962	0.00013595	0.000210023
smoothened signaling pathway	70	31	1	mmu-miR-122-5p	0.000136752516097613	0.000136753	0.000210563
peptidyl-proline dioxygenase activity	3	3	1	mmu-miR-31-5p	0.000142408904803793	0.000142409	0.000217829
peptidyl-proline 4-dioxygenase activity	3	3	1	mmu-miR-31-5p	0.000142408904803793	0.000142409	0.000217829
histone H4 acetylation	39	9	1	mmu-miR-31-5p	0.000144123320499069	0.000144123	0.000219729
protein K63-linked deubiquitination	31	8	1	mmu-miR-31-5p	0.000145839686050898	0.00014584	0.000221619
G2/M transition of mitotic cell cycle	44	22	1	mmu-miR-122-5p	0.00014799677695636	0.000147997	0.000224164
phosphatidylinositol phosphorylation	57	11	1	mmu-miR-31-5p	0.000152287487601121	0.000152287	0.000229915
vasculature development	28	16	1	mmu-miR-122-5p	0.000160730001929183	0.00016073	0.000241095
regulation of angiogenesis	28	16	1	mmu-miR-122-5p	0.000160730001929183	0.00016073	0.000241095
heme binding	184	66	1	mmu-miR-122-5p	0.000161762403593816	0.000161762	0.000241863
actin filament organization	134	51	1	mmu-miR-122-5p	0.000165809425399867	0.000165809	0.00024712
ubiquitin ligase complex	98	15	1	mmu-miR-31-5p	0.000167364599872481	0.000167365	0.000248641
negative regulation of angiogenesis	105	42	1	mmu-miR-122-5p	0.000171992404645411	0.000171992	0.000254702
negative regulation of protein kinase activity	77	33	1	mmu-miR-122-5p	0.000181834485210828	0.000181834	0.000267573
ruffle assembly	16	11	1	mmu-miR-122-5p	0.000181676094366483	0.000181676	0.000267573
regulation of multicellular organism growth	32	8	1	mmu-miR-31-5p	0.000185606117762818	0.000185606	0.000272261
liver development	99	40	1	mmu-miR-122-5p	0.000188620871136652	0.000188621	0.000274704
positive regulation of axonogenesis	39	20	1	mmu-miR-122-5p	0.000189043915207034	0.000189044	0.000274704
intrinsic apoptotic signaling pathway in response to endoplasmic reticulum stress	39	20	1	mmu-miR-122-5p	0.000189043915207034	0.000189044	0.000274704
signaling receptor binding	372	119	1	mmu-miR-122-5p	0.00020114712047397	0.000201147	0.000291381
double-stranded DNA binding	145	19	1	mmu-miR-31-5p	0.000203454700319466	0.000203455	0.000293809
actin filament	93	38	1	mmu-miR-122-5p	0.000205380177865811	0.00020538	0.000295671
positive regulation of pri-miRNA transcription by RNA polymerase II	42	21	1	mmu-miR-122-5p	0.000208391733413367	0.000208392	0.000299081
receptor complex	206	72	1	mmu-miR-122-5p	0.000209456432665788	0.000209456	0.000299684
myelin sheath	189	67	1	mmu-miR-122-5p	0.000214753984295286	0.000214754	0.000306321
natural killer cell differentiation	18	6	1	mmu-miR-31-5p	0.000216863544302232	0.000216864	0.000306509
positive regulation of vascular endothelial cell proliferation	18	6	1	mmu-miR-31-5p	0.000216863544302232	0.000216864	0.000306509
Lys48-specific deubiquitinase activity	18	6	1	mmu-miR-31-5p	0.000216863544302232	0.000216864	0.000306509
regulation of axonogenesis	25	7	1	mmu-miR-31-5p	0.000218991028777387	0.000218991	0.000308578
histone acetylation	50	10	1	mmu-miR-31-5p	0.000221834074475749	0.000221834	0.00031164
phosphotyrosine residue binding	45	22	1	mmu-miR-122-5p	0.000224654756657466	0.000224655	0.000312112
metallocarboxypeptidase activity	26	15	1	mmu-miR-122-5p	0.000223271229306314	0.000223271	0.000312112
negative regulation of epidermal growth factor-activated receptor activity	12	5	1	mmu-miR-31-5p	0.000224855030605376	0.000224855	0.000312112
response to X-ray	21	13	1	mmu-miR-122-5p	0.000224396045218064	0.000224396	0.000312112
regulation of nitric oxide biosynthetic process	7	4	1	mmu-miR-31-5p	0.000228761655521518	0.000228762	0.00031565
type I pneumocyte differentiation	7	4	1	mmu-miR-31-5p	0.000228761655521518	0.000228762	0.00031565
GTPase activity	312	102	1	mmu-miR-122-5p	0.000230241456627556	0.000230241	0.000316752
endoplasmic reticulum to Golgi vesicle-mediated transport	101	15	1	mmu-miR-31-5p	0.000235490166874752	0.00023549	0.000323017
endoplasmic reticulum-Golgi intermediate compartment	80	13	1	mmu-miR-31-5p	0.000244314617030981	0.000244315	0.000334136
positive regulation of actin filament polymerization	51	24	1	mmu-miR-122-5p	0.00024800336369633	0.000248003	0.000338186
positive regulation of protein phosphorylation	221	76	1	mmu-miR-122-5p	0.000253114277198539	0.000253114	0.000344147
positive regulation of epithelial cell proliferation	72	31	1	mmu-miR-122-5p	0.00025492632401066	0.000254926	0.0003456
inflammatory response	356	114	1	mmu-miR-122-5p	0.000258187052878152	0.000258187	0.000348956
kinase binding	113	16	1	mmu-miR-31-5p	0.00025965350178086	0.000259654	0.000348956
lung development	113	16	1	mmu-miR-31-5p	0.00025965350178086	0.000259654	0.000348956
protein polyubiquitination	163	59	1	mmu-miR-122-5p	0.000265409110668359	0.000265409	0.000351506
glial cell migration	12	9	1	mmu-miR-122-5p	0.000266842187879613	0.000266842	0.000351506
semaphorin receptor activity	12	9	1	mmu-miR-122-5p	0.000266842187879613	0.000266842	0.000351506
embryonic digit morphogenesis	63	28	1	mmu-miR-122-5p	0.000263191298699916	0.000263191	0.000351506
cell maturation	42	9	1	mmu-miR-31-5p	0.000263340070382094	0.00026334	0.000351506
semaphorin-plexin signaling pathway involved in axon guidance	12	9	1	mmu-miR-122-5p	0.000266842187879613	0.000266842	0.000351506
regulation of Golgi organization	12	9	1	mmu-miR-122-5p	0.000266842187879613	0.000266842	0.000351506
phosphoprotein phosphatase activity	143	53	1	mmu-miR-122-5p	0.000272303171977358	0.000272303	0.000357686
microtubule binding	246	83	1	mmu-miR-122-5p	0.000275572975747843	0.000275573	0.000360962
amyloid precursor protein catabolic process	8	7	1	mmu-miR-122-5p	0.000278196223234283	0.000278196	0.000361344
coronary artery morphogenesis	8	7	1	mmu-miR-122-5p	0.000278196223234283	0.000278196	0.000361344
cellular response to UV-B	8	7	1	mmu-miR-122-5p	0.000278196223234283	0.000278196	0.000361344
positive regulation of phosphorylation	34	8	1	mmu-miR-31-5p	0.000291924615673326	0.000291925	0.00037812
centrosome cycle	40	20	1	mmu-miR-122-5p	0.000293704107098165	0.000293704	0.000378317
endosome to melanosome transport	10	8	1	mmu-miR-122-5p	0.000293057859819759	0.000293058	0.000378317
regulation of mitotic nuclear division	19	12	1	mmu-miR-122-5p	0.000302402751979884	0.000302403	0.000387063
stress granule assembly	19	6	1	mmu-miR-31-5p	0.000302991340915079	0.000302991	0.000387063
negative regulation of cell migration involved in sprouting angiogenesis	19	12	1	mmu-miR-122-5p	0.000302402751979884	0.000302403	0.000387063
positive regulation of protein import into nucleus	52	10	1	mmu-miR-31-5p	0.000310739279461959	0.000310739	0.000395873
RNA polymerase II transcription factor complex	82	13	1	mmu-miR-31-5p	0.000314030217830914	0.00031403	0.000398973
thiol-dependent ubiquitinyl hydrolase activity	93	14	1	mmu-miR-31-5p	0.000325899312600974	0.000325899	0.000412924
podosome	32	17	1	mmu-miR-122-5p	0.000330749454442155	0.000330749	0.000417931
cellular response to mechanical stimulus	76	32	1	mmu-miR-122-5p	0.000333558563942337	0.000333559	0.000420338
negative regulation of protein phosphorylation	95	38	1	mmu-miR-122-5p	0.000342664299672111	0.000342664	0.000430646
vascular endothelial growth factor signaling pathway	13	5	1	mmu-miR-31-5p	0.000349683820705435	0.000349684	0.000438283
exocytosis	108	42	1	mmu-miR-122-5p	0.000352625234697635	0.000352625	0.000440782
Rho protein signal transduction	52	24	1	mmu-miR-122-5p	0.00035712521216346	0.000357125	0.00044521
axon cytoplasm	61	27	1	mmu-miR-122-5p	0.000365062727483282	0.000365063	0.000453888
protein heterodimerization activity	359	114	1	mmu-miR-122-5p	0.000369675262933018	0.000369675	0.000458397
branching involved in blood vessel morphogenesis	35	18	1	mmu-miR-122-5p	0.000376026422937494	0.000376026	0.000463799
protein tyrosine kinase binding	35	18	1	mmu-miR-122-5p	0.000376026422937494	0.000376026	0.000463799
phosphatidylinositol phosphate binding	17	11	1	mmu-miR-122-5p	0.000403481260354214	0.000403481	0.000496346
dendrite	574	172	1	mmu-miR-122-5p	0.000408054490126293	0.000408054	0.000500647
positive regulation of Notch signaling pathway	38	19	1	mmu-miR-122-5p	0.000414364694694925	0.000414365	0.000507052
peptidyl-tyrosine dephosphorylation	96	38	1	mmu-miR-122-5p	0.000438089751031741	0.00043809	0.000534676
determination of left/right symmetry	77	32	1	mmu-miR-122-5p	0.000441451242151406	0.000441451	0.000537369
response to organic substance	109	42	1	mmu-miR-122-5p	0.00044280596157598	0.000442806	0.00053761
cellular response to hydrogen peroxide	74	31	1	mmu-miR-122-5p	0.000456339105334491	0.000456339	0.000552598
phosphatidylinositol-3-phosphate binding	44	21	1	mmu-miR-122-5p	0.000469864884824513	0.000469865	0.000567499
late endosome membrane	116	44	1	mmu-miR-122-5p	0.000488441862644509	0.000488442	0.000588408
centriole	136	50	1	mmu-miR-122-5p	0.000495914044388971	0.000495914	0.000595866
extrinsic component of membrane	62	27	1	mmu-miR-122-5p	0.0005009685249107	0.000500969	0.000600388
intercalated disc	53	24	1	mmu-miR-122-5p	0.000506200464343841	0.0005062	0.000605098
cell-cell adhesion	153	55	1	mmu-miR-122-5p	0.000510098957913612	0.000510099	0.000608195
dephosphorylation	174	61	1	mmu-miR-122-5p	0.000558122366878852	0.000558122	0.000663752
cerebral cortex development	78	32	1	mmu-miR-122-5p	0.000579066263436429	0.000579066	0.000686903
superoxide metabolic process	20	12	1	mmu-miR-122-5p	0.000591876030623771	0.000591876	0.000696765
xenobiotic transport	20	12	1	mmu-miR-122-5p	0.000591876030623771	0.000591876	0.000696765
positive regulation of T cell migration	20	12	1	mmu-miR-122-5p	0.000591876030623771	0.000591876	0.000696765
cellular response to leukemia inhibitory factor	117	44	1	mmu-miR-122-5p	0.000604178451084628	0.000604178	0.000709452
nuclear euchromatin	39	19	1	mmu-miR-122-5p	0.000628419435208413	0.000628419	0.000732369
protein kinase B signaling	39	19	1	mmu-miR-122-5p	0.000628419435208413	0.000628419	0.000732369
protein phosphatase 2A binding	39	19	1	mmu-miR-122-5p	0.000628419435208413	0.000628419	0.000732369
response to mechanical stimulus	69	29	1	mmu-miR-122-5p	0.000644336249176124	0.000644336	0.000749041
chromosome condensation	28	15	1	mmu-miR-122-5p	0.000658377436670517	0.000658377	0.000761556
endodermal cell differentiation	28	15	1	mmu-miR-122-5p	0.000658377436670517	0.000658377	0.000761556
vasculogenesis	66	28	1	mmu-miR-122-5p	0.000663021104537299	0.000663021	0.000765024
glomerular filtration	13	9	1	mmu-miR-122-5p	0.000682795643818169	0.000682796	0.000778186
regulation of microtubule-based process	13	9	1	mmu-miR-122-5p	0.000682795643818169	0.000682796	0.000778186
ciliary basal body	158	56	1	mmu-miR-122-5p	0.000679062695719959	0.000679063	0.000778186
positive regulation of NF-kappaB transcription factor activity	141	51	1	mmu-miR-122-5p	0.000678444371447156	0.000678444	0.000778186
negative regulation of platelet aggregation	13	9	1	mmu-miR-122-5p	0.000682795643818169	0.000682796	0.000778186
response to estradiol	121	45	1	mmu-miR-122-5p	0.000695693911203075	0.000695694	0.000790948
positive regulation of pathway-restricted SMAD protein phosphorylation	48	22	1	mmu-miR-122-5p	0.000699077236626416	0.000699077	0.000792856
negative regulation of cell adhesion	54	24	1	mmu-miR-122-5p	0.000706852034209207	0.000706852	0.000799723
long-chain fatty acid metabolic process	23	13	1	mmu-miR-122-5p	0.000771192336385912	0.000771192	0.000847536
neutrophil activation involved in immune response	5	5	1	mmu-miR-122-5p	0.000772807093350062	0.000772807	0.000847536
cellular aromatic compound metabolic process	5	5	1	mmu-miR-122-5p	0.000772807093350062	0.000772807	0.000847536
cell-substrate junction assembly	5	5	1	mmu-miR-122-5p	0.000772807093350062	0.000772807	0.000847536
response to purine-containing compound	5	5	1	mmu-miR-122-5p	0.000772807093350062	0.000772807	0.000847536
L-leucine transmembrane transporter activity	5	5	1	mmu-miR-122-5p	0.000772807093350062	0.000772807	0.000847536
membrane to membrane docking	5	5	1	mmu-miR-122-5p	0.000772807093350062	0.000772807	0.000847536
regulation of vascular endothelial growth factor receptor signaling pathway	5	5	1	mmu-miR-122-5p	0.000772807093350062	0.000772807	0.000847536
negative regulation of Golgi to plasma membrane protein transport	5	5	1	mmu-miR-122-5p	0.000772807093350062	0.000772807	0.000847536
retinal blood vessel morphogenesis	5	5	1	mmu-miR-122-5p	0.000772807093350062	0.000772807	0.000847536
fibrinogen binding	5	5	1	mmu-miR-122-5p	0.000772807093350062	0.000772807	0.000847536
AIM2 inflammasome complex	5	5	1	mmu-miR-122-5p	0.000772807093350062	0.000772807	0.000847536
regulation of vesicle size	5	5	1	mmu-miR-122-5p	0.000772807093350062	0.000772807	0.000847536
GTPase activating protein binding	18	11	1	mmu-miR-122-5p	0.000813771993601795	0.000813772	0.000884121
activin receptor signaling pathway	18	11	1	mmu-miR-122-5p	0.000813771993601795	0.000813772	0.000884121
bone remodeling	18	11	1	mmu-miR-122-5p	0.000813771993601795	0.000813772	0.000884121
tight junction	18	11	1	mmu-miR-122-5p	0.000813771993601795	0.000813772	0.000884121
BMP signaling pathway	73	30	1	mmu-miR-122-5p	0.000819896660707843	0.000819897	0.000888699
regulation of ERK1 and ERK2 cascade	34	17	1	mmu-miR-122-5p	0.000827673709824872	0.000827674	0.000892966
positive regulation of G1/S transition of mitotic cell cycle	34	17	1	mmu-miR-122-5p	0.000827673709824872	0.000827674	0.000892966
fascia adherens	11	8	1	mmu-miR-122-5p	0.000848415435968271	0.000848415	0.000911243
steroid metabolic process	112	42	1	mmu-miR-122-5p	0.000848533464607183	0.000848533	0.000911243
positive regulation of I-kappaB kinase/NF-kappaB signaling	139	50	1	mmu-miR-122-5p	0.000877360395048125	0.00087736	0.000940029
SNARE binding	67	28	1	mmu-miR-122-5p	0.00088244765206309	0.000882448	0.000941143
blood vessel development	67	28	1	mmu-miR-122-5p	0.00088244765206309	0.000882448	0.000941143
cysteine-type endopeptidase activity	83	33	1	mmu-miR-122-5p	0.000923641505807079	0.000923642	0.000982822
positive regulation of smooth muscle cell migration	40	19	1	mmu-miR-122-5p	0.000931257113022462	0.000931257	0.000988663
response to toxic substance	96	37	1	mmu-miR-122-5p	0.000935230982960126	0.000935231	0.000990621
regulation of actin filament polymerization	43	20	1	mmu-miR-122-5p	0.000961161431980686	0.000961161	0.00101577
cell morphogenesis involved in differentiation	9	7	1	mmu-miR-122-5p	0.000991824492212753	0.000991824	0.00101586
morphogenesis of a branching structure	9	7	1	mmu-miR-122-5p	0.000991824492212753	0.000991824	0.00101586
semaphorin receptor complex	9	7	1	mmu-miR-122-5p	0.000991824492212753	0.000991824	0.00101586
marginal zone B cell differentiation	9	7	1	mmu-miR-122-5p	0.000991824492212753	0.000991824	0.00101586
DNA-templated transcription, termination	9	7	1	mmu-miR-122-5p	0.000991824492212753	0.000991824	0.00101586
negative regulation of neuroblast proliferation	9	7	1	mmu-miR-122-5p	0.000991824492212753	0.000991824	0.00101586
toxin transmembrane transporter activity	9	7	1	mmu-miR-122-5p	0.000991824492212753	0.000991824	0.00101586
integrin activation	9	7	1	mmu-miR-122-5p	0.000991824492212753	0.000991824	0.00101586
regulation of epidermal growth factor receptor signaling pathway	9	7	1	mmu-miR-122-5p	0.000991824492212753	0.000991824	0.00101586
negative regulation of apoptotic process	603	177	1	mmu-miR-122-5p	0.000987995818408938	0.000987996	0.00101586
regulation of B cell differentiation	9	7	1	mmu-miR-122-5p	0.000991824492212753	0.000991824	0.00101586
positive regulation of alpha-beta T cell differentiation	9	7	1	mmu-miR-122-5p	0.000991824492212753	0.000991824	0.00101586
angiogenesis involved in wound healing	9	7	1	mmu-miR-122-5p	0.000991824492212753	0.000991824	0.00101586
positive regulation of protein localization to early endosome	9	7	1	mmu-miR-122-5p	0.000991824492212753	0.000991824	0.00101586
condensin complex	7	6	1	mmu-miR-122-5p	0.00102637870042297	0.00102638	0.00103304
collagen type IV trimer	7	6	1	mmu-miR-122-5p	0.00102637870042297	0.00102638	0.00103304
UDP-N-acetylglucosamine biosynthetic process	7	6	1	mmu-miR-122-5p	0.00102637870042297	0.00102638	0.00103304
SMAD protein complex assembly	7	6	1	mmu-miR-122-5p	0.00102637870042297	0.00102638	0.00103304
cell-substrate junction	7	6	1	mmu-miR-122-5p	0.00102637870042297	0.00102638	0.00103304
regulation of microvillus assembly	7	6	1	mmu-miR-122-5p	0.00102637870042297	0.00102638	0.00103304
Elongator holoenzyme complex	7	6	1	mmu-miR-122-5p	0.00102637870042297	0.00102638	0.00103304
macropinocytosis	7	6	1	mmu-miR-122-5p	0.00102637870042297	0.00102638	0.00103304
skeletal system development	103	39	1	mmu-miR-122-5p	0.00103026495318356	0.00103026	0.00103455
neuron projection development	157	55	1	mmu-miR-122-5p	0.00103233002018864	0.00103233	0.00103455
DNA repair	350	109	1	mmu-miR-122-5p	0.00105400804538837	0.00105401	0.00105401
1.5 Pfam
NO RESULTS
2 - COMPUTATIONAL VALIDATION
2.1. KEGG							2.3. My Sig DB (Hallmark )
							2.4. GO terms (All)
																2.5 Pfam
																NO RESULTS
2.2. Reactome

## Sheet: DOWN_ceNET_9mo
Table S8. Enrichment results for miRNA sets used in the development of 9-month DOWN ceNET. Experimental and computational results are shown (miRPath v4.0)
1 - EXPERIMENTAL									1 - EXPERIMENTAL VIZUALIZATIONS
1.1. KEGG									1.1. KEGG
Term Name	Term Genes	Target Genes (n)	miRNAs (n)	miRNA Names	P-value separate	Merged P-value	Merged FDR
Th17 cell differentiation	105	11	1	mmu-miR-467a-5p	1.4563629960122e-07	1.45636e-07	2.76709e-06
Cushing syndrome	165	4	1	mmu-miR-99b-3p	6.03948907354021e-07	6.03949e-07	5.73751e-06
Cellular senescence	182	11	1	mmu-miR-467a-5p	3.26515885165464e-05	3.26516e-05	0.000206793
MicroRNAs in cancer	164	10	1	mmu-miR-467a-5p	7.02754083174798e-05	7.02754e-05	0.000333808
C-type lectin receptor signaling pathway	114	8	1	mmu-miR-467a-5p	0.000145545465046236	0.000145545	0.000553073
PD-L1 expression and PD-1 checkpoint pathway in cancer	91	7	1	mmu-miR-467a-5p	0.000217205648498092	0.000217206	0.000687818
Cell cycle	125	8	1	mmu-miR-467a-5p	0.000275032554863272	0.000275033	0.000746517
p53 signaling pathway	72	6	1	mmu-miR-467a-5p	0.000403302461777778	0.000403302	0.000766275
Osteoclast differentiation	128	8	1	mmu-miR-467a-5p	0.000323286456794672	0.000323286	0.000766275
Hepatitis B	166	9	1	mmu-miR-467a-5p	0.000394540090616449	0.00039454	0.000766275
T cell receptor signaling pathway	106	7	1	mmu-miR-467a-5p	0.000553795913640231	0.000553796	0.00094628
Salmonella infection	253	11	1	mmu-miR-467a-5p	0.00059765064120716	0.000597651	0.00094628
Ubiquitin mediated proteolysis	145	8	1	mmu-miR-467a-5p	0.000744596025504233	0.000744596	0.00108826
Endocytosis	267	11	1	mmu-miR-467a-5p	0.00093335172411023	0.000933352	0.00126669
TNF signaling pathway	119	7	1	mmu-miR-467a-5p	0.00110240045387634	0.0011024	0.00139637
Human T-cell leukemia virus 1 infection	244	10	1	mmu-miR-467a-5p	0.00166146162728309	0.00166146	0.00197299
FoxO signaling pathway	136	7	1	mmu-miR-467a-5p	0.00238048925304811	0.00238049	0.00248115
Apoptosis	137	7	1	mmu-miR-467a-5p	0.00248115096510052	0.00248115	0.00248115
Yersinia infection	136	7	1	mmu-miR-467a-5p	0.00238048925304811	0.00238049	0.00248115
1.1. Reactome
Term Name	Term Genes	Target Genes (n)	miRNAs (n)	miRNA Names	P-value separate	Merged P-value	Merged FDR
Gene expression (Transcription)	1119	50,37	2	mmu-miR-24-3p,mmu-miR-467a-5p	1.2723158295712e-06,2.02789728363844e-05	6.54851e-10	8.51307e-09
Post-transcriptional silencing by small RNAs	7	5	1	mmu-miR-467a-5p	2.31059679628305e-08	2.3106e-08	1.50189e-07
RNA Polymerase II Transcription	1014	47	1	mmu-miR-24-3p	1.03276052351299e-06	1.03276e-06	4.4753e-06
Apoptosis	100	11	1	mmu-miR-24-3p	1.47937938496782e-05	1.47938e-05	3.84639e-05
Programmed Cell Death	117	12	1	mmu-miR-24-3p	1.24396065274264e-05	1.24396e-05	3.84639e-05
Signaling by WNT	236	4	1	mmu-miR-99b-3p	2.48208693534557e-05	2.48209e-05	5.37786e-05		1.1. Reactome
Generic Transcription Pathway	892	39	1	mmu-miR-24-3p	3.99201867399458e-05	3.99202e-05	7.41375e-05
Chromatin modifying enzymes	213	15	1	mmu-miR-24-3p	9.42988324588652e-05	9.42988e-05	0.000122588
Chromatin organization	213	15	1	mmu-miR-24-3p	9.42988324588652e-05	9.42988e-05	0.000122588
Apoptotic execution phase	48	7	1	mmu-miR-24-3p	9.15840365304543e-05	9.1584e-05	0.000122588
Apoptotic cleavage of cellular proteins	36	6	1	mmu-miR-24-3p	0.00013744362214143	0.000137444	0.000162433
RNA polymerase II transcribes snRNA genes	73	8	1	mmu-miR-24-3p	0.000227590411879838	0.00022759	0.00022759
Interferon gamma signaling	14	4	1	mmu-miR-24-3p	0.000212715669796427	0.000212716	0.00022759
1.3. MySigDB (Hallmark )
Term Name	Term Genes	Target Genes (n)	miRNAs (n)	miRNA Names	P-value separate	Merged P-value	Merged FDR
HALLMARK_APOPTOSIS	162	15,11	2	mmu-miR-24-3p,mmu-miR-467a-5p	0.000229818112204404,0.000884234278965106	3.33453e-06	3.00107e-05
HALLMARK_INFLAMMATORY_RESPONSE	201	16	1	mmu-miR-24-3p	0.00078751989583027	0.00078752	0.00354384
HALLMARK_TNFA_SIGNALING_VIA_NFKB	202	12	1	mmu-miR-467a-5p	0.00166338541623383	0.00166339	0.00397569
HALLMARK_INTERFERON_GAMMA_RESPONSE	199	15	1	mmu-miR-24-3p	0.00200088304855495	0.00200088	0.00397569
HALLMARK_ALLOGRAFT_REJECTION	201	15	1	mmu-miR-24-3p	0.00220871496740116	0.00220871	0.00397569
HALLMARK_G2M_CHECKPOINT	205	15	1	mmu-miR-24-3p	0.00267862832106165	0.00267863	0.00401794
HALLMARK_UNFOLDED_PROTEIN_RESPONSE	115	10	1	mmu-miR-24-3p	0.00415627554124321	0.00415628	0.00534378
HALLMARK_IL2_STAT5_SIGNALING	200	14	1	mmu-miR-24-3p	0.00551679464293874	0.00551679	0.00620639
HALLMARK_HYPOXIA	203	14	1	mmu-miR-24-3p	0.00628670687608003	0.00628671	0.00628671
1.4. GO terms (All)
Term Name	Term Genes	Target Genes (n)	miRNAs (n)	miRNA Names	P-value separate	Merged P-value	Merged FDR
nucleus	6006	178,142	2	mmu-miR-24-3p,mmu-miR-467a-5p	1.27573286587636e-21,1.47418736566883e-21	1.8257e-40	1.02239e-38
nucleoplasm	3076	103,81	2	mmu-miR-24-3p,mmu-miR-467a-5p	1.8748083598855e-14,2.84393001507778e-13	3.27886e-25	9.18082e-24
protein binding	6801	173,131	2	mmu-miR-24-3p,mmu-miR-467a-5p	9.16818983296574e-14,9.23608992327766e-12	4.77825e-23	8.91941e-22
cytosol	3651	109,79	2	mmu-miR-24-3p,mmu-miR-467a-5p	4.85441715675505e-12,9.85815619629075e-09	2.17676e-18	3.04747e-17
DNA binding	1844	61,56	2	mmu-miR-24-3p,mmu-miR-467a-5p	2.18455735710543e-08,1.88894028014953e-11	1.78808e-17	2.00265e-16
positive regulation of transcription by RNA polymerase II	1184	42,45	2	mmu-miR-24-3p,mmu-miR-467a-5p	7.65167945900174e-07,1.7677548551001e-12	5.70059e-17	5.32055e-16
cytoplasm	6699	166,116	2	mmu-miR-24-3p,mmu-miR-467a-5p	5.61551730695412e-12,3.26820928326206e-07	7.67864e-17	6.14291e-16
transcription regulatory region sequence-specific DNA binding	300	19,17	2	mmu-miR-24-3p,mmu-miR-467a-5p	3.27556808766807e-07,9.17978344910171e-08	9.66276e-13	6.76393e-12
chromatin organization	344	18,20	2	mmu-miR-24-3p,mmu-miR-467a-5p	9.81246086920906e-06,4.21800605911051e-09	1.31682e-12	8.19357e-12
RNA polymerase II cis-regulatory region sequence-specific DNA binding	638	26,26	2	mmu-miR-24-3p,mmu-miR-467a-5p	1.06191647746979e-05,3.24271526753826e-08	1.02262e-11	5.72666e-11
cell cycle	597	23,26	2	mmu-miR-24-3p,mmu-miR-467a-5p	8.09091123067795e-05,8.47633189188197e-09	1.98942e-11	1.01279e-10
protein ubiquitination	540	22,23	2	mmu-miR-24-3p,mmu-miR-467a-5p	5.12700915428061e-05,9.57377487787538e-08	1.32726e-10	6.19386e-10
transferase activity	1801	54,44	2	mmu-miR-24-3p,mmu-miR-467a-5p	3.32440491613047e-06,1.93682520833439e-06	1.72358e-10	7.42465e-10
protein kinase binding	522	26,18	2	mmu-miR-24-3p,mmu-miR-467a-5p	2.68152399773451e-07,4.28653221440113e-05	3.0103e-10	1.20412e-09		1.3. MySigDB (Hallmark )
positive regulation of transcription, DNA-templated	618	26,20	2	mmu-miR-24-3p,mmu-miR-467a-5p	6.06823950689771e-06,3.93365133782283e-05	5.52737e-09	2.06355e-08
RNA binding	922	34,25	2	mmu-miR-24-3p,mmu-miR-467a-5p	4.08127103282287e-06,7.87286552471636e-05	7.34477e-09	2.57067e-08
metal ion binding	3576	76	1	mmu-miR-467a-5p	4.65891525222522e-08	4.65892e-08	1.5347e-07
double-stranded RNA binding	81	11	1	mmu-miR-24-3p	5.67410136975589e-08	5.6741e-08	1.76528e-07
in utero embryonic development	252	17	1	mmu-miR-24-3p	5.7197644858204e-07	5.71976e-07	1.68583e-06
negative regulation of transcription by RNA polymerase II	865	28	1	mmu-miR-467a-5p	1.05641288456704e-06	1.05641e-06	2.95796e-06
ubiquitin protein ligase activity	284	15	1	mmu-miR-467a-5p	1.28893032326492e-06	1.28893e-06	3.43715e-06
nucleic acid binding	1371	37	1	mmu-miR-467a-5p	1.48327543693153e-06	1.48328e-06	3.77561e-06
DNA-binding transcription factor activity	796	26	1	mmu-miR-467a-5p	2.22855123462493e-06	2.22855e-06	5.42604e-06
DNA-binding transcription activator activity, RNA polymerase II-specific	466	19	1	mmu-miR-467a-5p	2.46671432827943e-06	2.46671e-06	5.52544e-06
transcription factor complex	261	14	1	mmu-miR-467a-5p	2.44118221378777e-06	2.44118e-06	5.52544e-06
gene silencing by RNA	54	7	1	mmu-miR-467a-5p	2.91400131621607e-06	2.914e-06	6.27631e-06
ATP binding	1524	48	1	mmu-miR-24-3p	3.3783175084001e-06	3.37832e-06	7.00688e-06
peptidyl-serine phosphorylation	166	11	1	mmu-miR-467a-5p	4.032281092589e-06	4.03228e-06	8.06456e-06
ubiquitin-protein transferase activity	241	13	1	mmu-miR-467a-5p	5.27480876429732e-06	5.27481e-06	1.01858e-05
non-membrane spanning protein tyrosine kinase activity	45	7	1	mmu-miR-24-3p	6.09963186822986e-06	6.09963e-06	1.08745e-05
nuclear speck	400	20	1	mmu-miR-24-3p	6.21397394228716e-06	6.21397e-06	1.08745e-05
positive regulation of apoptotic process	365	19	1	mmu-miR-24-3p	5.99038657505603e-06	5.99039e-06	1.08745e-05
regulation of cell cycle	143	10	1	mmu-miR-467a-5p	6.90155642799952e-06	6.90156e-06	1.17117e-05
miRNA mediated inhibition of translation	24	5	1	mmu-miR-467a-5p	7.19864076294673e-06	7.19864e-06	1.18566e-05
cell division	372	16	1	mmu-miR-467a-5p	8.04141882268267e-06	8.04142e-06	1.28663e-05
nucleotide binding	1816	53	1	mmu-miR-24-3p	8.97004846768579e-06	8.97005e-06	1.39534e-05
positive regulation of nuclear-transcribed mRNA poly(A) tail shortening	13	4	1	mmu-miR-467a-5p	1.16857451802732e-05	1.16857e-05	1.76865e-05
chromosome	491	22	1	mmu-miR-24-3p	1.21682332648767e-05	1.21682e-05	1.79321e-05
negative regulation of gene expression	291	16	1	mmu-miR-24-3p	1.66900259858706e-05	1.669e-05	2.3366e-05
Cajal body	52	7	1	mmu-miR-24-3p	1.63629976207801e-05	1.6363e-05	2.3366e-05
PML body	98	8	1	mmu-miR-467a-5p	1.89272975180847e-05	1.89273e-05	2.58519e-05
SMAD binding	56	7	1	mmu-miR-24-3p	2.68779508198237e-05	2.6878e-05	3.58373e-05
ubiquitin-dependent protein catabolic process	283	13	1	mmu-miR-467a-5p	2.91036273643318e-05	2.91036e-05	3.79024e-05
regulation of necroptotic process	6	3	1	mmu-miR-467a-5p	3.01429501818367e-05	3.0143e-05	3.83638e-05		1.4. GO terms (All)
negative regulation of cell growth	126	10	1	mmu-miR-24-3p	3.13223227062029e-05	3.13223e-05	3.89789e-05
positive regulation of nuclear-transcribed mRNA catabolic process, deadenylation-dependent decay	17	4	1	mmu-miR-467a-5p	3.74995433132665e-05	3.74995e-05	4.56516e-05
apoptotic process	568	19	1	mmu-miR-467a-5p	3.95732105543614e-05	3.95732e-05	4.61687e-05
kinase activity	648	25	1	mmu-miR-24-3p	3.88291793846878e-05	3.88292e-05	4.61687e-05
phosphorylation	655	25	1	mmu-miR-24-3p	4.61997497277077e-05	4.61997e-05	5.27997e-05
G1/S transition of mitotic cell cycle	61	7	1	mmu-miR-24-3p	4.7271990379775e-05	4.7272e-05	5.29446e-05
positive regulation of gene expression	508	21	1	mmu-miR-24-3p	6.17163711406264e-05	6.17164e-05	6.7767e-05
protein kinase activity	551	22	1	mmu-miR-24-3p	6.89097178654735e-05	6.89097e-05	7.36903e-05
regulation of transcription, DNA-templated	1507	35	1	mmu-miR-467a-5p	6.97425694606142e-05	6.97426e-05	7.36903e-05
Bcl-2 family protein complex	6	3	1	mmu-miR-24-3p	7.45534620279566e-05	7.45535e-05	7.73147e-05
identical protein binding	1733	48	1	mmu-miR-24-3p	9.13594848706017e-05	9.13595e-05	9.30206e-05
endoplasmic reticulum calcium ion homeostasis	16	4	1	mmu-miR-24-3p	9.43806253407417e-05	9.43806e-05	9.43806e-05
1.5 Pfam
NO RESULTS
2 - COMPUTATIONAL VALIDATION
2.1. KEGG					2.3. My Sig DB (Hallmark )											2.5 Pfam
																NO RESULTS
											2.4. GO terms (All)
2.2. Reactome

## Sheet: UP_ceNET_9mo
Table S9. Enrichment results for miRNA sets used in the development of 9-month UP ceNET. Experimental and computational results are shown (miRPath v4.0)
1 - EXPERIMENTAL
1.1. KEGG									1.1. KEGG
Term Name	Term Genes	Target Genes (n)	miRNAs (n)	miRNA Names	P-value separate	Merged P-value	Merged FDR
MicroRNAs in cancer	164	15,20,16	3	mmu-miR-10b-5p,mmu-miR-34c-5p,mmu-miR-499-5p	1.70552864075365e-05,1.16106101248218e-07,0.000384771651410356	4.88934e-13	4.40041e-11
Axon guidance	182	15,16,17	3	mmu-miR-10b-5p,mmu-miR-499-5p,mmu-miR-340-5p	5.80358142606225e-05,0.00120148144026313,4.96873368188144e-05	1.30119e-09	5.85536e-08
Cushing syndrome	165	16,13,13	3	mmu-miR-10b-5p,mmu-miR-34c-5p,mmu-miR-499-5p	4.17124160278806e-06,0.00159726140849582,0.00846035597587974	1.70827e-08	5.12481e-07
ErbB signaling pathway	87	10,13	2	mmu-miR-10b-5p,mmu-miR-499-5p	6.61124753413443e-05,1.74685846436176e-05	2.49217e-08	5.60738e-07
Signaling pathways regulating pluripotency of stem cells	142	4,15	2	mmu-miR-34b-5p,mmu-miR-499-5p	1.30081009181569e-05,0.000246643300984793	6.59559e-08	9.89338e-07
Neurotrophin signaling pathway	123	10,17	2	mmu-miR-10b-5p,mmu-miR-499-5p	0.00112002439947193,2.70873095876337e-06	6.2538e-08	9.89338e-07
Endometrial cancer	59	7,11	2	mmu-miR-10b-5p,mmu-miR-499-5p	0.000689215746719083,8.98496904915917e-06	1.23232e-07	1.58441e-06
Thyroid hormone signaling pathway	122	15,12	2	mmu-miR-34c-5p,mmu-miR-499-5p	4.18467386617621e-06,0.00188930179521066	1.554e-07	1.74825e-06
PD-L1 expression and PD-1 checkpoint pathway in cancer	91	9,14	2	mmu-miR-34c-5p,mmu-miR-499-5p	0.00178010392302912,5.84965607017288e-06	2.01806e-07	2.01806e-06
Proteoglycans in cancer	207	17,20	2	mmu-miR-34c-5p,mmu-miR-499-5p	0.000194437091123455,8.42365655770168e-05	3.10005e-07	2.79004e-06
Hepatitis B	166	13,19	2	mmu-miR-34c-5p,mmu-miR-499-5p	0.00168674763358863,1.20224854122108e-05	3.79493e-07	3.10494e-06
Yersinia infection	136	14,14	2	mmu-miR-34c-5p,mmu-miR-499-5p	6.64689058198916e-05,0.000514468433082135	6.22067e-07	4.66551e-06
Focal adhesion	205	14,16,17	3	mmu-miR-34c-5p,mmu-miR-499-5p,mmu-miR-340-5p	0.0040448111616653,0.00403667760267648,0.00021591631540097	7.39884e-07	5.12228e-06
Renal cell carcinoma	69	9,10	2	mmu-miR-34c-5p,mmu-miR-499-5p	0.000230736503558861,0.000212715938527281	8.7511e-07	5.62571e-06
Autophagy - animal	144	19	1	mmu-miR-499-5p	1.43331189928781e-06	1.43331e-06	8.59987e-06
Hippo signaling pathway	160	20	1	mmu-miR-499-5p	1.79602562901245e-06	1.79603e-06	8.98013e-06
T cell receptor signaling pathway	106	16	1	mmu-miR-499-5p	1.63204900438839e-06	1.63205e-06	8.98013e-06
Prostate cancer	103	9,14	2	mmu-miR-34c-5p,mmu-miR-499-5p	0.00415259188574512,2.51739843455829e-05	1.78484e-06	8.98013e-06
Human papillomavirus infection	361	23,28	2	mmu-miR-34c-5p,mmu-miR-499-5p	0.000663032557936988,0.000175085426956337	1.96988e-06	9.331e-06
Pathways in cancer	555	31,37	2	mmu-miR-34c-5p,mmu-miR-499-5p	0.000769462662152124,0.000361447942117491	4.47641e-06	2.01439e-05
Protein processing in endoplasmic reticulum	172	13,15	2	mmu-miR-10b-5p,mmu-miR-499-5p	0.000425042555152821,0.00183617589761226	1.17563e-05	5.0384e-05
Ras signaling pathway	235	15,19	2	mmu-miR-10b-5p,mmu-miR-499-5p	0.000936194004557365,0.00118864674553007	1.63678e-05	6.69593e-05
Insulin signaling pathway	143	12,14	2	mmu-miR-34c-5p,mmu-miR-499-5p	0.00140066251514061,0.000851428182935359	1.74584e-05	6.83156e-05
Adherens junction	71	7,10	2	mmu-miR-34c-5p,mmu-miR-499-5p	0.00576380415468773,0.000270457632305825	2.24033e-05	8.40124e-05
Hepatitis C	164	13,15	2	mmu-miR-34c-5p,mmu-miR-499-5p	0.00151175004575274,0.00113796783789016	2.45542e-05	8.78272e-05
Colorectal cancer	90	13	1	mmu-miR-499-5p	2.53723154225677e-05	2.53723e-05	8.78272e-05
EGFR tyrosine kinase inhibitor resistance	82	12	1	mmu-miR-499-5p	4.55229107268786e-05	4.55229e-05	0.000151743
Human T-cell leukemia virus 1 infection	244	20	1	mmu-miR-34c-5p	5.46471349914831e-05	5.46471e-05	0.000175652
Acute myeloid leukemia	72	11	1	mmu-miR-499-5p	6.29954101914253e-05	6.29954e-05	0.000195503
Endocrine resistance	95	10,9	2	mmu-miR-34c-5p,mmu-miR-499-5p	0.000614140524013857,0.00862791863120527	6.96682e-05	0.000202263
Fc gamma R-mediated phagocytosis	95	10,9	2	mmu-miR-34c-5p,mmu-miR-499-5p	0.000614140524013857,0.00862791863120527	6.96682e-05	0.000202263
B cell receptor signaling pathway	78	11	1	mmu-miR-499-5p	0.000132886923587008	0.000132887	0.000373744
MAPK signaling pathway	302	25	1	mmu-miR-499-5p	0.000143107351523617	0.000143107	0.000390293
FoxO signaling pathway	136	15	1	mmu-miR-499-5p	0.000152443287883774	0.000152443	0.000403526
RNA degradation	83	10	1	mmu-miR-34c-5p	0.000203824806917324	0.000203825	0.000524121
Salmonella infection	253	19	1	mmu-miR-34c-5p	0.000264549704056794	0.00026455	0.000661374
p53 signaling pathway	72	9	1	mmu-miR-34c-5p	0.000319951556859344	0.000319952	0.000765594
Regulation of actin cytoskeleton	222	15,16	2	mmu-miR-34c-5p,mmu-miR-499-5p	0.0032818636596735,0.00858169299883418	0.000323251	0.000765594
mTOR signaling pathway	163	16	1	mmu-miR-499-5p	0.000359108095842216	0.000359108	0.000828711
Choline metabolism in cancer	102	12	1	mmu-miR-499-5p	0.00038151783664082	0.000381518	0.000858415
Cell cycle	125	12	1	mmu-miR-34c-5p	0.000422226399622058	0.000422226	0.000904771
Growth hormone synthesis, secretion and action	118	13	1	mmu-miR-499-5p	0.000421347151591843	0.000421347	0.000904771
Hippo signaling pathway - multiple species	28	6	1	mmu-miR-499-5p	0.000475535879479306	0.000475536	0.000972687
Human cytomegalovirus infection	253	21	1	mmu-miR-499-5p	0.000469754567061053	0.000469755	0.000972687
Kaposi sarcoma-associated herpesvirus infection	219	19	1	mmu-miR-499-5p	0.000505103281877478	0.000505103	0.00101021
Tight junction	166	14	1	mmu-miR-34c-5p	0.000544077374711169	0.000544077	0.00104521
Human immunodeficiency virus 1 infection	238	20	1	mmu-miR-499-5p	0.000545830340367002	0.00054583	0.00104521
Pancreatic cancer	78	10	1	mmu-miR-499-5p	0.000585612300141538	0.000585612	0.00109802
Cholesterol metabolism	49	7	1	mmu-miR-34c-5p	0.000657590206148899	0.00065759	0.00120782
Hedgehog signaling pathway	59	7	1	mmu-miR-10b-5p	0.000689215746719083	0.000689216	0.00124059
Fc epsilon RI signaling pathway	67	9	1	mmu-miR-499-5p	0.000777039029428884	0.000777039	0.00137125
HIF-1 signaling pathway	116	11	1	mmu-miR-34c-5p	0.000809085466658042	0.000809085	0.00140034
Bile secretion	99	10	1	mmu-miR-34c-5p	0.000850877081332409	0.000850877	0.00144489
Osteoclast differentiation	128	13	1	mmu-miR-499-5p	0.000919028397755585	0.000919028	0.00150386
Pathways of neurodegeneration - multiple diseases	480	32	1	mmu-miR-499-5p	0.000913969416720327	0.000913969	0.00150386
Rap1 signaling pathway	217	16	1	mmu-miR-34c-5p	0.000979497405142243	0.000979497	0.001534
Sphingolipid signaling pathway	129	13	1	mmu-miR-499-5p	0.000988578310604922	0.000988578	0.001534
Apoptosis	137	12	1	mmu-miR-34c-5p	0.000963621468774705	0.000963621	0.001534
Cysteine and methionine metabolism	53	7	1	mmu-miR-34c-5p	0.00106359489993638	0.00106359	0.00162243
Hepatocellular carcinoma	181	16	1	mmu-miR-499-5p	0.00113324911298881	0.00113325	0.00169987
Central carbon metabolism in cancer	70	8	1	mmu-miR-34c-5p	0.00125110727069526	0.00125111	0.0018459
Terpenoid backbone biosynthesis	23	5	1	mmu-miR-499-5p	0.00133506545844035	0.00133507	0.00191015
Cellular senescence	182	14	1	mmu-miR-34c-5p	0.00134417536097934	0.00134418	0.00191015
Breast cancer	150	14	1	mmu-miR-499-5p	0.00135833180182017	0.00135833	0.00191015
Bladder cancer	41	6	1	mmu-miR-34c-5p	0.00140652343236577	0.00140652	0.00194749
Viral carcinogenesis	226	16	1	mmu-miR-34c-5p	0.00150242672711724	0.00150243	0.00204876
VEGF signaling pathway	60	8	1	mmu-miR-499-5p	0.00158882563490232	0.00158883	0.00211741
Non-small cell lung cancer	74	9	1	mmu-miR-499-5p	0.00159982222795441	0.00159982	0.00211741
Natural killer cell mediated cytotoxicity	120	12	1	mmu-miR-499-5p	0.00163945198564182	0.00163945	0.00213842
Platelet activation	128	11	1	mmu-miR-34c-5p	0.00181525768081579	0.00181526	0.0023339
Prolactin signaling pathway	76	9	1	mmu-miR-499-5p	0.0019326132766667	0.00193261	0.00244979
Chronic myeloid leukemia	77	9	1	mmu-miR-499-5p	0.00211857480936099	0.00211857	0.00264822
Bacterial invasion of epithelial cells	77	8	1	mmu-miR-34c-5p	0.00232129581158966	0.0023213	0.00286187
Steroid biosynthesis	20	4	1	mmu-miR-34c-5p	0.00280415319659214	0.00280415	0.00341046
TGF-beta signaling pathway	96	10	1	mmu-miR-499-5p	0.00291273756313583	0.00291274	0.00349529
Wnt signaling pathway	164	14	1	mmu-miR-499-5p	0.00313962908588231	0.00313963	0.00371798
Gastric cancer	151	13	1	mmu-miR-499-5p	0.00405179307942984	0.00405179	0.00473586
Long-term potentiation	70	8	1	mmu-miR-499-5p	0.00425377550367401	0.00425378	0.0049082
Endocytosis	267	19	1	mmu-miR-499-5p	0.00501379817244627	0.0050138	0.00564726
Thyroid cancer	37	5	1	mmu-miR-34c-5p	0.00501978426998483	0.00501978	0.00564726
Chagas disease	104	10	1	mmu-miR-499-5p	0.00519350452919023	0.0051935	0.00577056
Measles	147	11	1	mmu-miR-34c-5p	0.00530786505457906	0.00530787	0.00582571
Th17 cell differentiation	105	10	1	mmu-miR-499-5p	0.00555649230848376	0.00555649	0.00602511
Th1 and Th2 cell differentiation	89	9	1	mmu-miR-499-5p	0.00566255380183022	0.00566255	0.00606702
Alzheimer disease	376	24	1	mmu-miR-499-5p	0.00677019461576727	0.00677019	0.00716844
Glioma	76	8	1	mmu-miR-499-5p	0.0070145841212431	0.00701458	0.00734084
Tuberculosis	181	14	1	mmu-miR-499-5p	0.0075039816714235	0.00750398	0.00776274
Ubiquitin mediated proteolysis	145	12	1	mmu-miR-499-5p	0.00770441991610666	0.00770442	0.00787952
Spinocerebellar ataxia	148	12	1	mmu-miR-499-5p	0.0090138046670455	0.0090138	0.00911508
Relaxin signaling pathway	131	11	1	mmu-miR-499-5p	0.00947883346151296	0.00947883	0.00947883
1.2. Reactome
NO RESULTS
1.3. MySigDB (Hallmark )
Term Name	Term Genes	Target Genes (n)	miRNAs (n)	miRNA Names	P-value separate	Merged P-value	Merged FDR
HALLMARK_TGF_BETA_SIGNALING	55	14	1	mmu-miR-499-5p	1.01559183118176e-06	1.01559e-06	9.14033e-06
HALLMARK_MITOTIC_SPINDLE	203	27	1	mmu-miR-499-5p	1.44452731543546e-05	1.44453e-05	6.50037e-05
HALLMARK_MTORC1_SIGNALING	202	19,18	2	mmu-miR-34c-5p,mmu-miR-340-5p	0.00231307949881474,0.00105134905206283	3.38681e-05	0.000101604
HALLMARK_PROTEIN_SECRETION	97	14	1	mmu-miR-499-5p	0.000799847576862552	0.000799848	0.00143973
HALLMARK_UNFOLDED_PROTEIN_RESPONSE	115	14	1	mmu-miR-34c-5p	0.000766629546880312	0.00076663	0.00143973
HALLMARK_UV_RESPONSE_DN	143	14	1	mmu-miR-340-5p	0.00157250970846814	0.00157251	0.00235876
HALLMARK_HYPOXIA	203	19	1	mmu-miR-34c-5p	0.00244843838906691	0.00244844	0.00259041
HALLMARK_ADIPOGENESIS	204	19	1	mmu-miR-34c-5p	0.00259041147596765	0.00259041	0.00259041
HALLMARK_KRAS_SIGNALING_UP	200	17	1	mmu-miR-340-5p	0.00242202150413809	0.00242202	0.00259041
1.4. GO terms (All)
Term Name	Term Genes	Target Genes (n)	miRNAs (n)	miRNA Names	P-value separate	Merged P-value	Merged FDR
protein binding	6801	253,244,397,275	4	mmu-miR-10b-5p,mmu-miR-34c-5p,mmu-miR-499-5p,mmu-miR-340-5p	7.93452198923637e-20,1.25746999834158e-17,1.5220608941469e-28,1.59337986256137e-20	2.92363e-78	4.21002e-76
nucleus	6006	252,210,371	3	mmu-miR-10b-5p,mmu-miR-34c-5p,mmu-miR-499-5p	9.92932520417226e-28,3.33221685118012e-13,4.44404855124074e-31	1.92465e-66	1.38575e-64
cytoplasm	6699	228,224,374,240	4	mmu-miR-10b-5p,mmu-miR-34c-5p,mmu-miR-499-5p,mmu-miR-340-5p	1.36431332865891e-12,3.44085020658496e-12,2.53354823406875e-22,7.84072825266332e-11	3.2381e-50	1.55429e-48
nucleoplasm	3076	134,123,235	3	mmu-miR-10b-5p,mmu-miR-34c-5p,mmu-miR-499-5p	4.06422974896734e-14,8.0908316197822e-11,3.27337897984606e-30	8.13801e-50	2.92968e-48
cytosol	3651	142,152,226,125	4	mmu-miR-10b-5p,mmu-miR-34c-5p,mmu-miR-499-5p,mmu-miR-340-5p	3.38214793345921e-11,4.88567278243086e-15,6.68297477414356e-17,0.000148383444224611	3.08372e-40	8.88113e-39
nucleic acid binding	1371	61,114	2	mmu-miR-10b-5p,mmu-miR-499-5p	5.20220526456205e-07,9.6401931540947e-17	2.62522e-21	6.30052e-20
negative regulation of transcription by RNA polymerase II	865	55,71	2	mmu-miR-34c-5p,mmu-miR-499-5p	4.91337893151536e-12,1.72464673934614e-10	4.19624e-20	8.47357e-19
DNA binding	1844	75,69,127	3	mmu-miR-10b-5p,mmu-miR-34c-5p,mmu-miR-499-5p	7.60200283708105e-07,2.26196451563947e-05,1.9677283619305e-12	4.70754e-20	8.47357e-19
protein kinase binding	522	33,46,34	3	mmu-miR-10b-5p,mmu-miR-499-5p,mmu-miR-340-5p	1.70919684258229e-07,3.91027872383571e-08,5.05998750598208e-07	3.91962e-18	5.64426e-17
positive regulation of transcription by RNA polymerase II	1184	53,57,82	3	mmu-miR-10b-5p,mmu-miR-34c-5p,mmu-miR-499-5p	2.58928205873539e-06,6.18708434402816e-08,1.97454478443941e-08	3.67648e-18	5.64426e-17
regulation of translation	144	14,13,20,14	4	mmu-miR-10b-5p,mmu-miR-34c-5p,mmu-miR-499-5p,mmu-miR-340-5p	5.94045356782273e-06,2.44112923990931e-05,3.0772698757499e-07,1.72877285933503e-05	1.57219e-17	2.05814e-16
metal ion binding	3576	116,199,131	3	mmu-miR-10b-5p,mmu-miR-499-5p,mmu-miR-340-5p	4.38010441402302e-05,2.31156455193564e-10,3.61554124943675e-06	3.83354e-17	4.60025e-16
cell junction	892	59,63	2	mmu-miR-499-5p,mmu-miR-340-5p	8.71688404154341e-06,1.52462669903993e-13	5.60334e-17	6.20678e-16
positive regulation of transcription, DNA-templated	618	32,36,49	3	mmu-miR-10b-5p,mmu-miR-34c-5p,mmu-miR-499-5p	1.75322308888343e-05,2.47455705664008e-07,3.60443662174264e-07	1.37999e-15	1.41942e-14
axon	470	46	1	mmu-miR-340-5p	3.87231654217345e-15	3.87232e-15	3.71742e-14
Golgi apparatus	1313	82,73	2	mmu-miR-499-5p,mmu-miR-340-5p	1.4654345692435e-06,1.61433867027956e-10	8.74845e-15	7.87361e-14
neuronal cell body	578	49	1	mmu-miR-340-5p	1.24122858633414e-13	1.24123e-13	9.92983e-13
synapse	795	59	1	mmu-miR-340-5p	1.18258153295965e-13	1.18258e-13	9.92983e-13
RNA polymerase II cis-regulatory region sequence-specific DNA binding	638	33,33,45	3	mmu-miR-10b-5p,mmu-miR-34c-5p,mmu-miR-499-5p	1.32493899167656e-05,9.98786669198928e-06,2.22030741995247e-05	1.74611e-12	1.32337e-11
transcription factor binding	395	23,31	2	mmu-miR-10b-5p,mmu-miR-34c-5p	4.64699430827622e-05,2.13629207189026e-09	3.07161e-12	2.21156e-11
identical protein binding	1733	76,71	2	mmu-miR-34c-5p,mmu-miR-340-5p	1.71091039483041e-08,3.29890887346385e-05	1.64826e-11	1.13023e-10
DNA-binding transcription repressor activity, RNA polymerase II-specific	271	21,28	2	mmu-miR-34c-5p,mmu-miR-499-5p	1.05909390685254e-06,8.36262177484197e-07	2.54654e-11	1.66683e-10
in utero embryonic development	252	17,18,23	3	mmu-miR-10b-5p,mmu-miR-34c-5p,mmu-miR-499-5p	7.73468059138261e-05,1.88385078324471e-05,5.702023167267e-05	4.02703e-11	2.52127e-10
endoplasmic reticulum	1509	64,67	2	mmu-miR-34c-5p,mmu-miR-340-5p	8.54074661867685e-07,4.37678235096378e-06	1.02097e-10	6.1258e-10
chromatin organization	344	24,23	2	mmu-miR-10b-5p,mmu-miR-34c-5p	1.53530242931428e-06,4.10243176247898e-06	1.68741e-10	8.9995e-10		1.3. MySigDB (Hallmark )
protein ubiquitination	540	28,46	2	mmu-miR-10b-5p,mmu-miR-499-5p	5.71462795998123e-05,1.06701693871162e-07	1.63557e-10	8.9995e-10
transferase activity	1801	74,101	2	mmu-miR-10b-5p,mmu-miR-499-5p	6.21541138467252e-07,1.01238603264972e-05	1.68584e-10	8.9995e-10
postsynaptic density	323	30,24	2	mmu-miR-499-5p,mmu-miR-340-5p	3.1690136093386e-06,2.64990648446134e-06	2.22562e-10	1.1446e-09
chromatin binding	498	26,43	2	mmu-miR-34c-5p,mmu-miR-499-5p	7.48173435449774e-05,1.91825221524403e-07	3.72677e-10	1.85053e-09
neuron projection	522	40	1	mmu-miR-340-5p	5.03910520702641e-10	5.03911e-10	2.41877e-09
adherens junction	153	14,15	2	mmu-miR-34c-5p,mmu-miR-340-5p	1.0259046303087e-05,7.87251156978637e-06	1.95769e-09	9.09378e-09
dendrite	574	41	1	mmu-miR-340-5p	2.42785890102471e-09	2.42786e-09	1.09254e-08
mRNA binding	218	16,23	2	mmu-miR-10b-5p,mmu-miR-499-5p	4.60881163047625e-05,5.53600510931566e-06	5.89107e-09	2.57065e-08
DNA-binding transcription factor activity	796	38,53	2	mmu-miR-34c-5p,mmu-miR-499-5p	1.32709362359608e-05,2.09503642655679e-05	6.39563e-09	2.70874e-08
protein phosphorylation	629	33,43	2	mmu-miR-10b-5p,mmu-miR-499-5p	9.91397388190143e-06,6.91106576629718e-05	1.5143e-08	6.23026e-08
positive regulation of gene expression	508	36	1	mmu-miR-340-5p	2.87228924991168e-08	2.87229e-08	1.14892e-07
P-body	81	16	1	mmu-miR-499-5p	3.22349093026711e-08	3.22349e-08	1.25455e-07
ubiquitin protein ligase activity	284	19,25	2	mmu-miR-10b-5p,mmu-miR-499-5p	3.34039417098655e-05,5.0177791486095e-05	3.55454e-08	1.34699e-07
dendritic spine	200	21	1	mmu-miR-340-5p	3.85876343158365e-08	3.85876e-08	1.42477e-07
rhythmic process	146	13,16	2	mmu-miR-10b-5p,mmu-miR-499-5p	3.25848229203907e-05,9.14117135896019e-05	6.14546e-08	2.21237e-07
enzyme binding	439	30	1	mmu-miR-34c-5p	8.8331046876047e-08	8.8331e-08	3.10236e-07
filopodium	83	13	1	mmu-miR-340-5p	1.51106207580503e-07	1.51106e-07	5.18078e-07
integrin binding	129	16	1	mmu-miR-340-5p	1.63981991678314e-07	1.63982e-07	5.49149e-07
ubiquitin-protein transferase activity	241	21	1	mmu-miR-10b-5p	1.91199716402643e-07	1.912e-07	6.05826e-07
transcription factor complex	261	17,23	2	mmu-miR-34c-5p,mmu-miR-499-5p	0.000100531645123909,9.7363365514314e-05	1.90301e-07	6.05826e-07
positive regulation of nuclear-transcribed mRNA poly(A) tail shortening	13	6	1	mmu-miR-34c-5p	1.93527708749626e-07	1.93528e-07	6.05826e-07
negative regulation of transcription, DNA-templated	634	50	1	mmu-miR-499-5p	3.21308405072097e-07	3.21308e-07	9.84434e-07
glutamatergic synapse	405	29	1	mmu-miR-340-5p	5.24989595629483e-07	5.2499e-07	1.57497e-06
membrane	8864	280	1	mmu-miR-340-5p	5.88720615999186e-07	5.88721e-07	1.73012e-06
RNA binding	922	64	1	mmu-miR-499-5p	7.17258939289788e-07	7.17259e-07	2.06571e-06
positive regulation of neuron projection development	169	17	1	mmu-miR-340-5p	1.38625930233807e-06	1.38626e-06	3.91414e-06
post-embryonic development	95	12	1	mmu-miR-34c-5p	1.54837871425813e-06	1.54838e-06	4.28782e-06		1.4. GO terms (All)
astrocyte projection	16	6	1	mmu-miR-340-5p	1.6068852775692e-06	1.60689e-06	4.36588e-06
membrane raft	294	23	1	mmu-miR-340-5p	1.79361908213318e-06	1.79362e-06	4.78298e-06
postsynapse organization	10	5	1	mmu-miR-340-5p	2.26161263518899e-06	2.26161e-06	5.92131e-06
apoptotic process	568	32	1	mmu-miR-34c-5p	2.3706011469878e-06	2.3706e-06	5.98889e-06
neuromuscular junction	89	12	1	mmu-miR-340-5p	2.36171519207037e-06	2.36172e-06	5.98889e-06
nervous system development	417	28	1	mmu-miR-340-5p	2.89076823051697e-06	2.89077e-06	7.17708e-06
positive regulation of transcription from RNA polymerase II promoter in response to hypoxia	6	4	1	mmu-miR-34c-5p	3.72424510947898e-06	3.72425e-06	9.08968e-06
nucleolus	812	56	1	mmu-miR-499-5p	4.38335255202575e-06	4.38335e-06	1.052e-05
fat cell differentiation	78	13	1	mmu-miR-499-5p	4.66953096678142e-06	4.66953e-06	1.10232e-05
cell surface	659	37	1	mmu-miR-340-5p	5.37642220135617e-06	5.37642e-06	1.24872e-05
L-glutamate import across plasma membrane	6	4	1	mmu-miR-340-5p	5.74059668967906e-06	5.7406e-06	1.31214e-05
axonogenesis	97	12	1	mmu-miR-340-5p	5.90912996213946e-06	5.90913e-06	1.32955e-05
hippo signaling	21	7	1	mmu-miR-499-5p	6.33248418713053e-06	6.33248e-06	1.40289e-05
sarcolemma	133	14	1	mmu-miR-340-5p	6.91825288949014e-06	6.91825e-06	1.50944e-05
positive regulation of vascular associated smooth muscle cell apoptotic process	7	4	1	mmu-miR-34c-5p	8.53430045583684e-06	8.5343e-06	1.83424e-05
endoplasmic reticulum membrane	877	41	1	mmu-miR-34c-5p	9.89376238115045e-06	9.89376e-06	2.06479e-05
somatodendritic compartment	21	6	1	mmu-miR-340-5p	9.77945019552487e-06	9.77945e-06	2.06479e-05
negative regulation of extrinsic apoptotic signaling pathway	40	9	1	mmu-miR-499-5p	1.1051951787388e-05	1.1052e-05	2.27354e-05
negative regulation of gene expression	291	20	1	mmu-miR-34c-5p	1.15810563891502e-05	1.15811e-05	2.34883e-05
cell adhesion	577	33	1	mmu-miR-340-5p	1.19260892250879e-05	1.19261e-05	2.38522e-05
presynapse	160	15	1	mmu-miR-340-5p	1.35336453592517e-05	1.35336e-05	2.66965e-05
positive regulation of apoptotic signaling pathway	36	7	1	mmu-miR-10b-5p	1.48938660234232e-05	1.48939e-05	2.89827e-05
trans-Golgi network	202	17	1	mmu-miR-340-5p	1.53985619165994e-05	1.53986e-05	2.91762e-05
regulation of transcription, DNA-templated	1507	87	1	mmu-miR-499-5p	1.52385059224577e-05	1.52385e-05	2.91762e-05
glutamate:sodium symporter activity	3	3	1	mmu-miR-340-5p	1.59018222360641e-05	1.59018e-05	2.97385e-05
cytoplasmic vesicle	775	40	1	mmu-miR-340-5p	1.6286385991441e-05	1.62864e-05	3.00672e-05
embryonic placenta development	25	6	1	mmu-miR-10b-5p	1.71431983582989e-05	1.71432e-05	3.08578e-05
ubiquitin-dependent protein catabolic process	283	26	1	mmu-miR-499-5p	1.71161399798901e-05	1.71161e-05	3.08578e-05
zinc ion binding	739	36	1	mmu-miR-10b-5p	1.96383287372445e-05	1.96383e-05	3.49126e-05
cardiac muscle cell proliferation	16	5	1	mmu-miR-34c-5p	2.05030421363987e-05	2.0503e-05	3.60053e-05
cell differentiation	926	45	1	mmu-miR-340-5p	2.16013149844861e-05	2.16013e-05	3.7477e-05
protein polyubiquitination	163	14	1	mmu-miR-10b-5p	2.45274062559702e-05	2.45274e-05	4.16307e-05
RNA secondary structure unwinding	8	4	1	mmu-miR-340-5p	2.57300756122581e-05	2.57301e-05	4.16307e-05
peptide disulfide oxidoreductase activity	8	4	1	mmu-miR-340-5p	2.57300756122581e-05	2.57301e-05	4.16307e-05
myelin sheath	189	16	1	mmu-miR-340-5p	2.53342291560853e-05	2.53342e-05	4.16307e-05
intracellular membrane-bounded organelle	990	47	1	mmu-miR-340-5p	2.54152621747167e-05	2.54153e-05	4.16307e-05
regulation of androgen receptor signaling pathway	11	5	1	mmu-miR-499-5p	2.48575545336874e-05	2.48576e-05	4.16307e-05
regulation of transcription by RNA polymerase II	692	34	1	mmu-miR-10b-5p	2.8158319222002e-05	2.81583e-05	4.50533e-05
positive regulation of nuclear-transcribed mRNA catabolic process, deadenylation-dependent decay	17	5	1	mmu-miR-34c-5p	2.85075406249325e-05	2.85075e-05	4.51108e-05
spleen development	40	7	1	mmu-miR-10b-5p	3.07323504461048e-05	3.07324e-05	4.81028e-05
brain development	260	19	1	mmu-miR-340-5p	3.61512005719565e-05	3.61512e-05	5.59761e-05
regulation of gene expression	395	23	1	mmu-miR-34c-5p	3.76171247767082e-05	3.76171e-05	5.76262e-05
positive regulation of epidermal growth factor receptor signaling pathway	19	6	1	mmu-miR-499-5p	4.23721029309025e-05	4.23721e-05	6.42272e-05
kinase activity	648	32	1	mmu-miR-10b-5p	4.3929128646831e-05	4.39291e-05	6.58937e-05
response to human chorionic gonadotropin	4	3	1	mmu-miR-34c-5p	4.50758721755972e-05	4.50759e-05	6.69168e-05
negative regulation of translation	83	12	1	mmu-miR-499-5p	4.71568691280513e-05	4.71569e-05	6.85918e-05
purine-rich negative regulatory element binding	4	3	1	mmu-miR-10b-5p	4.69728361251511e-05	4.69728e-05	6.85918e-05
protein disulfide isomerase activity	17	5	1	mmu-miR-340-5p	4.79662898807174e-05	4.79663e-05	6.90715e-05
core promoter sequence-specific DNA binding	19	5	1	mmu-miR-34c-5p	5.16030196515036e-05	5.1603e-05	7.2144e-05
vasculature development	28	7	1	mmu-miR-499-5p	5.15512790047459e-05	5.15513e-05	7.2144e-05
growth cone	179	15	1	mmu-miR-340-5p	5.06605193501061e-05	5.06605e-05	7.2144e-05
chromatin	155	17	1	mmu-miR-499-5p	5.51850819324289e-05	5.51851e-05	7.64101e-05
glucocorticoid receptor binding	20	6	1	mmu-miR-499-5p	5.86633846546641e-05	5.86634e-05	7.94094e-05
positive regulation of apoptotic process	365	23	1	mmu-miR-340-5p	5.90056238103303e-05	5.90056e-05	7.94094e-05
regulation of protein binding	28	6	1	mmu-miR-340-5p	5.84386327229683e-05	5.84386e-05	7.94094e-05
high-affinity glutamate transmembrane transporter activity	4	3	1	mmu-miR-340-5p	6.24118186483907e-05	6.24118e-05	8.32158e-05
angiogenesis	250	18	1	mmu-miR-340-5p	6.97681351195951e-05	6.97681e-05	9.15257e-05
fibrillar center	128	15	1	mmu-miR-499-5p	6.99154761463677e-05	6.99155e-05	9.15257e-05
regulation of cyclin-dependent protein serine/threonine kinase activity	46	7	1	mmu-miR-34c-5p	7.18863662559922e-05	7.18864e-05	9.3258e-05
cell migration	256	23	1	mmu-miR-499-5p	7.26028582651188e-05	7.26029e-05	9.33465e-05
positive regulation of protein metabolic process	10	4	1	mmu-miR-340-5p	7.41427754278995e-05	7.41428e-05	9.44828e-05
amino acid transport	56	8	1	mmu-miR-340-5p	7.56058031707388e-05	7.56058e-05	9.55021e-05
nuclear speck	400	31	1	mmu-miR-499-5p	7.69489898130683e-05	7.6949e-05	9.63535e-05
ubiquitin protein ligase binding	308	19	1	mmu-miR-34c-5p	8.26546411201369e-05	8.26546e-05	0.000101482
androgen receptor binding	30	7	1	mmu-miR-499-5p	8.31585518963308e-05	8.31586e-05	0.000101482
cognition	47	7	1	mmu-miR-34c-5p	8.28386874607014e-05	8.28387e-05	0.000101482
ubiquitin ligase complex	98	10	1	mmu-miR-10b-5p	8.40314348302056e-05	8.40314e-05	0.000101685
positive regulation of stress fiber assembly	57	8	1	mmu-miR-340-5p	8.60326736901331e-05	8.60327e-05	0.000103239
mRNA 3'-UTR binding	80	9	1	mmu-miR-10b-5p	8.86234946609402e-05	8.86235e-05	0.000105268
melanosome	90	10	1	mmu-miR-340-5p	8.91849989976452e-05	8.9185e-05	0.000105268
cell projection	1045	47	1	mmu-miR-340-5p	9.40905302983729e-05	9.40905e-05	0.000110155
transcription, DNA-templated	101	10	1	mmu-miR-34c-5p	9.68512474224659e-05	9.68512e-05	0.000112472
non-motile cilium assembly	52	9	1	mmu-miR-499-5p	0.000100437626358038	0.000100438	0.000115704
histone acetyltransferase complex	34	6	1	mmu-miR-34c-5p	0.000101353013201197	0.000101353	0.000115832
perinuclear region of cytoplasm	757	37	1	mmu-miR-340-5p	0.00010423142425173	0.000104231	0.00011726
RNA phosphodiester bond hydrolysis, exonucleolytic	31	7	1	mmu-miR-499-5p	0.000104044345639584	0.000104044	0.00011726
synaptic vesicle	170	14	1	mmu-miR-340-5p	0.000107836566106648	0.000107837	0.00011945
response to cadmium ion	31	6	1	mmu-miR-340-5p	0.000107114342206652	0.000107114	0.00011945
basolateral plasma membrane	236	17	1	mmu-miR-340-5p	0.000109444355697542	0.000109444	0.000120305
neurofilament	11	4	1	mmu-miR-340-5p	0.000114189930877973	0.00011419	0.000123634
positive regulation of keratinocyte migration	11	4	1	mmu-miR-340-5p	0.000114189930877973	0.00011419	0.000123634
protein domain specific binding	333	21	1	mmu-miR-340-5p	0.000120920402493418	0.00012092	0.000129944
receptor-mediated endocytosis	60	8	1	mmu-miR-340-5p	0.000124697373927206	0.000124697	0.000132033
basal plasma membrane	60	8	1	mmu-miR-340-5p	0.000124697373927206	0.000124697	0.000132033
regulation of neuron differentiation	32	6	1	mmu-miR-340-5p	0.000129047105639359	0.000129047	0.000134658
regulation of synapse organization	32	6	1	mmu-miR-340-5p	0.000129047105639359	0.000129047	0.000134658
nuclear matrix	106	13	1	mmu-miR-499-5p	0.000131709070854318	0.000131709	0.000136447
calcineurin complex	5	3	1	mmu-miR-340-5p	0.000153100681911985	0.000153101	0.000155257
electron transport coupled proton transport	5	3	1	mmu-miR-340-5p	0.000153100681911985	0.000153101	0.000155257
D-aspartate import across plasma membrane	5	3	1	mmu-miR-340-5p	0.000153100681911985	0.000153101	0.000155257
single-stranded RNA binding	47	7	1	mmu-miR-340-5p	0.000162719755177127	0.00016272	0.000163858
plasma membrane	5540	177	1	mmu-miR-340-5p	0.00017957243341777	0.000179572	0.000179572
2 - COMPUTATIONAL VALIDATION
2.1. KEGG					2.3. My Sig DB (Hallmark )											2.5 Pfam
																NO RESULTS
										2.4. GO terms (All)
2.2. Reactome
